# Supplementary material for: Development of a Panel of Genotyping-in-Thousands by Sequencing in Capsicum
Source: Front Plant Sci. 2021 Oct 26;12:769473. doi: 10.3389/fpls.2021.769473 (PMC8576353; doi:10.3389/fpls.2021.769473)
Supplement: Supplementary file 3 [file Table_1.xlsx]

## Sheet: Table S1
Supplementary Table S1. Summary information on Fluidigm markers.
Name		Genetic map (Kang et al. 2014)				Physical map (CM334)			Size of amplicon		Minor allele frequency		Number of samples
		Linkage group	cM	Allele		Chromosome	Start (bp)	End (bp)					Total	XX	XY	YY
CAPS_CONTIG.5748		P1_Wild	0.184	G/A					79		0.00900901		111	33	1	77
CAPS_CONTIG.11126		P1_Wild	0.311	G/A		8	144459825	144459705	81		0.104135		653	71	68	514
CAPS_CONTIG.511		P1_Wild	2.504	G/T		1	159597972	159598092	57		0.00793651		630	523	5	102
CAPS_CONTIG.12344		P1_Wild	7.96	A/T		8	142685500	142685620	79		0.0389408		642	84	25	533
KS24033B07		P1_Wild	10.251	A/T		1	168799859	168799830	78		0.00917431		109	61	1	47
CAPS_CONTIG.9155		P1_Wild	11.998	C/A					82		0.0178571		112	71	2	39
CAPS_CONTIG.12517		P1_Wild	12.639	C/T		8	140153268	140153148	63		0.0185185		108	18	2	88
CAPS_CONTIG.1043		P1_Wild	14.118	A/T		8	139740233	139740353	77		0.00909091		110	90	1	19
CAPS_CONTIG.6012		P1_Wild	15.121	C/T		8	139458139	139458019	67		0.0183486		109	66	2	41
CAPS_CONTIG.5201		P1_Wild	16.584	G/A		1	258009884	258010003	84		0.413793		29	17	0	12
CAPS_CONTIG.4544		P1_Wild	19.83	C/T		8	138744232	138744112	81		0.0803571		672	105	54	513
KS24031E12		P1_Wild	22.362	G/T					79		0.0363636		110	61	4	45
CAPS_CONTIG.2694		P1_Wild	22.445	A/G		2	70771219	70771066	94		0.0366972		109	43	4	62
CAPS_CONTIG.5699		P1_Wild	22.445	G/A					80		0.037037		108	59	4	45
CAPS_CONTIG.11664		P1_Wild	34.86	A/C		8	131932078	131932191	81		0.00900901		111	56	1	54
CAPS_CONTIG.7601		P1_Wild	34.86	C/T		8	132013733	132013613	74		0.0178571		112	29	2	81
CAPS_CONTIG.5879		P1_Wild	36.013	G/T					77		0.14093		667	410	163	94
CAPS_CONTIG.11050		P1_Wild	37.643	A/C		8	130471549	130471429	80		0.0185185		108	16	2	90
KS08005G08		P1_Wild	38.663	G/T		8	130103217	130103337	65		0.00892857		112	83	1	28
CAPS_CONTIG.11432		P1_Wild	47.405	G/A		8	127194187	127194067	91		0.0326087		92	53	3	36
CAPS_CONTIG.937		P1_Wild	47.789	C/T		8	126870874	126870754	79		0.129272		673	87	104	482
CAPS_CONTIG.9995		P1_Wild	50.064	C/G		8	125866503	125866383	67		0.018018		111	76	2	33
KS17031G12		P1_Wild	52.135	G/T					80		0.0731343		670	445	176	49
CAPS_CONTIG.2098		P1_Wild	55.851	A/T		8	124817661	124817781	91		0.018018		111	71	2	38
CAPS_CONTIG.10218		P1_Wild	56.481	A/C		8	124599217	124599337	77		0.0236593		634	533	15	86
CAPS_CONTIG.1125		P1_Wild	59.761	A/G		8	123463790	123464024	77		0.0272727		110	57	3	50
CAPS_CONTIG.7504		P1_Wild	61.739	G/A		8	123305121	123305001	73		0.383929		112	69	0	43
CAPS_CONTIG.9767		P1_Wild	67.017	C/T		8	129975	130095	80		0.00475436		631	506	3	122
CAPS_CONTIG.10921		P1_Wild	68.138	C/T		1	221631681	221631801	88		0.00892857		112	14	1	97
CAPS_CONTIG.3628		P1_Wild	69.262	C/T					76		0.0421585		593	194	374	25
CAPS_CONTIG.2725		P1_Wild	73.873	A/G					81		0.223043		677	206	151	320
CAPS_CONTIG.11058		P1_Wild	75.211	A/G		1	218983845	218983965	82		0.0181818		110	8	2	100
KS23001F06		P1_Wild	76.463	G/A		1	217668184	217668304	73		0.1997		666	176	133	357
CAPS_CONTIG.2834		P1_Wild	80.379	C/T		1	170244886	170245110	81		0.0458716		109	16	5	88
CAPS_CONTIG.10091		P1_Wild	80.379	C/A		1	170085462	170085342	75		0.0942813		647	61	118	468
CAPS_CONTIG.4369		P1_Wild	84.243	A/G		1	163564375	163564495	79		0.103011		631	436	130	65
CAPS_CONTIG.8855		P1_Wild	90.878	G/A		1	161052341	161052461	81		0.0181818		110	70	2	38
CAPS_CONTIG.1833		P1_Wild	91.976	A/G		1	138666229	138666112	81		0.00909091		110	32	1	77
CAPS_CONTIG.10653		P1_Wild	91.976	G/A		1	70719764	70719644	78		0.00900901		111	86	1	24
CAPS_CONTIG.10393		P1_Wild	96.567	C/T		1	60707140	60707260	80		0.036036		111	32	4	75
CAPS_CONTIG.11112		P1_Wild	100.366	A/T		1	47503137	47503017	79		0.0295082		610	527	18	65
CAPS_CONTIG.4534		P1_Wild	118.083	C/G		1	158754606	158754510	57		0.115059		591	260	263	68
CAPS_CONTIG.11020		P1_Wild	120.758	A/T		1	31185327	31185447	66		0.0268139		634	571	17	46
KS13030B11		P1_Wild	124.856	A/G		1	26297316	26297436	78		0.0580357		672	53	39	580
CAPS_CONTIG.11404		P1_Wild	129.46	A/G		1	18729622	18729502	86		0.00909091		110	19	1	90
ANOK.CO908560		P1_Wild	130.572	C/T		1	18185783	18185663	79		0.0272727		110	55	3	52
CAPS_CONTIG.7051		P1_Wild	139.713	C/T		1	14191304	14190864	104		0.0183486		109	39	2	68
CAPS_CONTIG.5625		P1_Wild	140.127	G/A		1	14693048	14693168	70		0.230539		668	172	154	342
CAPS_CONTIG.10856		P1_Wild	142.4	C/A		1	13880746	13880626	79		0.126718		655	487	83	85
CAPS_CONTIG.11531		P1_Wild	155.039	G/A					81		0.152367		676	415	158	103
CAPS_CONTIG.12116		P1_Wild	161.471	G/T		1	6147498	6147004	93		0.0186916		107	55	2	50
CAPS_CONTIG.7077		P1_Wild	161.793	C/T		1	6145227	6145347	85		0.0253165		79	40	2	37
CAPS_CONTIG.3070		P1_Wild	162.882	C/T		1	6132295	6132415	87		0.144444		630	107	91	432
CAPS_CONTIG.4994		P1_Wild	169.224	G/T		1	3720137	3720257	76		0.13828		593	312	199	82
CAPS_CONTIG.7829		P1_Wild	173.37	C/T					88		0.00900901		111	85	1	25
CAPS_CONTIG.4964		P2	3.585	A/G		2	87337394	87337274	79		0.018018		111	63	2	46
CAPS_CONTIG.6936		P2	3.585	A/G		2	88510043	88509761	80		0.37931		29	18	0	11
CAPS_CONTIG.8070		P2	4.796	A/T		2	108449581	108449701	80		0.06		650	39	40	571
KS01048D11		P2	12.44	A/T		2	120447268	120447148	88		0.00892857		112	78	1	33
CAPS_CONTIG.7292		P2	13.457	C/G		2	120522146	120522026	79		0.109589		657	487	72	98
ANOK.CO776394		P2	16.446	A/G		2	121225169	121225289	84		0.127726		642	82	125	435
CAPS_CONTIG.3815		P2	22.142	G/A		2	124220138	124220258	76		0.0913386		635	70	58	507
CAPS_CONTIG.8539		P2	25.248	C/T		2	2558942	2559060	83		0.0267857		112	52	3	57
CAPS_CONTIG.3570		P2	26.332	G/T		2	2174597	2174477	79		0.175973		591	331	156	104
CAPS_CONTIG.392		P2	31.613	A/G		2	63349789	63349669	77		0.0641026		624	40	74	510
ACRI.DV643211		P2	33.748	G/T		2	63437986	63437866	87		0.427273		110	47	0	63
CAPS_CONTIG.9655		P2	49.555	C/A		2	141792789	141792909	81		0.0140187		642	595	9	38
CAPS_CONTIG.9831		P2	54.916	C/T		2	143839125	143839245	75		0.0183486		109	42	2	65
CAPS_CONTIG.10670		P2	56.232	C/G		2	146067061	146067181	74		0.0381098		656	568	25	63
CAPS_CONTIG.4796		P2	61.067	C/T		2	148000897	148001017	78		0.0996885		642	64	102	476
CAPS_CONTIG.9369		P2	65.696	A/T		2	152314394	152314274	84		0.149533		107	46	16	45
CAPS_CONTIG.5217		P2	69.818	C/T		2	155906277	155906157	79		0.023569		594	14	78	502
CAPS_CONTIG.9433		P2	76.842	A/G		2	158840465	158840585	75		0.0315457		634	75	20	539
CAPS_CONTIG.9038		P2	80.882	C/T		2	160074778	160074898	66		0.0392491		586	23	183	380
CAPS_CONTIG.5561		P2	83.405	C/T		2	161036734	161036854	77		0.190476		105	85	0	20
CAPS_CONTIG.6372		P2	84.488	C/G		2	161585603	161585483	76		0.00909091		110	81	1	28
KS19047D04		P2	85.949	G/T		2	162164749	162164629	78		0.0802469		648	52	62	534
CAPS_CONTIG.4895		P2	91.546	C/G		2	162987297	162987177	80		0.0344828		29	12	1	16
CAPS_CONTIG.1134		P2	91.616	A/G		2	163343984	163344104	76		0.0275229		109	88	3	18
CAPS_CONTIG.5328		P2	93.017	G/C		2	164261592	164261712	82		0.252648		661	167	234	260
CAPS_CONTIG.6181		P2	97.201	A/G		2	166048772	166048652	77		0.0458716		109	32	5	72
CAPS_CONTIG.12241		P2	104.353	G/T		2	169816757	169816877	76		0.018018		111	96	2	13
CAPS_CONTIG.9821		P2	105.552	C/T		2	170520111	170520235	76		0.0555556		90	65	5	20
CAPS_CONTIG.5679		P3	1.935	A/T		3	2148038	2148154	65		0.0106383		94	63	1	30
CAPS_CONTIG.4174		P3	1.935	C/T		3	884002	884122	78		0.37931		29	11	0	18
CAPS_CONTIG.11835		P3	10.629	C/T		3	5798373	5798494	81		0.0272727		110	80	3	27
CAPS_CONTIG.5329		P3	16.828	C/T		3	11137490	11137370	71		0.0418006		622	558	26	38
CAPS_CONTIG.12629		P3	26.998	C/T		3	19016799	19016679	78		0.0235294		85	44	2	39
CAPS_CONTIG.180		P3	31.286	G/A					76		0.0272727		110	37	3	70
CAPS_CONTIG.6256		P3	31.961	A/G		3	20168532	20168652	80		0.0550459		109	84	6	19
CAPS_CONTIG.12305		P3	33.114	C/T		3	21444598	21444718	87		0.036036		111	22	4	85
KS15046C11		P3	35.534	A/G		3	21903896	21903776	79		0.0272727		110	49	3	58
CAPS_CONTIG.8698		P3	36.724	C/T		3	199886402	199886524	94		0.0357143		112	53	4	55
CAPS_CONTIG.8828		P3	37.443	C/T		3	23359547	23359427	79		0.0535714		112	62	6	44
CAPS_CONTIG.1406		P3	39.17	C/T		3	24060799	24060679	73		0.0532915		638	34	127	477
CAPS_CONTIG.9537		P3	42.2	C/T		3	254363505	254363588	62		0.275862		29	21	0	8
CAPS_CONTIG.3640		P3	42.269	C/T					81		0.0363636		110	35	4	71
CAPS_CONTIG.4022		P3	43.106	C/T		3	26089177	26089297	66		0.0657698		669	497	128	44
KS24036H07		P3	51.632	C/T		3	42057928	42058048	72		0.388889		108	42	0	66
KS10024A09		P3	52.058	G/A		3	32414178	32414298	75		0.027027		111	61	3	47
CAPS_CONTIG.467		P3	54.807	C/T		3	131529935	131529815	77		0.00934579		107	13	1	93
ANOK.CO910343		P3	56.312	A/G		3	96189734	96189614	74		0.00892857		112	21	1	90
CAPS_CONTIG.8416		P3	69.47	A/G		3	209744501	209744381	68		0.0185185		108	76	2	30
KS23061E02		P3	72.924	A/G		3	214663530	214663650	73		0.0183486		109	39	2	68
CAPS_CONTIG.4584		P3	74.411	A/T		3	215524866	215524986	78		0.0269058		669	555	18	96
CAPS_CONTIG.9082		P3	76.235	C/T		3	216327277	216327397	76		0.0272727		110	56	3	51
ANOK.CO909888		P3	76.982	C/T		3	216522766	216522886	57		0.0344828		29	14	1	14
CAPS_CONTIG.12508		P3	77.516	C/T		3	217084338	217084218	73		0.027027		111	42	3	66
CAPS_CONTIG.5830		P3	77.545	A/T		3	217283863	217283488	83		0.018018		111	25	2	84
CAPS_CONTIG.2858		P3	83.837	C/A		3	218807900	218807780	64		0.109177		632	69	121	442
KS21049G04		P3	90.387	A/T		3	223387014	223386894	78		0.0178571		112	76	2	34
KS23011E11		P3	98.143	G/T		3	227698255	227698135	78		0.143713		668	256	96	316
CAPS_CONTIG.11933		P3	102.723	C/T					71		0.0181818		110	34	2	74
CAPS_CONTIG.154		P3	103.3	C/T					93		0.0181818		110	48	2	60
CAPS_CONTIG.9424		P3	109.58	C/T					74		0.0462963		108	39	5	64
CAPS_CONTIG.730		P3	112.831	A/G		3	241947256	241947136	78		0.140696		661	93	148	420
CAPS_CONTIG.2611		P3	118.332	G/T		3	249186589	249186469	79		0.0285714		105	65	3	37
CAPS_CONTIG.3343		P3	120.406	A/T		3	249528894	249528774	82		0.0824427		655	91	54	510
CAPS_CONTIG.8592		P3	130.497	G/A		3	251502032	251502152	101		0.027027		111	49	3	59
CAPS_CONTIG.5926		P3	131.387	G/A		3	251608780	251608660	84		0.0666667		105	45	7	53
CAPS_CONTIG.915		P3	133.393	A/G		3	253119110	253119230	83		0.00900901		111	67	1	43
CAPS_CONTIG.863		P3	139.584	C/T		3	256258647	256258527	75		0.0540541		111	51	6	54
CAPS_CONTIG.4313		P3	140.157	C/T		3	256464545	256464861	84		0.0727848		632	473	113	46
KS14027C04		P4	3.461	C/T		4	58233	58728	85		0.428571		7	4	0	3
KS16052G01		P4	7.269	A/T		4	1074760	1074880	75		0.00900901		111	81	1	29
CAPS_CONTIG.8001		P4	37.34	A/G		4	10532531	10532388	66		0.273585		106	38	29	39
CAPS_CONTIG.9633		P4	37.454	C/T		4	10494877	10494757	91		0.25		104	78	0	26
KS21061G15		P4	43.838	C/T		4	16153800	16153920	78		0.0677711		664	409	210	45
CAPS_CONTIG.4598		P4	59.823	C/T		4	170397427	170397307	65		0.448276		29	13	0	16
CAPS_CONTIG.6020		P4	60.656	C/G		4	170199724	170199604	76		0.0864947		659	57	61	541
CAPS_CONTIG.159		P4	67.124	C/T		4	188369990	188370098	78		0.490909		110	54	0	56
CAPS_CONTIG.10085		P4	70.423	A/C		4	191022527	191022407	85		0.0174881		629	86	11	532
CAPS_CONTIG.12621		P4	77.291	G/A		4	195637226	195637346	78		0.00892857		112	51	1	60
CAPS_CONTIG.6527		P4	78.095	A/C		4	194451348	194451509	73		0.0287648		591	553	21	17
CAPS_CONTIG.7592		P4	82.27	G/T		4	196666845	196666725	80		0.0287648		591	548	17	26
CAPS_CONTIG.12186		P4	89.549	A/G		4	201515970	201516088	76		0.181077		613	341	161	111
CAPS_CONTIG.8288		P4	97.526	C/T					83		0.0595611		638	139	38	461
CAPS_CONTIG.10877		P4	101.527	A/G		4	205895032	205895395	93		0.0357143		112	50	4	58
CAPS_CONTIG.4984		P4	107.221	C/T					82		0.303571		112	78	0	34
CAPS_CONTIG.11811		P4	113.159	G/T		4	210649269	210649389	71		0.0181818		660	98	12	550
CAPS_CONTIG.8851		P4	124.702	A/C		4	213283639	213284134	88		0.0957447		658	93	63	502
CAPS_CONTIG.7773		P4	131.215	G/A		4	215826123	215826003	71		0.0223285		627	135	14	478
CAPS_CONTIG.7672		P4	132.817	A/G		4	218014687	218014807	67		0.0181818		110	79	2	29
CAPS_CONTIG.9996		P4	133.927	C/T		4	221869850	221869970	91		0.00941915		637	554	6	77
CAPS_CONTIG.8363		P4	144.06	A/T		4	220295747	220295907	83		0.0487805		82	32	4	46
KS26051E10		P5	0	A/G					74		0.045045		111	13	5	93
CAPS_CONTIG.12138		P5	7.286	A/G					76		0.248512		672	167	173	332
CAPS_CONTIG.10383		P5	32.797	C/T		5	21546095	21546215	86		0.18797		665	169	125	371
CAPS_CONTIG.2744		P5	40.094	G/A		5	34759715	34759836	82		0.0261941		649	113	17	519
KS20005B11		P5	43.487	G/A		5	32886329	32886449	76		0.158209		670	218	106	346
ACRI.CA847609		P5	52.926	C/T		5	134800388	134800508	76		0.0714286		112	8	0	104
CAPS_CONTIG.8775		P5	54.897	A/G		5	187651254	187651134	84		0.027027		111	65	3	43
CAPS_CONTIG.6033		P5	62.332	A/G		5	214632953	214633073	77		0.0841121		107	88	9	10
CAPS_CONTIG.3123		P5	62.771	C/G					83		0.00917431		109	45	1	63
CAPS_CONTIG.2117		P5	65.765	A/T		5	221534982	221534862	73		0.11442		638	88	73	477
CAPS_CONTIG.12874		P5	68.22	A/G		5	223170745	223170625	72		0.0770465		623	72	48	503
CAPS_CONTIG.8295		P5	70.956	A/C		5	224297182	224297302	65		0.0150376		665	53	10	602
CAPS_CONTIG.1084		P5	76.638	G/T		5	226565050	226564931	77		0.074184		674	532	50	92
KS12044C02		P5	82.114	A/G		5	227488366	227488246	76		0.178737		649	406	127	116
CAPS_CONTIG.1150		P5	95.453	G/T					80		0.0178571		112	100	2	10
CAPS_CONTIG.6847		P6	1.888	A/G		6	120314	120434	80		0.00917431		109	60	1	48
CAPS_CONTIG.2397		P6	3.23	A/T		6	435072	434952	85		0.0186916		107	19	2	86
CAPS_CONTIG.5585		P6	5.227	C/A		5	213881072	213881192	84		0.0499195		621	94	31	496
CAPS_CONTIG.12327		P6	12.526	G/A		6	3686643	3686523	79		0.019802		101	58	2	41
CAPS_CONTIG.599		P6	16.798	A/T		6	3786211	3785747	79		0.0277778		108	45	3	60
KS21049K18		P6	16.87	A/G		6	3783674	3783554	85		0.164444		675	162	111	402
CAPS_CONTIG.12564		P6	48.781	A/T					63		0.0140845		639	548	9	82
CAPS_CONTIG.3229		P6	60.673	C/T		6	192354692	192354812	75		0.123223		633	78	91	464
CAPS_CONTIG.5548		P6	66.126	G/C		6	196191665	196191785	78		0.20948		654	149	137	368
CAPS_CONTIG.10712		P6	70.167	A/G		6	200796957	200797152	51		0.115385		650	120	75	455
KS22013D03		P6	73.863	G/T		6	204008647	204008767	83		0.00900901		111	50	1	60
CAPS_CONTIG.192		P6	74.413	C/T		6	202675180	202675300	82		0.0976744		645	63	231	351
KS20039B04		P6	81.292	C/T		6	205075169	205075049	74		0.134907		593	80	177	336
KS07045D12		P6	84.469	A/T		6	206693033	206693153	67		0.00474684		632	537	3	92
CAPS_CONTIG.5781		P6	87.937	A/G		6	208569506	208569387	77		0.0505051		594	30	447	117
KS21063P23		P6	97.321	G/A					78		0.0178571		112	75	2	35
KS15031H07		P6	101.806	A/G		6	218075608	218075728	83		0.027027		111	35	3	73
CAPS_CONTIG.7761		P6	103.102	C/T		6	219034142	219034262	87		0.0717629		641	166	46	429
CAPS_CONTIG.1668		P6	104.727	C/T		6	220940003	220939883	81		0.00900901		111	42	1	68
CAPS_CONTIG.11244		P6	106.056	A/G		6	224103636	224103835	83		0.00917431		109	24	1	84
CAPS_CONTIG.12387		P6	109.388	A/T		3	252167467	252167358	87		0.0549618		655	573	36	46
CAPS_CONTIG.8047		P6	111.816	A/C		6	226838718	226838838	79		0.019802		101	43	2	56
CAPS_CONTIG.12720		P6	120.984	C/T		6	230740619	230740499	65		0.00892857		112	10	1	101
CAPS_CONTIG.771		P6	123.749	G/A		6	231532649	231532769	82		0.160237		674	206	108	360
CAPS_CONTIG.11261		P6	131.702	C/T		6	233673336	233673216	62		0.0353303		651	537	23	91
CAPS_CONTIG.10984		P7	0.783	G/C		7	790967	791087	85		0.00900901		111	73	1	37
CAPS_CONTIG.3817		P7	1.659	C/T		7	1532904	1533072	79		0.027027		111	39	3	69
CAPS_CONTIG.1091		P7	4.402	C/T		7	3350395	3350515	85		0.114329		656	496	85	75
CAPS_CONTIG.3597		P7	6.827	G/C		7	4235326	4235206	71		0.0978916		664	499	100	65
CAPS_CONTIG.4411		P7	17.55	G/A		7	8344746	8344866	86		0.0910624		593	54	72	467
CAPS_CONTIG.9705		P7	31.698	A/T		7	15233704	15233937	79		0.0356083		674	27	24	623
CAPS_CONTIG.2024		P7	46.774	A/G		7	180458118	180457998	73		0.0129032		620	91	8	521
CAPS_CONTIG.10491		P7	57.259	A/T		7	192375019	192375139	65		0.0176565		623	462	11	150
CAPS_CONTIG.894		P7	61.154	C/T		7	199075051	199075244	66		0.0183486		109	31	2	76
CAPS_CONTIG.12824		P7	76.529	G/T		7	207118540	207118086	80		0.0565428		619	546	38	35
CAPS_CONTIG.443		P7	79.926	C/T		7	209022395	209022275	73		0.0277778		108	47	3	58
CAPS_CONTIG.7593		P7	81.718	C/T					76		0.076006		671	501	51	119
CAPS_CONTIG.9567		P7	89.565	G/A		7	215700981	215701101	80		0.0462963		108	33	5	70
CAPS_CONTIG.8096		P7	101.427	A/G		7	227635870	227635990	73		0.200893		672	167	135	370
CAPS_CONTIG.7411		P7	104.18	C/T		7	231093693	231093431	76		0.148325		627	439	95	93
CAPS_CONTIG.5050		P8_Wild	9.18	A/G		1	238693048	238692928	79		0.0283019		106	69	3	34
ANOK.CO907546		P8_Wild	10.686	C/T		1	249396452	249396269	82		0.106767		665	425	169	71
KS19059D11		P8_Wild	24.115	C/T		1	266209234	266209354	80		0.00892857		112	84	1	27
CAPS_CONTIG.835		P8_Wild	38.781	C/T		1	270323760	270323640	90		0.0285714		630	51	18	561
CAPS_CONTIG.1476		P8_Wild	50.278	C/G		1	272602563	272602287	88		0.0626866		670	541	42	87
ANOK.CO911837		P9	0.619	A/C		9	2138928	2139123	74		0.0181818		110	49	2	59
CAPS_CONTIG.4086		P9	17.879	C/T		9	6091552	6091672	73		0.0366972		109	72	4	33
CAPS_CONTIG.3893		P9	33.107	C/T		9	8899427	8899547	77		0.0337079		623	57	21	545
CAPS_CONTIG.5964		P9	37.68	A/G		9	10220644	10220524	80		0.215657		677	149	146	382
CAPS_CONTIG.2383		P9	55.192	A/G		9	49767052	49766932	76		0.018018		111	65	2	44
CAPS_CONTIG.5919		P9	58.533	C/T		9	146367977	146367857	82		0.25		104	78	0	26
CAPS_CONTIG.3479		P9	60.744	G/A		9	220486707	220486587	73		0.466667		90	48	0	42
CAPS_CONTIG.1539		P9	60.883	G/T		9	219745792	219745912	69		0.137441		633	417	129	87
CAPS_CONTIG.4367		P9	70.713	A/G		9	64770355	64770110	69		0.0425532		94	32	4	58
CAPS_CONTIG.1347		P9	72.648	C/T		9	239544950	239545070	76		0.0793919		592	47	385	160
CAPS_CONTIG.11337		P9	93.018	G/A		9	250338503	250338383	78		0.0178571		112	41	2	69
CAPS_CONTIG.7156		P9	100.715	A/G		9	251931476	251931691	70		0.0325733		614	20	111	483
KS10118F02		P10	0.78	C/G		10	231993622	231993400	94		0.00934579		107	89	1	17
CAPS_CONTIG.10411		P10	7.505	A/G		10	230139558	230139438	77		0.178571		112	20	0	92
CAPS_CONTIG.2441		P10	8.854	C/A		10	229965405	229965525	86		0.0274637		619	69	17	533
CAPS_CONTIG.6621		P10	12.222	C/T					78		0.0204082		98	5	2	91
CAPS_CONTIG.4846		P10	15.802	C/T		10	228523169	228523289	76		0.0373832		107	45	4	58
CAPS_CONTIG.4456		P10	17.113	A/T		10	227986149	227986269	70		0.01059		661	604	7	50
KS23024A05		P10	19.53	A/G		10	227101528	227101648	74		0.18018		111	91	0	20
CAPS_CONTIG.531		P10	20.431	G/T		10	226721714	226721834	68		0.00934579		107	26	1	80
CAPS_CONTIG.10421		P10	27.385	C/T		10	222167454	222167334	78		0.027027		111	30	3	78
CAPS_CONTIG.7060		P10	27.581	A/G		10	222161409	222161744	83		0.0234009		641	39	15	587
CAPS_CONTIG.2513		P10	32.766	C/T		10	219358912	219359032	69		0.240271		591	163	142	286
CAPS_CONTIG.12771		P10	36.956	C/T		10	215908205	215908325	67		0.036036		111	39	4	68
KS23026H05		P10	47.383	C/T		10	194504115	194504235	70		0.03125		32	17	1	14
KS01034H07		P10	48.797	G/T		10	188001998	188001878	91		0.0770548		584	379	160	45
CAPS_CONTIG.4448		P10	51.114	C/T		10	189906878	189906998	68		0.13522		636	86	113	437
CAPS_CONTIG.1473		P10	53.085	C/A		10	128706005	128705885	79		0.0446429		112	45	5	62
KS14023D03		P10	53.622	C/G		10	74404114	74403994	91		0.0183486		109	80	2	27
CAPS_CONTIG.3847		P10	54.601	C/A		7	87015733	87015853	89		0.0186916		107	76	2	29
CAPS_CONTIG.10021		P10	73.164	C/A		10	8099151	8099271	76		0.0183486		109	57	2	50
CAPS_CONTIG.7121		P10	75.274	C/T		10	7782775	7783082	77		0.0473934		633	461	142	30
CAPS_CONTIG.9097		P10	84.88	C/T		10	3236068	3235948	81		0.045045		111	72	5	34
CAPS_CONTIG.5691		P10	85.857	A/T		10	3197334	3197214	76		0.0277778		108	62	3	43
KS24032G10		P10	86.021	C/T		10	3114197	3114317	80		0.0186916		107	44	2	61
CAPS_CONTIG.1166		P10	86.874	C/T		10	3108428	3108308	69		0.0272727		110	82	3	25
CAPS_CONTIG.2972		P10	92.679	A/G		10	256392	256272	73		0.108943		615	463	85	67
CAPS_CONTIG.6055		P10	96.507	G/A		10	2146675	2146555	79		0.0275229		109	53	3	53
CAPS_CONTIG.2419		P10	97.441	A/G		10	1714388	1714280	56		0.0808383		668	474	140	54
CAPS_CONTIG.4225		P11	0.874	C/T		11	150468	149973	79		0.114286		595	68	157	370
CAPS_CONTIG.5339		P11	4.373	C/T		11	1280908	1280788	71		0.0703593		668	330	47	291
CAPS_CONTIG.8503		P11	10.194	A/T		11	3998104	3997984	69		0.013267		603	492	8	103
CAPS_CONTIG.8053		P11	19.435	A/T		11	9118026	9117906	91		0.027027		111	53	3	55
CAPS_CONTIG.9109		P11	20.381	A/G		11	10111818	10111938	87		0.018018		111	55	2	54
CAPS_CONTIG.575		P11	25.672	C/G		10	200547141	200547435	73		0.164983		594	98	226	270
CAPS_CONTIG.11039		P11	34.895	C/T					78		0.327273		110	74	0	36
CAPS_CONTIG.10012		P11	40.275	G/T		11	24866043	24866357	79		0.00909091		110	28	1	81
CAPS_CONTIG.4601		P11	43.452	C/T		11	30732691	30732811	73		0.191679		673	129	252	292
KS09088C07		P11	46.022	G/C					74		0.00786164		636	99	5	532
CAPS_CONTIG.12022		P11	49.221	C/T		1	26107808	26107688	82		0.01849		649	571	12	66
KS20046A12		P11	49.221	G/A		11	149961251	149961371	80		0.37931		29	18	0	11
CAPS_CONTIG.3948		P11	54.278	C/T		11	229532368	229532248	70		0.12012		666	495	91	80
KS16023G09		P11	70.946	A/C		11	249302385	249302265	76		0.0510367		627	562	32	33
CAPS_CONTIG.9798		P11	73.951	A/T		11	251896599	251896713	81		0.0535714		112	61	6	45
CAPS_CONTIG.2447		P11	75.642	C/G		11	252679891	252679771	83		0.0181818		110	44	2	64
CAPS_CONTIG.2215		P11	81.657	A/G		11	253574009	253573889	81		0.0545455		110	53	6	51
KS11073H01		P11	82.845	A/T		11	253224630	253224750	78		0.133231		653	87	130	436
CAPS_CONTIG.3318		P11	85.768	C/T		11	257166441	257166561	87		0.101949		667	68	142	457
CAPS_CONTIG.7566		P11	88.646	A/G		11	257330935	257330815	65		0.223373		676	151	156	369
CAPS_CONTIG.1773		P12	1.195	A/G		12	234782935	234783055	79		0.027027		111	40	3	68
CAPS_CONTIG.7491		P12	3.238	C/T		12	233580798	233581221	87		0.199367		632	319	126	187
CAPS_CONTIG.12518		P12	4.303	A/G		12	233467551	233467671	81		0.0235294		85	47	2	36
CAPS_CONTIG.7991		P12	4.692	G/A		12	233417660	233417540	86		0.00900901		111	66	1	44
CAPS_CONTIG.11380		P12	5.597	C/T		12	233224904	233225024	79		0.0178571		112	16	2	94
CAPS_CONTIG.883		P12	16.765	C/T		12	227511952	227512072	75		0.0275229		109	22	3	84
CAPS_CONTIG.5341		P12	18.926	C/T		12	226217338	226217218	70		0.0186916		107	82	2	23
CAPS_CONTIG.8629		P12	19.498	G/T		12	225997808	225997924	74		0.0594059		101	71	6	24
CAPS_CONTIG.5962		P12	31.606	A/T		12	217996022	217996153	84		0.00909091		110	71	1	38
CAPS_CONTIG.1278		P12	32.372	A/T		12	217851888	217851768	81		0.0322581		31	21	1	9
KS14004H07		P12	53.8	G/T		10	2118387	2118507	87		0.0272727		110	47	3	60
CAPS_CONTIG.12402		P12	59.33	A/G		12	146029258	146029527	80		0.027027		111	92	3	16
CAPS_CONTIG.10075		P12	68.782	A/T		12	33520175	33520295	92		0.0218069		642	98	14	530
CAPS_CONTIG.12230		P12	76.415	G/A		12	18482696	18482576	96		0.0434783		92	24	4	64
CAPS_CONTIG.182		P12	77.468	G/A		12	17912275	17912395	93		0.00909091		110	59	1	50
CAPS_CONTIG.8761		P12	86.122	A/T		12	11358392	11358272	99		0.3		110	33	0	77
CAPS_CONTIG.12378		P12	87.445	C/G		12	11057278	11057158	77		0.018018		111	43	2	66
CAPS_CONTIG.5606		P12	88.124	C/T		12	10752199	10752079	74		0.0181818		110	31	2	77
CAPS_CONTIG.6311		P12	89.112	C/G		12	10087889	10087769	70		0.0608309		674	512	121	41
CAPS_CONTIG.933		P12	91.556	C/T		12	7907983	7907863	62		0.027027		111	53	3	55
CAPS_CONTIG.9227		P12	92.102	C/T					76		0.00943396		106	83	1	22
CAPS_CONTIG.6241		P12	94.968	C/T		12	6128295	6128415	79		0.0185185		108	83	2	23
KS23053A02		P12	99.977	C/T		12	4544122	4544002	79		0.00934579		107	98	1	8
KS12037E02		P12	106.291	A/G		12	306442	306287	89		0.0854701		585	50	285	250
