# Supplementary material for: Development of a Panel of Genotyping-in-Thousands by Sequencing in Capsicum
Source: Front Plant Sci. 2021 Oct 26;12:769473. doi: 10.3389/fpls.2021.769473 (PMC8576353; doi:10.3389/fpls.2021.769473)
Supplement: Supplementary file 4 [file Table_2.xlsx]

## Sheet: Table S2A
Supplementary Table S2A. Comparison of genotype of GT-seq primer and flanking GBS-SNP in 80 BC1F1 individuals.
MarkerName	Maker Type	Information	GT%	MatchingRate	CHR	POS*	SAMPLE
							2	3	4	5	6	8	9	10	14	15	16	17	18	19	20	21	22	23	24	25	26	27	28	30	31	33	34	35	36	37	38	39	43	46	47	48	51	53	54	55	56	59	62
CAPS_CONTIG.12116	Fluidigm-GT	polymorphic	1	0.8625	chr1	6950579	A	A	H	A	A	H	A	A	A	A	H	A	A	A	H	H	H	A	H	H	A	H	H	A	H	A	H	H	H	A	A	H	H	H	A	H	A	H	A	A	A	A	H
GBS_SNP_chr1_7843991	FlankingSNP	polymorphic	1		chr1	7843991	A	A	H	H	H	H	H	H	A	A	B	A	A	A	H	H	H	A	B	H	A	H	H	H	H	A	H	H	H	A	A	H	H	H	A	H	A	H	A	A	A	A	H
ANOK.CO908560	Fluidigm-GT	polymorphic	0.95	0.92	chr1	19687692	A	A	H	H	H	H	H	H	A	A	A	A	H	H	H	H	-	A	H	H	A	H	A	H	H	A	H	H	H	A	A	H	H	H	A	A	A	H	A	H	A	H	H
GBS_SNP_chr1_20575490	FlankingSNP	polymorphic	0.9875		chr1	20575490	A	A	H	H	H	H	H	H	H	A	A	A	B	H	H	H	H	A	A	B	A	H	A	H	H	A	H	H	A	A	A	H	H	H	A	A	A	H	A	H	A	H	H
CAPS_CONTIG.11404	Fluidigm-GT	polymorphic	1	0.911392	chr1	20241309	A	A	H	H	H	H	H	H	A	A	A	A	H	H	H	H	H	A	H	H	A	H	A	H	H	A	H	H	H	A	A	H	H	H	A	A	A	H	A	H	A	H	H
GBS_SNP_chr1_20575490	FlankingSNP	polymorphic	0.9875		chr1	20575490	A	A	H	H	H	H	H	H	H	A	A	A	B	H	H	H	H	A	A	B	A	H	A	H	H	A	H	H	A	A	A	H	H	H	A	A	A	H	A	H	A	H	H
CPIL_chr01_44375309	GBS-GT (121)	polymorphic	0.925	0.90411	chr1	37981721	A	A	H	H	H	H	-	H	H	A	A	A	H	H	H	-	H	A	H	H	H	H	A	-	H	A	H	H	H	H	A	H	H	H	A	A	A	H	H	H	A	H	H
GBS_SNP_chr1_37981721	FlankingSNP	polymorphic	0.9875		chr1	37981721	A	A	H	H	H	H	H	H	B	A	H	A	H	H	H	H	H	A	H	H	H	H	A	H	H	A	A	H	A	H	A	H	H	H	A	A	A	H	H	H	A	H	H
GBS-GT_chr01_44.4M	GBS-GT (84)	polymorphic	0.9125	0.888889	chr1	37981750	A	A	-	H	H	H	-	H	H	A	A	A	H	H	H	H	H	A	H	H	H	H	A	H	H	A	H	H	H	H	A	H	H	H	A	A	A	H	H	H	A	H	H
GBS_SNP_chr1_37981796	FlankingSNP	polymorphic	0.9875		chr1	37981796	A	A	H	H	H	H	H	H	B	A	A	A	H	H	H	H	H	A	H	H	H	H	A	H	H	A	A	H	A	H	A	H	H	H	A	A	A	H	H	H	A	H	H
CAPS_CONTIG.4534	Fluidigm-GT	polymorphic	1	0.921053	chr1	41809148	A	H	H	H	H	H	H	H	H	A	A	H	H	H	H	H	H	H	H	H	H	H	H	H	H	A	H	H	H	H	A	H	H	H	A	H	A	H	H	H	A	H	H
GBS_SNP_chr1_41866084	FlankingSNP	polymorphic	0.95		chr1	41866084	A	H	A	H	H	H	H	H	H	A	H	H	H	H	H	H	H	H	H	H	-	H	H	H	H	A	B	H	H	H	A	H	H	H	A	B	A	H	H	H	A	A	H
GBS-GT_chr01_69.6M	GBS-GT (84)	polymorphic	0.6	0.956522	chr1	48020198	A	H	-	H	H	H	A	H	H	-	-	-	-	-	H	H	H	-	H	H	-	-	H	H	H	H	-	-	-	H	H	-	H	-	-	H	H	-	-	-	H	-	H
GBS_SNP_chr1_48020248	FlankingSNP	polymorphic	0.9625		chr1	48020248	A	H	H	H	H	H	A	H	H	H	A	H	H	H	H	H	H	H	H	H	H	H	H	H	H	H	H	H	H	H	H	H	H	H	H	H	H	H	H	H	H	H	H
CPIL_chr01_69583923	GBS-GT (121)	polymorphic	0.9	0.971014	chr1	48020198	A	-	H	H	H	H	A	H	H	H	A	H	H	H	H	-	H	H	H	H	-	H	H	-	H	H	H	-	H	H	H	H	H	H	H	H	H	H	H	H	H	H	H
GBS_SNP_chr1_48020248	FlankingSNP	polymorphic	0.9625		chr1	48020248	A	H	H	H	H	H	A	H	H	H	A	H	H	H	H	H	H	H	H	H	H	H	H	H	H	H	H	H	H	H	H	H	H	H	H	H	H	H	H	H	H	H	H
CAPS_CONTIG.10393	GT-seq	polymorphic	1	0.974684	chr1	49740226	A	H	H	H	H	H	A	H	H	H	A	H	H	H	H	H	H	H	H	H	H	H	H	H	H	H	H	H	H	H	H	H	H	H	H	H	H	H	H	H	H	H	H
GBS_SNP_chr1_49554968	FlankingSNP	polymorphic	0.9875		chr1	49554968	A	H	H	H	H	H	A	H	H	H	A	H	H	H	A	H	H	H	H	H	H	H	H	H	H	H	H	H	H	H	H	H	H	H	H	H	H	H	H	H	H	H	H
CAPS_CONTIG.10091	Fluidigm-GT	polymorphic	0.975	0.792208	chr1	154438650	A	H	H	H	H	H	H	H	H	H	A	H	H	H	H	H	-	H	H	H	H	H	H	H	H	H	H	H	H	H	H	H	H	H	H	H	H	H	H	H	H	H	H
GBS_SNP_chr1_153633161	FlankingSNP	polymorphic	0.9875		chr1	153633161	A	H	H	H	H	H	H	H	H	H	A	A	H	H	H	H	H	H	H	H	H	H	H	A	H	A	H	H	H	H	B	H	A	A	H	A	H	A	H	H	B	H	H
GBS-GT_chr01_222.1M	GBS-GT (84)	polymorphic	0.9875	0.910256	chr1	163974883	A	H	-	H	H	H	H	H	H	H	A	H	H	H	H	H	H	H	H	H	H	H	H	H	H	H	H	H	H	H	H	H	H	H	H	H	H	H	H	H	H	H	H
GBS_SNP_chr1_163974880	FlankingSNP	polymorphic	0.9875		chr1	163974880	A	H	H	H	H	H	H	H	H	H	A	H	H	H	H	H	H	H	H	H	H	H	H	H	H	A	H	H	H	H	B	H	H	H	H	H	H	H	H	H	B	H	H
KS23001F06	Fluidigm-GT	polymorphic	0.95	0.945946	chr1	196204051	A	H	H	H	H	H	H	-	H	H	A	H	H	H	H	-	-	H	H	H	H	H	H	H	H	H	H	H	H	H	H	H	H	H	H	H	H	H	H	H	H	H	H
GBS_SNP_chr1_197309738	FlankingSNP	polymorphic	0.975		chr1	197309738	A	H	B	H	H	H	H	H	H	H	A	H	H	H	H	H	H	H	H	H	H	H	H	H	H	H	H	H	H	H	A	H	H	H	H	H	H	H	H	H	B	H	H
CAPS_CONTIG.11058	Fluidigm-GT	polymorphic	0.5125	0.974359	chr1	197309738	A	-	-	-	H	H	-	H	-	H	A	-	H	H	H	H	H	H	H	-	-	-	H	H	H	H	-	-	-	-	-	H	-	H	-	-	-	H	H	H	H	-	-
GBS_SNP_chr1_197309738	FlankingSNP	polymorphic	0.975		chr1	197309738	A	H	B	H	H	H	H	H	H	H	A	H	H	H	H	H	H	H	H	H	H	H	H	H	H	H	H	H	H	H	A	H	H	H	H	H	H	H	H	H	B	H	H
KS23001F06	Fluidigm-GT	polymorphic	1	0.948718	chr1	197746331	A	H	H	H	H	H	H	H	H	H	A	H	H	H	H	H	H	H	H	H	H	H	H	H	H	H	H	H	H	H	H	H	H	H	H	H	H	H	H	H	H	H	H
GBS_SNP_chr1_197309775	FlankingSNP	polymorphic	0.975		chr1	197309775	A	H	B	H	H	H	H	H	H	H	A	H	H	H	H	H	H	H	H	H	H	H	H	H	H	H	H	H	H	H	A	H	H	H	H	H	H	H	H	H	B	H	H
CAPS_CONTIG.10921	Fluidigm-GT	polymorphic	0.9625	0.948052	chr1	201303107	A	H	H	H	-	H	H	H	H	H	A	H	H	H	H	H	-	H	H	H	H	H	H	H	H	H	H	H	H	H	H	H	H	H	H	H	H	H	H	H	H	H	H
GBS_SNP_chr1_201005974	FlankingSNP	polymorphic	1		chr1	201005974	A	H	H	H	H	H	H	H	H	H	A	H	H	H	H	H	H	H	H	H	H	H	H	H	H	H	H	H	H	H	H	H	H	H	H	H	H	H	H	H	H	H	H
CAPS_CONTIG.5050	Fluidigm-GT	polymorphic	0.975	0.923077	chr1	219062508	A	H	H	H	H	H	H	H	H	H	A	H	H	H	H	H	-	H	H	H	H	H	H	H	H	H	A	H	H	H	H	H	H	H	H	H	H	H	H	H	H	H	H
GBS_SNP_chr1_201005974	FlankingSNP	polymorphic	1		chr1	201005974	A	H	H	H	H	H	H	H	H	H	A	H	H	H	H	H	H	H	H	H	H	H	H	H	H	H	H	H	H	H	H	H	H	H	H	H	H	H	H	H	H	H	H
GBS-GT_chr01_275.1M	GBS-GT (84)	polymorphic	0.3625	0.896552	chr1	219152877	A	-	-	-	-	-	-	-	-	H	A	H	-	-	-	-	-	H	-	-	-	-	H	-	H	-	A	-	H	-	H	-	-	H	-	A	-	H	-	-	H	-	-
GBS_SNP_chr1_219152931	FlankingSNP	polymorphic	0.9875		chr1	219152931	A	H	H	H	H	H	H	H	H	H	A	H	H	H	H	H	H	H	H	H	H	H	H	A	H	H	A	H	H	H	H	H	H	A	H	H	B	H	H	H	H	H	H
CPIL_chr01_275114385	GBS-GT (121)	polymorphic	0.5875	0.914894	chr1	219152877	-	-	H	H	H	H	H	H	H	-	A	-	-	H	-	-	-	H	H	H	-	H	H	-	-	-	A	-	H	H	-	-	H	-	H	H	H	H	H	-	-	-	H
GBS_SNP_chr1_219152931	FlankingSNP	polymorphic	0.9875		chr1	219152931	A	H	H	H	H	H	H	H	H	H	A	H	H	H	H	H	H	H	H	H	H	H	H	A	H	H	A	H	H	H	H	H	H	A	H	H	B	H	H	H	H	H	H
CPIL_chr01_293777680	GBS-GT (121)	polymorphic	0.95	0.893333	chr1	239996477	A	H	H	H	H	H	H	A	H	H	A	-	H	H	H	-	H	A	H	H	H	H	H	-	H	H	A	H	H	A	H	H	H	H	H	H	H	A	H	H	H	H	A
GBS_SNP_chr1_239996543	FlankingSNP	polymorphic	0.9875		chr1	239996543	A	H	H	H	H	H	H	A	H	H	A	H	H	H	H	H	H	A	H	H	H	H	B	H	H	H	A	H	H	A	B	H	H	H	H	H	A	A	H	H	H	H	A
GBS-GT_chr01_299.5M	GBS-GT (84)	polymorphic	0.9875	0.974684	chr1	242738097	A	A	-	H	H	H	H	A	H	H	A	H	H	H	H	H	H	A	H	H	H	A	H	H	H	H	H	H	H	A	H	H	A	H	H	H	H	A	H	H	H	H	A
GBS_SNP_chr1_247844756	FlankingSNP	polymorphic	1		chr1	247844756	A	A	H	H	A	H	H	A	H	H	A	H	H	H	H	H	H	A	H	H	H	A	A	H	H	H	H	H	H	A	H	H	A	H	H	H	H	A	H	H	H	H	A
CPIL_chr01_299540115	GBS-GT (121)	polymorphic	0.8375	0.970149	chr1	247844756	A	A	H	H	H	H	H	A	H	H	A	H	-	H	H	-	-	A	-	H	H	A	H	-	H	H	H	H	H	A	-	H	A	H	H	H	H	A	H	H	H	H	A
GBS_SNP_chr1_247844756	FlankingSNP	polymorphic	1		chr1	247844756	A	A	H	H	A	H	H	A	H	H	A	H	H	H	H	H	H	A	H	H	H	A	A	H	H	H	H	H	H	A	H	H	A	H	H	H	H	A	H	H	H	H	A
CPIL_chr01_306225308	GBS-GT (121)	polymorphic	0.875	0.927536	chr1	255105055	-	-	H	H	A	H	H	A	A	H	A	H	H	H	H	-	H	A	H	A	H	A	A	-	H	H	H	A	H	A	H	H	-	A	H	H	A	A	H	H	H	H	A
GBS_SNP_chr1_255105109	FlankingSNP	polymorphic	0.9875		chr1	255105109	A	A	B	H	A	H	H	A	A	H	A	H	H	H	H	H	H	A	H	A	H	A	A	H	H	A	B	A	H	A	H	H	A	A	A	H	A	A	H	H	H	H	A
CPIL_chr02_127282089	GBS-GT (121)	polymorphic	0.7875	0.936508	chr2	33762198	-	A	A	-	H	A	A	A	-	H	-	-	A	A	H	-	H	A	A	A	A	A	H	-	H	A	A	H	A	H	H	A	A	A	-	-	A	A	H	A	-	H	A
GBS_SNP_chr2_33762264	FlankingSNP	polymorphic	1		chr2	33762264	H	A	A	H	H	A	A	A	A	H	A	H	A	A	A	H	H	A	A	A	A	A	A	H	H	A	A	H	A	H	H	A	A	A	H	H	A	A	H	A	H	H	A
CAPS_CONTIG.8070	Fluidigm-GT	polymorphic	1	0.8875	chr2	79902895	H	A	A	H	H	A	A	A	A	H	A	H	A	A	H	H	H	A	A	A	A	H	H	H	H	A	H	H	A	H	H	A	A	A	H	H	A	A	H	A	H	H	A
GBS_SNP_chr2_79831697	FlankingSNP	polymorphic	1		chr2	79831697	H	A	A	H	H	A	A	A	A	H	A	H	A	A	H	H	H	A	H	A	A	H	H	H	H	A	A	H	A	H	B	A	A	A	B	H	A	A	A	A	H	H	A
KS01048D11	Fluidigm-GT	polymorphic	1	0.962025	chr2	101289411	H	A	A	B	H	A	A	A	A	H	A	H	A	H	H	H	H	H	H	H	H	H	A	H	H	A	H	H	A	H	B	A	A	A	H	H	A	A	H	A	H	H	A
GBS_SNP_chr2_101341053	FlankingSNP	polymorphic	0.9875		chr2	101341053	H	A	A	H	H	A	A	A	A	H	A	H	A	H	H	H	H	H	H	H	H	H	A	H	H	A	H	H	A	H	A	A	A	A	H	H	A	A	H	A	H	H	A
CAPS_CONTIG.3815	Fluidigm-GT	polymorphic	1	0.9	chr2	105401847	H	A	A	H	H	A	A	A	A	H	A	A	A	H	H	A	H	H	H	H	H	H	A	H	H	A	H	H	H	H	H	A	H	A	H	H	A	H	H	A	A	H	A
GBS_SNP_chr2_106450164	FlankingSNP	polymorphic	1		chr2	106450164	H	A	A	H	H	A	A	A	A	H	A	A	A	H	H	A	H	H	H	H	H	H	A	A	H	A	H	H	H	H	H	A	H	A	A	A	A	H	H	A	A	H	A
CPIL_chr02_130414516	GBS-GT (121)	polymorphic	0.6375	0.901961	chr2	117896556	-	-	A	H	H	A	-	-	-	-	A	-	-	H	-	-	-	H	H	H	-	-	A	-	-	H	H	H	-	H	H	A	-	A	H	-	A	H	H	-	A	H	A
GBS_SNP_chr2_125430274	FlankingSNP	polymorphic	1		chr2	125430274	A	A	A	H	H	A	H	H	A	A	A	A	A	H	H	A	H	H	H	H	H	H	A	A	H	H	H	H	H	H	H	A	H	A	A	B	A	H	H	A	A	H	A
GBS-GT_chr02_130.4M	GBS-GT (84)	polymorphic	0.975	0.897436	chr2	117896590	A	A	-	H	H	A	A	H	A	H	A	A	A	H	H	A	H	H	H	H	H	H	A	A	H	H	H	H	H	H	H	A	H	A	H	H	A	H	H	A	A	H	A
GBS_SNP_chr2_125430274	FlankingSNP	polymorphic	1		chr2	125430274	A	A	A	H	H	A	H	H	A	A	A	A	A	H	H	A	H	H	H	H	H	H	A	A	H	H	H	H	H	H	H	A	H	A	A	B	A	H	H	A	A	H	A
CAPS_CONTIG.9655	Fluidigm-GT	polymorphic	0.975	0.935065	chr2	125577517	A	A	A	H	H	A	H	H	A	A	A	A	A	H	H	A	-	H	H	H	H	H	A	A	H	H	H	H	H	H	H	A	H	A	H	H	A	H	H	A	A	H	A
GBS_SNP_chr2_125614653	FlankingSNP	polymorphic	0.9875		chr2	125614653	A	A	A	H	H	A	H	H	A	A	A	A	A	A	H	A	H	B	H	H	H	H	A	A	H	H	H	H	H	H	H	A	H	A	H	H	A	H	H	A	A	H	A
CAPS_CONTIG.9831	Fluidigm-GT	polymorphic	0.95	0.833333	chr2	128880618	A	A	A	H	H	A	H	H	A	A	A	A	A	A	H	-	-	H	H	H	-	H	A	H	H	H	H	H	H	H	H	H	H	A	H	H	A	H	A	A	A	H	A
GBS_SNP_chr2_128517882	FlankingSNP	polymorphic	0.95		chr2	128517882	A	A	A	H	H	A	H	H	A	A	A	A	A	A	H	A	H	B	H	H	H	A	A	A	H	-	H	A	H	H	B	H	B	A	A	A	A	A	A	A	A	H	A
CAPS_CONTIG.10670	Fluidigm-GT	polymorphic	1	0.842105	chr2	129545308	A	A	A	H	H	A	H	H	A	A	A	A	A	A	H	A	H	H	H	H	H	H	A	H	H	H	H	H	H	H	H	H	H	A	H	H	A	H	A	A	A	H	A
GBS_SNP_chr2_128517882	FlankingSNP	polymorphic	0.95		chr2	128517882	A	A	A	H	H	A	H	H	A	A	A	A	A	A	H	A	H	B	H	H	H	A	A	A	H	-	H	A	H	H	B	H	B	A	A	A	A	A	A	A	A	H	A
CAPS_CONTIG.4796	Fluidigm-GT	polymorphic	1	0.9625	chr2	131803355	A	A	A	H	H	A	H	H	A	A	A	A	H	A	H	A	H	H	H	H	H	A	A	H	H	H	H	H	H	H	H	H	H	A	H	H	A	H	A	H	A	H	A
GBS_SNP_chr2_132736878	FlankingSNP	polymorphic	1		chr2	132736878	A	A	A	H	H	A	H	H	A	A	H	A	H	A	H	A	H	H	H	H	H	A	A	H	H	H	H	H	H	H	H	H	H	A	H	H	A	H	A	H	A	H	A
CPIL_chr02_150928303	GBS-GT (121)	polymorphic	0.65	0.961538	chr2	136704099	A	-	A	H	H	-	H	-	A	A	A	-	H	-	H	-	-	H	H	H	-	A	A	-	-	H	-	H	H	H	H	H	-	-	H	-	A	-	A	H	-	H	A
GBS_SNP_chr2_136711792	FlankingSNP	polymorphic	1		chr2	136711792	A	A	A	H	H	A	H	H	A	A	A	A	H	A	H	A	H	H	H	H	H	A	A	H	H	H	H	H	H	H	H	H	H	A	A	H	A	H	A	H	A	H	A
CPIL_chr02_158160636	GBS-GT (121)	polymorphic	0.9	0.930556	chr2	141506877	A	A	A	A	H	A	H	H	A	A	A	A	H	A	H	-	H	H	H	H	H	A	A	-	H	H	-	H	H	H	H	H	-	A	H	H	A	H	A	H	A	A	A
GBS_SNP_chr2_141506893	FlankingSNP	polymorphic	1		chr2	141506893	A	A	A	A	H	A	H	H	A	A	A	A	H	A	H	A	H	H	H	A	H	A	A	H	H	A	H	H	H	H	H	H	A	A	H	H	A	H	A	H	A	A	A
GBS-GT_chr02_158.2M	GBS-GT (84)	polymorphic	0.9875	0.911392	chr2	141506906	A	A	-	A	H	A	H	H	A	A	A	A	H	A	H	A	H	H	H	H	H	A	A	H	H	H	H	H	H	H	H	H	A	A	H	H	A	H	A	H	A	A	A
GBS_SNP_chr2_141506925	FlankingSNP	polymorphic	1		chr2	141506925	A	A	A	A	H	A	H	H	A	A	A	A	H	A	H	A	H	H	H	A	H	A	A	H	H	A	H	H	H	H	H	H	A	A	H	H	A	H	A	H	A	A	A
CAPS_CONTIG.6372	Fluidigm-GT	polymorphic	1	0.924051	chr2	143870142	A	A	H	A	H	A	H	H	A	A	A	A	H	A	H	A	H	H	H	H	A	A	A	H	H	H	A	H	H	H	H	H	A	A	H	H	A	H	A	H	A	A	A
GBS_SNP_chr2_143841786	FlankingSNP	polymorphic	0.9875		chr2	143841786	A	A	H	A	H	A	H	H	A	A	H	A	H	A	H	A	H	H	H	H	A	A	A	H	H	A	A	H	H	H	H	H	A	A	H	H	A	H	A	H	A	A	A
KS19047D04	Fluidigm-GT	polymorphic	1	0.949367	chr2	144417219	A	A	H	A	H	A	H	H	H	A	A	A	H	A	H	A	H	H	H	H	A	A	A	H	H	H	A	H	H	H	H	H	A	A	H	H	A	H	A	H	A	A	A
GBS_SNP_chr2_144425180	FlankingSNP	polymorphic	0.9875		chr2	144425180	A	A	H	A	H	A	H	H	H	A	A	A	H	A	H	A	H	H	H	H	A	A	A	H	H	H	A	H	H	H	H	H	A	A	H	H	A	H	A	H	A	A	A
CAPS_CONTIG.4895	Fluidigm-GT	polymorphic	1	0.924051	chr2	146575041	A	A	H	A	H	A	H	H	H	A	A	A	H	A	H	A	H	H	H	H	A	A	A	H	H	H	A	H	H	H	H	H	A	A	H	H	A	A	A	H	A	A	A
GBS_SNP_chr2_146385745	FlankingSNP	polymorphic	0.9875		chr2	146385745	A	A	H	A	H	A	H	H	H	A	H	A	H	A	H	A	H	H	H	H	A	A	A	H	H	H	A	H	H	H	H	H	A	A	H	H	A	A	A	H	A	A	A
CAPS_CONTIG.1134	Fluidigm-GT	polymorphic	1	0.884615	chr2	146865371	A	A	H	A	H	A	H	H	H	A	A	A	H	A	H	A	H	H	H	H	A	A	A	H	H	H	A	H	H	H	H	H	A	A	H	H	A	A	A	H	A	A	A
GBS_SNP_chr2_146677026	FlankingSNP	polymorphic	0.975		chr2	146677026	A	A	H	A	H	A	H	H	B	A	A	A	H	A	B	A	H	H	H	H	A	A	A	H	H	B	-	H	H	H	A	H	A	A	A	H	A	A	A	H	A	A	A
CAPS_CONTIG.5328	Fluidigm-GT	polymorphic	1	0.949367	chr2	147771180	A	A	H	A	H	A	H	H	H	A	A	A	H	A	H	A	H	H	H	A	A	A	A	H	H	H	A	H	H	H	H	A	A	A	H	H	A	A	A	H	A	A	A
GBS_SNP_chr2_147810771	FlankingSNP	polymorphic	0.9875		chr2	147810771	A	A	A	A	H	A	H	H	H	A	A	A	H	A	H	A	H	H	H	H	A	A	A	H	H	B	A	H	H	H	H	A	A	A	H	H	A	A	A	H	A	A	A
CAPS_CONTIG.6181	Fluidigm-GT	polymorphic	0.975	0.948718	chr2	149433998	A	A	H	A	H	A	A	H	H	A	A	A	H	A	H	A	-	H	H	H	A	A	A	H	H	H	A	H	H	H	H	A	A	A	H	H	A	A	A	H	A	A	A
GBS_SNP_chr2_149845016	FlankingSNP	polymorphic	1		chr2	149845016	A	A	H	A	H	A	A	H	H	A	A	A	H	A	H	A	A	H	H	H	A	A	A	B	H	H	A	H	H	H	H	A	A	A	H	H	A	A	A	H	A	A	A
CPIL_chr02_164336607	GBS-GT (121)	polymorphic	0.9625	0.935065	chr2	152266155	H	A	H	A	H	A	A	H	H	A	A	A	H	A	H	-	A	A	H	H	A	A	A	-	H	H	A	H	H	H	H	A	A	A	H	H	A	A	A	H	A	A	H
GBS_SNP_chr2_152266217	FlankingSNP	polymorphic	1		chr2	152266217	H	A	H	A	H	A	A	H	A	A	A	A	H	H	H	A	A	A	H	H	A	A	A	H	H	H	A	H	H	H	H	A	A	A	H	H	A	A	A	H	A	A	H
GBS-GT_chr02_164.3M	GBS-GT (84)	polymorphic	0.9875	0.936709	chr2	152266192	H	A	-	A	H	A	A	H	H	A	A	A	H	A	H	A	A	A	H	H	A	A	A	H	H	H	A	H	H	H	H	A	A	A	H	H	A	A	A	H	A	A	H
GBS_SNP_chr2_152266217	FlankingSNP	polymorphic	1		chr2	152266217	H	A	H	A	H	A	A	H	A	A	A	A	H	H	H	A	A	A	H	H	A	A	A	H	H	H	A	H	H	H	H	A	A	A	H	H	A	A	A	H	A	A	H
CAPS_CONTIG.12241	Fluidigm-GT	polymorphic	0.875	0.914286	chr2	153132770	H	A	H	A	H	A	A	H	H	A	-	-	H	A	H	-	-	A	H	H	-	A	A	H	H	H	A	H	H	H	H	A	A	A	H	A	A	A	A	H	A	A	H
GBS_SNP_chr2_152266237	FlankingSNP	polymorphic	1		chr2	152266237	H	A	H	A	H	A	A	H	A	A	A	A	H	H	H	A	A	A	H	H	A	A	A	H	H	H	A	H	H	H	H	A	A	A	H	H	A	A	A	H	A	A	H
CAPS_CONTIG.2694	Fluidigm-GT	polymorphic	1		chr2	160034410	H	A	A	H	H	H	H	H	H	H	A	H	H	H	A	A	H	H	A	H	H	H	H	H	H	A	H	H	H	A	H	H	H	H	A	H	A	H	A	A	H	A	A
CAPS_CONTIG.4174	Fluidigm-GT	polymorphic	1	0.8875	chr3	4368477	A	H	A	H	H	A	A	A	A	A	H	A	A	A	H	A	A	A	H	H	A	A	A	H	H	A	A	A	H	H	H	H	H	H	H	A	A	A	A	H	H	A	A
GBS_SNP_chr3_3999301	FlankingSNP	polymorphic	1		chr3	3999301	A	H	A	H	H	A	A	A	A	A	B	H	A	A	H	A	A	A	H	H	A	A	A	H	H	A	A	A	H	H	H	H	H	H	H	A	A	A	A	H	H	A	A
CAPS_CONTIG.5679	Fluidigm-GT	polymorphic	0.9875	0.886076	chr3	4759576	A	H	A	H	H	A	A	A	A	A	H	A	A	A	H	A	A	A	H	H	A	A	A	H	H	A	A	A	H	H	H	H	H	H	H	A	A	A	A	H	H	A	A
GBS_SNP_chr3_3999301	FlankingSNP	polymorphic	1		chr3	3999301	A	H	A	H	H	A	A	A	A	A	B	H	A	A	H	A	A	A	H	H	A	A	A	H	H	A	A	A	H	H	H	H	H	H	H	A	A	A	A	H	H	A	A
CAPS_CONTIG.11835	Fluidigm-GT	polymorphic	1	0.936709	chr3	8168901	A	H	A	H	H	A	A	A	A	A	H	A	A	A	H	A	A	A	H	H	A	A	A	H	H	A	A	A	H	A	H	H	H	H	H	A	A	A	A	H	H	A	A
GBS_SNP_chr3_8125665	FlankingSNP	polymorphic	0.9875		chr3	8125665	A	H	A	H	H	A	A	A	A	A	H	A	A	A	H	A	A	A	H	H	A	A	A	H	H	A	A	A	H	A	H	H	B	H	H	A	A	A	A	H	H	A	A
CAPS_CONTIG.6256	Fluidigm-GT	polymorphic	1	0.886076	chr3	20382764	A	H	A	H	H	H	A	H	A	A	A	A	A	H	H	A	H	A	H	A	A	A	A	H	H	A	A	A	H	A	A	A	H	A	H	H	H	A	H	H	A	A	A
GBS_SNP_chr3_21554719	FlankingSNP	polymorphic	0.9875		chr3	21554719	A	H	A	H	H	H	A	H	A	A	A	A	A	H	H	A	H	A	A	A	A	A	A	H	H	A	A	A	H	A	A	A	A	A	B	A	H	A	H	H	A	A	A
CPIL_chr03_24384049	GBS-GT (121)	polymorphic	0.95	0.945946	chr3	23417139	A	H	A	H	H	H	A	H	A	A	A	A	A	H	H	-	H	H	H	A	H	A	A	-	H	A	A	A	H	A	A	A	-	A	H	H	H	A	H	H	A	A	A
GBS_SNP_chr3_23422245	FlankingSNP	polymorphic	0.975		chr3	23422245	A	H	A	H	H	H	A	H	A	A	A	A	A	H	H	A	B	H	H	A	H	A	A	H	H	A	A	A	H	A	A	A	H	A	B	H	H	A	H	H	A	A	A
GBS-GT_chr03_24.4M	GBS-GT (84)	polymorphic	0.9875	0.948052	chr3	23417170	A	H	-	H	H	H	A	H	A	A	A	A	A	H	H	A	H	H	H	A	H	A	A	H	H	A	A	A	H	A	A	A	H	A	H	H	H	A	H	H	A	A	A
GBS_SNP_chr3_23422245	FlankingSNP	polymorphic	0.975		chr3	23422245	A	H	A	H	H	H	A	H	A	A	A	A	A	H	H	A	B	H	H	A	H	A	A	H	H	A	A	A	H	A	A	A	H	A	B	H	H	A	H	H	A	A	A
CAPS_CONTIG.1406	Fluidigm-GT	polymorphic	1	0.962025	chr3	26998369	A	H	A	H	H	H	A	H	A	A	A	A	A	H	H	A	H	H	H	A	H	A	A	H	H	A	A	A	H	A	A	A	A	A	H	H	H	A	H	H	A	A	A
GBS_SNP_chr3_26402079	FlankingSNP	polymorphic	0.9875		chr3	26402079	A	H	A	H	H	H	A	H	A	A	A	A	A	H	H	A	H	A	H	A	H	A	A	H	H	A	A	A	H	A	A	A	A	A	H	H	H	A	H	A	A	A	A
GBS-GT_chr03_33M	GBS-GT (84)	polymorphic	0.9875	0.987342	chr3	31475442	A	H	-	H	H	H	H	H	A	A	A	A	A	H	H	A	H	H	H	A	H	A	A	H	A	A	A	A	H	A	A	A	A	A	H	H	H	A	H	H	A	A	A
GBS_SNP_chr3_31475447	FlankingSNP	polymorphic	1		chr3	31475447	A	H	A	H	H	H	H	H	A	A	A	A	A	H	H	A	H	H	H	A	H	A	A	H	A	A	A	A	H	A	A	A	A	A	H	H	H	A	H	H	A	A	A
CPIL_chr03_33037815	GBS-GT (121)	polymorphic	0.9	0.986111	chr3	31475442	A	H	A	H	H	H	H	H	A	A	A	A	A	H	H	-	H	H	H	A	H	A	A	-	A	A	A	A	H	A	A	-	-	A	H	H	H	A	H	H	-	A	A
GBS_SNP_chr3_31475447	FlankingSNP	polymorphic	1		chr3	31475447	A	H	A	H	H	H	H	H	A	A	A	A	A	H	H	A	H	H	H	A	H	A	A	H	A	A	A	A	H	A	A	A	A	A	H	H	H	A	H	H	A	A	A
KS10024A09	Fluidigm-GT	polymorphic	1	0.9125	chr3	40283185	A	H	A	H	A	H	H	H	A	A	A	A	H	H	H	A	A	H	H	A	H	A	A	A	A	A	A	A	H	A	A	A	A	A	A	H	H	B	H	A	A	A	A
GBS_SNP_chr3_55463823	FlankingSNP	polymorphic	1		chr3	55463823	A	H	A	H	A	A	H	H	A	A	A	A	H	H	H	A	A	H	A	A	H	A	A	A	A	A	A	A	H	A	A	A	A	A	A	H	H	H	H	A	A	A	A
GBS-GT_chr03_136.6M	GBS-GT (84)	polymorphic	0.9875	0.987342	chr3	55463758	A	H	-	H	A	A	H	H	A	A	A	A	H	H	H	A	A	H	A	A	H	A	A	A	A	A	A	A	H	A	A	A	A	A	A	H	H	H	H	A	A	A	A
GBS_SNP_chr3_55463823	FlankingSNP	polymorphic	1		chr3	55463823	A	H	A	H	A	A	H	H	A	A	A	A	H	H	H	A	A	H	A	A	H	A	A	A	A	A	A	A	H	A	A	A	A	A	A	H	H	H	H	A	A	A	A
CPIL_chr03_136609080	GBS-GT (121)	polymorphic	0.9125	1	chr3	55463758	A	-	A	H	A	A	H	-	A	A	A	A	H	H	H	-	A	H	A	A	H	A	A	-	A	A	A	A	H	A	A	A	A	A	A	H	H	H	H	A	A	A	A
GBS_SNP_chr3_55463823	FlankingSNP	polymorphic	1		chr3	55463823	A	H	A	H	A	A	H	H	A	A	A	A	H	H	H	A	A	H	A	A	H	A	A	A	A	A	A	A	H	A	A	A	A	A	A	H	H	H	H	A	A	A	A
CAPS_CONTIG.467	Fluidigm-GT	polymorphic	1	0.9875	chr3	120521098	A	H	A	H	A	A	H	H	A	A	A	A	H	H	H	A	A	H	A	A	H	A	A	A	A	A	A	A	H	A	A	A	A	A	A	H	H	H	H	A	A	A	A
GBS_SNP_chr3_120527432	FlankingSNP	polymorphic	1		chr3	120527432	A	H	A	H	A	A	H	H	A	A	A	A	H	H	H	A	A	H	A	A	H	A	A	A	A	A	A	A	H	A	A	A	A	A	A	H	A	H	H	A	A	A	A
CPIL_chr03_118745582	GBS-GT (121)	polymorphic	0.85	0.985294	chr3	168966057	-	-	A	H	A	A	H	H	A	A	A	-	H	H	H	-	A	H	A	A	H	A	A	-	A	A	A	A	-	A	A	A	A	A	A	H	H	H	H	A	A	A	A
GBS_SNP_chr3_168966111	FlankingSNP	polymorphic	1		chr3	168966111	A	H	A	H	A	A	H	H	A	A	A	A	H	H	H	A	A	H	A	A	H	A	A	A	A	A	A	A	H	A	A	A	A	A	A	H	H	H	H	A	A	A	A
GBS-GT_chr03_118.7M	GBS-GT (84)	polymorphic	0.9875	0.987342	chr3	168966092	A	H	-	H	A	A	H	H	A	A	A	A	H	H	H	A	A	H	A	A	H	A	A	A	A	A	A	A	H	A	A	A	A	A	A	H	H	H	H	A	A	A	A
GBS_SNP_chr3_168966111	FlankingSNP	polymorphic	1		chr3	168966111	A	H	A	H	A	A	H	H	A	A	A	A	H	H	H	A	A	H	A	A	H	A	A	A	A	A	A	A	H	A	A	A	A	A	A	H	H	H	H	A	A	A	A
ANOK.CO910343	Fluidigm-GT	polymorphic	0.975	0.974026	chr3	183358606	A	H	A	H	A	A	H	H	A	A	A	A	H	H	H	A	-	H	A	A	H	A	A	A	A	A	A	A	H	A	A	A	A	A	A	H	H	H	H	A	A	A	A
GBS_SNP_chr3_183008048	FlankingSNP	polymorphic	0.9875		chr3	183008048	A	H	A	H	A	A	H	H	A	A	A	A	H	H	H	A	A	H	A	A	H	A	A	A	A	A	A	A	A	A	A	A	A	A	A	H	H	H	H	A	A	A	A
GBS-GT_chr03_214.2M	GBS-GT (84)	polymorphic	0.9875	0.987342	chr3	186962647	A	H	-	H	A	A	H	H	A	A	A	A	H	H	H	A	A	H	A	A	H	A	A	A	A	A	A	A	H	A	A	A	A	A	A	H	H	H	H	A	A	A	A
GBS_SNP_chr3_186962701	FlankingSNP	polymorphic	1		chr3	186962701	A	H	A	H	A	A	H	H	A	A	A	A	H	H	H	A	A	H	A	A	H	A	A	A	A	A	A	A	H	A	A	A	A	A	A	H	H	H	H	A	A	A	A
CPIL_chr03_214199591	GBS-GT (121)	polymorphic	0.95	0.986842	chr3	186962647	A	H	A	-	A	A	H	H	A	A	A	A	H	H	H	-	A	H	A	A	H	A	A	-	A	A	A	A	H	A	A	A	A	A	A	H	H	H	H	A	A	A	A
GBS_SNP_chr3_186962701	FlankingSNP	polymorphic	1		chr3	186962701	A	H	A	H	A	A	H	H	A	A	A	A	H	H	H	A	A	H	A	A	H	A	A	A	A	A	A	A	H	A	A	A	A	A	A	H	H	H	H	A	A	A	A
GBS-GT_chr03_234.2M	GBS-GT (84)	polymorphic	0.95	1	chr3	217316817	H	H	-	H	A	H	H	H	A	A	A	A	H	-	H	A	A	H	A	A	H	A	A	A	A	A	A	A	-	A	A	A	A	A	A	A	H	H	H	A	A	A	A
GBS_SNP_chr3_217316887	FlankingSNP	polymorphic	1		chr3	217316887	H	H	A	H	A	H	H	H	A	A	A	A	H	H	H	A	A	H	A	A	H	A	A	A	A	A	A	A	H	A	A	A	A	A	A	A	H	H	H	A	A	A	A
CPIL_chr03_234156053	GBS-GT (121)	polymorphic	0.9	1	chr3	217316817	H	H	A	H	A	H	H	H	A	A	A	A	H	H	H	-	A	-	A	A	H	A	A	-	A	A	A	A	H	A	A	A	A	A	A	A	H	H	H	A	-	A	A
GBS_SNP_chr3_217316887	FlankingSNP	polymorphic	1		chr3	217316887	H	H	A	H	A	H	H	H	A	A	A	A	H	H	H	A	A	H	A	A	H	A	A	A	A	A	A	A	H	A	A	A	A	A	A	A	H	H	H	A	A	A	A
GBS-GT_chr03_233.7M	GBS-GT (84)	polymorphic	0.9875	0.974684	chr3	218133146	H	H	-	H	A	H	H	H	A	A	A	A	H	H	H	A	A	H	A	A	H	A	A	A	A	A	A	A	H	A	A	A	A	A	A	A	H	H	H	A	A	A	A
GBS_SNP_chr3_218133202	FlankingSNP	polymorphic	1		chr3	218133202	H	H	A	H	A	H	H	H	A	A	A	A	H	H	H	A	A	H	A	H	H	A	A	A	A	A	A	A	H	A	A	A	A	A	A	A	H	H	H	A	A	A	A
CPIL_chr03_233728709	GBS-GT (121)	polymorphic	0.95	0.973684	chr3	218133146	H	H	A	H	A	H	H	H	A	A	A	A	H	H	H	-	A	H	A	A	H	A	A	-	A	A	A	A	H	A	A	A	A	A	A	A	H	H	H	A	A	A	A
GBS_SNP_chr3_218133202	FlankingSNP	polymorphic	1		chr3	218133202	H	H	A	H	A	H	H	H	A	A	A	A	H	H	H	A	A	H	A	H	H	A	A	A	A	A	A	A	H	A	A	A	A	A	A	A	H	H	H	A	A	A	A
KS23061E02	Fluidigm-GT	polymorphic	1	0.90411	chr3	228889973	H	H	A	H	A	H	H	H	A	A	A	A	H	H	A	A	A	A	A	A	H	A	A	A	A	A	A	A	A	A	A	A	A	A	A	A	H	H	H	A	A	A	A
GBS_SNP_chr3_228941225	FlankingSNP	polymorphic	0.9125		chr3	228941225	H	B	A	B	A	H	H	A	-	A	A	A	H	B	A	A	A	A	A	A	B	A	A	A	A	A	A	A	A	A	A	A	A	A	-	A	H	H	H	A	A	A	A
ANOK.CO909888	Fluidigm-GT	polymorphic	1	0.987342	chr3	230783526	H	H	A	H	A	H	H	H	A	H	A	A	H	H	A	A	A	A	A	A	H	A	A	A	A	A	A	A	A	A	A	A	A	A	A	A	H	H	H	A	A	A	A
GBS_SNP_chr3_230047707	FlankingSNP	polymorphic	0.9875		chr3	230047707	H	H	A	H	A	H	H	H	A	A	A	A	H	H	A	A	A	A	A	A	H	A	A	A	A	A	A	A	A	A	A	A	A	A	A	A	H	H	H	A	A	A	A
CAPS_CONTIG.11933	Fluidigm-GT	polymorphic	1	0.975	chr3	245439125	H	H	A	H	A	H	H	H	H	H	A	A	H	A	A	A	A	A	A	A	H	A	A	A	A	A	A	A	A	A	A	A	A	A	A	A	A	H	H	A	A	A	A
GBS_SNP_chr3_244704321	FlankingSNP	polymorphic	1		chr3	244704321	H	H	A	H	A	H	H	H	H	H	A	A	H	A	A	A	A	A	A	A	H	A	A	A	A	A	A	A	A	A	A	A	A	A	A	A	A	H	H	A	A	A	A
GBS_SNP_chr3_247904128	GT-seq	polymorphic	1	0.987179	chr3	247904128	H	H	A	H	A	H	H	H	H	H	A	H	H	A	A	A	A	A	H	A	H	A	A	A	A	A	A	A	A	A	H	A	H	A	A	A	A	H	H	A	A	A	A
GBS_SNP_chr3_248210864	FlankingSNP	polymorphic	0.975		chr3	248210864	H	H	A	H	A	H	H	H	H	H	A	A	H	A	A	A	A	A	H	A	H	A	A	A	A	A	A	A	A	A	H	A	H	A	A	A	A	H	H	A	A	A	A
CAPS_CONTIG.730	Fluidigm-GT	polymorphic	1	0.897436	chr3	252466455	H	H	A	H	A	H	H	H	H	H	A	H	H	A	A	A	A	A	H	A	H	A	A	A	A	A	H	A	A	A	H	A	H	A	A	A	A	H	H	A	A	A	A
GBS_SNP_chr3_253944765	FlankingSNP	polymorphic	0.975		chr3	253944765	H	H	A	H	A	H	H	H	H	B	A	H	H	A	A	A	A	A	H	A	H	A	A	A	A	A	H	A	A	A	H	A	H	A	A	A	A	H	H	A	A	A	A
CAPS_CONTIG.2611	Fluidigm-GT	polymorphic	1	0.886076	chr3	257817820	H	H	A	H	A	H	H	H	H	H	A	H	H	A	A	H	A	A	H	A	H	A	A	A	H	A	H	A	A	A	H	A	H	A	A	A	A	H	H	A	A	A	A
GBS_SNP_chr3_257917623	FlankingSNP	polymorphic	0.9875		chr3	257917623	H	H	A	H	A	H	H	H	H	A	A	H	H	A	A	H	A	A	H	A	H	A	A	A	H	A	A	A	A	A	H	A	H	A	A	A	A	B	H	A	A	A	A
CAPS_CONTIG.3343	Fluidigm-GT	polymorphic	0.975	1	chr3	258139901	H	H	A	H	A	H	H	H	H	H	A	H	H	A	A	H	A	A	H	A	H	A	A	A	H	A	H	A	A	A	H	A	H	A	A	A	A	H	H	A	A	A	A
GBS_SNP_chr3_258139939	FlankingSNP	polymorphic	1		chr3	258139939	H	H	A	H	A	H	H	H	H	H	A	H	H	A	A	H	A	A	H	A	H	A	A	A	H	A	H	A	A	A	H	A	H	A	A	A	A	H	H	A	A	A	A
CAPS_CONTIG.5926	Fluidigm-GT	polymorphic	1	0.8375	chr3	264760894	A	H	A	B	H	H	H	H	H	H	H	H	A	A	H	H	A	A	H	A	H	A	H	A	H	A	H	A	A	A	H	A	H	A	A	A	A	H	H	A	A	A	A
GBS_SNP_chr3_265106289	FlankingSNP	polymorphic	1		chr3	265106289	A	H	A	H	H	H	H	H	A	H	H	A	H	A	H	H	A	A	H	A	H	A	H	A	H	A	H	A	A	A	H	A	H	A	A	A	A	H	H	A	A	A	A
CAPS_CONTIG.12387	Fluidigm-GT	polymorphic	1	0.9375	chr3	265343430	A	H	A	H	H	H	H	H	H	H	H	H	H	A	H	H	A	A	H	A	H	A	H	A	H	A	H	A	A	A	H	A	H	A	A	A	A	H	H	A	A	A	H
GBS_SNP_chr3_265721552	FlankingSNP	polymorphic	1		chr3	265721552	A	H	A	H	H	H	H	H	H	H	B	H	H	A	H	H	H	A	H	A	H	A	H	A	H	A	H	A	A	A	A	A	H	A	A	A	A	H	H	A	A	A	H
CAPS_CONTIG.915	Fluidigm-GT	polymorphic	1	0.925	chr3	266242324	A	H	A	A	H	H	H	H	H	H	H	H	H	A	H	H	H	A	H	A	H	A	H	A	H	A	H	H	A	A	H	A	H	A	A	A	A	H	H	A	A	A	H
GBS_SNP_chr3_265721577	FlankingSNP	polymorphic	1		chr3	265721577	A	H	A	H	H	H	H	H	H	H	B	H	H	A	H	H	H	A	H	A	H	A	H	A	H	A	H	A	A	A	A	A	H	A	A	A	A	H	H	A	A	A	H
CAPS_CONTIG.863	Fluidigm-GT	polymorphic	0.975	0.923077	chr3	268195636	A	H	A	A	H	H	H	H	H	H	H	H	H	H	H	H	-	A	H	A	H	A	H	A	H	H	H	H	A	A	H	H	H	H	A	A	H	H	H	A	A	A	H
GBS_SNP_chr3_267699553	FlankingSNP	polymorphic	1		chr3	267699553	A	H	A	A	H	H	H	H	H	H	H	H	H	H	H	H	H	A	H	A	H	A	H	A	H	H	H	H	A	A	H	A	H	A	A	A	H	H	H	A	A	A	H
KS16052G01	Fluidigm-GT	polymorphic	1	0.7375	chr4	1921184	A	A	A	H	H	A	A	H	A	A	A	H	A	A	A	H	A	H	A	H	A	H	H	H	H	H	H	A	A	H	H	H	H	A	A	H	H	H	A	A	H	H	H
GBS_SNP_chr4_1759140	FlankingSNP	polymorphic	1		chr4	1759140	A	A	A	H	H	A	A	H	A	A	H	H	A	A	A	H	A	A	A	A	A	A	A	A	A	A	H	A	A	H	H	H	H	A	A	H	H	H	A	A	A	A	A
KS21061G15	Fluidigm-GT	polymorphic	0.8125	0.875	chr4	13337343	A	A	H	H	A	H	A	-	H	A	A	-	A	A	A	-	-	H	A	H	A	-	A	H	H	H	H	A	A	-	H	H	A	-	A	-	H	H	A	A	A	H	-
GBS_SNP_chr4_13350821	FlankingSNP	polymorphic	0.975		chr4	13350821	A	A	H	H	A	H	A	H	H	A	A	A	A	A	A	H	A	H	A	H	A	H	A	H	H	H	H	A	A	H	A	H	A	B	A	-	H	H	A	A	A	B	H
CPIL_chr04_72186074	GBS-GT (121)	polymorphic	0.65	0.903846	chr4	122124722	-	A	H	-	A	H	H	H	H	A	A	-	A	H	A	-	H	H	A	H	A	A	A	-	-	-	H	A	A	-	H	-	A	H	H	-	H	H	H	-	A	H	-
GBS_SNP_chr4_122124760	FlankingSNP	polymorphic	1		chr4	122124760	H	A	H	H	A	H	H	H	H	A	A	H	A	H	A	H	H	H	A	H	A	A	A	H	H	H	H	A	A	H	A	H	A	H	H	H	B	H	H	H	A	H	H
CPIL_chr04_168301968	GBS-GT (121)	polymorphic	0.8	0.9375	chr4	161701841	H	A	H	H	A	H	H	-	H	A	A	H	A	H	A	-	H	-	A	-	A	A	A	-	H	H	H	A	A	H	H	H	A	H	H	H	H	-	H	H	-	H	H
GBS_SNP_chr4_161701876	FlankingSNP	polymorphic	1		chr4	161701876	H	A	H	H	A	H	H	H	H	A	H	H	A	H	A	H	H	H	A	H	A	A	A	H	H	H	A	A	A	H	H	H	A	H	H	H	H	H	H	H	A	H	H
GBS-GT_chr04_168.3M	GBS-GT (84)	polymorphic	0.9625	0.922078	chr4	161701884	H	A	-	H	A	H	H	H	H	A	A	H	A	H	A	H	H	H	A	H	A	A	A	H	H	H	H	A	A	H	H	H	A	H	-	H	H	H	H	H	A	H	-
GBS_SNP_chr4_161701907	FlankingSNP	polymorphic	1		chr4	161701907	H	A	H	H	A	H	H	H	H	A	H	H	A	H	A	H	H	H	A	H	A	A	A	H	H	H	A	A	A	H	H	H	A	H	H	H	H	H	H	H	A	H	H
CAPS_CONTIG.4598	Fluidigm-GT	polymorphic	0.95	0.878378	chr4	169728648	H	A	H	H	A	A	H	-	H	A	A	H	A	H	A	-	-	H	A	H	A	A	A	H	H	H	H	A	A	H	H	H	A	H	H	H	H	H	H	H	A	H	H
GBS_SNP_chr4_169682308	FlankingSNP	polymorphic	0.975		chr4	169682308	H	A	H	H	A	A	H	H	H	A	A	H	A	B	A	H	H	H	A	H	A	A	A	B	H	H	H	A	A	H	H	H	H	H	H	H	B	H	H	H	A	H	H
CAPS_CONTIG.10085	Fluidigm-GT	polymorphic	1	0.9125	chr4	192184405	H	H	A	H	A	A	H	A	H	A	A	A	A	H	H	H	H	H	A	H	H	A	A	H	H	H	A	H	H	H	H	H	H	H	H	H	H	H	H	H	H	H	H
GBS_SNP_chr4_192697039	FlankingSNP	polymorphic	1		chr4	192697039	H	H	A	H	A	A	H	A	A	A	A	A	A	H	H	H	H	H	A	H	H	A	A	A	H	H	A	H	H	H	H	H	H	H	A	H	H	H	H	H	A	H	H
CAPS_CONTIG.6527	Fluidigm-GT	polymorphic	0.9625	0.896104	chr4	196820081	H	H	A	H	A	A	H	-	H	A	H	A	A	H	H	H	-	H	A	H	H	A	A	H	H	H	A	H	H	H	H	H	H	H	H	H	H	H	H	H	H	H	H
GBS_SNP_chr4_192697039	FlankingSNP	polymorphic	1		chr4	192697039	H	H	A	H	A	A	H	A	A	A	A	A	A	H	H	H	H	H	A	H	H	A	A	A	H	H	A	H	H	H	H	H	H	H	A	H	H	H	H	H	A	H	H
CAPS_CONTIG.12186	Fluidigm-GT	polymorphic	0.55	0.840909	chr4	207425750	H	H	A	-	-	A	H	-	H	A	-	-	-	A	H	-	-	H	-	H	-	-	-	-	H	H	-	-	-	H	H	-	H	H	H	-	-	-	H	H	H	H	-
GBS_SNP_chr4_206593155	FlankingSNP	polymorphic	1		chr4	206593155	H	H	A	A	A	A	H	A	H	A	H	A	A	A	H	H	H	H	A	B	H	A	A	A	H	B	A	A	H	H	B	H	H	H	B	A	H	H	H	H	A	H	H
CAPS_CONTIG.8288	Fluidigm-GT	polymorphic	0.95	0.921053	chr4	213596674	H	H	A	A	A	A	H	A	H	A	H	H	A	A	H	H	-	H	A	H	H	A	-	A	H	H	A	H	H	H	H	H	H	H	A	A	H	H	H	H	H	H	A
GBS_SNP_chr4_215982088	FlankingSNP	polymorphic	1		chr4	215982088	H	H	A	A	A	A	H	A	H	A	H	H	A	A	H	H	H	H	A	A	H	A	A	A	A	H	A	H	H	H	H	H	H	H	A	A	H	H	H	H	H	H	A
CAPS_CONTIG.10877	Fluidigm-GT	polymorphic	0.9125	0.691176	chr4	215995650	-	-	A	A	A	A	A	A	H	A	-	-	A	A	A	H	A	H	A	A	H	A	A	-	A	H	A	H	A	H	H	H	H	H	A	A	A	H	A	A	H	H	A
GBS_SNP_chr4_215986138	FlankingSNP	polymorphic	0.9375		chr4	215986138	H	H	A	-	A	A	H	A	B	A	H	H	A	A	B	H	A	H	A	A	H	A	A	A	A	A	A	H	H	H	B	H	H	B	A	A	H	H	H	H	B	A	A
GBS-GT_chr04_224.9M	GBS-GT (84)	polymorphic	0.9875	0.906667	chr4	218217670	H	H	-	A	A	A	H	A	H	A	H	H	A	A	H	H	H	H	A	A	H	A	H	A	A	H	A	H	H	H	H	H	H	H	A	A	H	H	H	H	H	H	A
GBS_SNP_chr4_217841026	FlankingSNP	polymorphic	0.95		chr4	217841026	H	H	A	A	A	A	H	A	B	A	H	B	A	A	H	H	H	H	A	A	H	A	H	A	A	A	A	H	H	H	H	H	H	H	A	A	H	H	H	H	H	H	A
CPIL_chr04_224947770	GBS-GT (121)	polymorphic	0.9125	0.913043	chr4	218217670	H	H	A	A	A	A	H	A	H	A	H	H	A	A	H	-	H	H	A	A	H	A	H	-	A	H	A	H	H	H	H	H	H	H	A	A	H	H	H	H	-	H	A
GBS_SNP_chr4_217841026	FlankingSNP	polymorphic	0.95		chr4	217841026	H	H	A	A	A	A	H	A	B	A	H	B	A	A	H	H	H	H	A	A	H	A	H	A	A	A	A	H	H	H	H	H	H	H	A	A	H	H	H	H	H	H	A
CAPS_CONTIG.11811	Fluidigm-GT	polymorphic	0.975	0.897436	chr4	220228944	H	H	A	A	A	A	H	A	H	A	H	A	A	A	H	A	H	H	A	A	H	A	H	A	A	H	A	H	H	H	H	H	H	H	A	A	H	H	H	H	H	H	A
GBS_SNP_chr4_222805990	FlankingSNP	polymorphic	1		chr4	222805990	H	H	A	A	A	A	H	A	H	A	H	H	A	A	A	H	H	H	A	A	H	A	H	A	A	H	A	H	H	H	H	H	H	H	A	A	H	H	H	H	H	H	A
CAPS_CONTIG.8851	Fluidigm-GT	polymorphic	1	0.9375	chr4	222975609	H	H	A	A	A	A	H	A	A	A	H	H	A	A	A	H	H	H	A	A	H	A	H	A	A	H	A	H	H	H	H	H	H	H	A	A	H	H	H	H	H	H	A
GBS_SNP_chr4_222805990	FlankingSNP	polymorphic	1		chr4	222805990	H	H	A	A	A	A	H	A	H	A	H	H	A	A	A	H	H	H	A	A	H	A	H	A	A	H	A	H	H	H	H	H	H	H	A	A	H	H	H	H	H	H	A
CAPS_CONTIG.7773	Fluidigm-GT	polymorphic	1	0.962025	chr4	225294007	H	H	A	A	A	A	H	A	A	A	H	H	A	A	A	H	H	H	A	A	H	H	H	A	A	H	A	H	H	H	H	A	H	H	A	A	H	H	H	H	H	H	A
GBS_SNP_chr4_225824948	FlankingSNP	polymorphic	0.9875		chr4	225824948	H	H	A	A	A	A	H	A	A	A	H	H	A	A	A	H	H	H	A	A	H	H	H	A	A	H	A	H	H	H	H	A	H	H	A	A	H	H	H	H	H	H	A
GBS-GT_chr05_7.6M	GBS-GT (84)	polymorphic	0.925	0.986486	chr5	6142064	H	A	-	H	A	H	H	A	H	H	A	H	H	A	A	H	H	H	H	A	H	A	A	A	A	A	H	A	A	A	H	-	A	H	H	A	-	H	H	A	H	A	H
GBS_SNP_chr5_6142119	FlankingSNP	polymorphic	1		chr5	6142119	H	A	A	H	A	H	H	A	H	H	A	H	H	A	A	H	H	H	H	A	H	A	A	A	A	A	H	A	A	A	H	H	A	H	H	A	H	H	H	A	H	A	H
CPIL_chr05_12747615	GBS-GT (121)	polymorphic	0.9375	0.972973	chr5	10659466	H	A	A	H	A	H	H	A	H	H	A	H	H	A	A	-	A	A	H	A	H	A	A	-	A	A	H	A	A	A	A	H	A	H	H	A	H	H	H	A	H	A	H
GBS_SNP_chr5_10659499	FlankingSNP	polymorphic	0.9875		chr5	10659499	H	A	A	H	A	H	H	A	H	H	A	H	H	A	A	A	A	A	H	A	H	A	A	A	A	A	H	A	A	A	A	H	A	H	H	A	H	H	H	A	B	A	H
CPIL_chr05_12747586	GBS-GT (121)	polymorphic	0.95	0.986667	chr5	10659502	H	A	A	H	A	H	H	A	H	H	A	H	H	A	A	-	A	A	H	A	H	A	A	-	A	A	H	A	A	A	A	H	A	H	H	A	H	H	H	A	-	A	H
GBS_SNP_chr5_10659499	FlankingSNP	polymorphic	0.9875		chr5	10659499	H	A	A	H	A	H	H	A	H	H	A	H	H	A	A	A	A	A	H	A	H	A	A	A	A	A	H	A	A	A	A	H	A	H	H	A	H	H	H	A	B	A	H
CPIL_chr05_16438286	GBS-GT (121)	polymorphic	0.725	0.982143	chr5	15223410	-	-	A	-	A	H	-	A	H	-	A	-	H	A	A	-	A	A	H	A	-	A	A	-	A	A	-	A	A	A	A	A	-	-	-	A	A	-	H	A	-	A	-
GBS_SNP_chr5_15574317	FlankingSNP	polymorphic	0.95		chr5	15574317	H	H	A	H	A	H	H	A	H	H	A	H	H	A	A	A	A	A	H	A	-	A	-	A	A	A	H	A	A	A	A	A	A	H	B	A	A	H	H	A	H	A	B
CAPS_CONTIG.10383	Fluidigm-GT	polymorphic	1	0.947368	chr5	15223410	H	H	A	H	A	H	H	A	H	H	A	H	H	A	A	A	A	A	H	A	H	A	A	A	A	A	H	A	A	A	A	A	A	H	H	A	A	H	H	A	H	A	H
GBS_SNP_chr5_15574317	FlankingSNP	polymorphic	0.95		chr5	15574317	H	H	A	H	A	H	H	A	H	H	A	H	H	A	A	A	A	A	H	A	-	A	-	A	A	A	H	A	A	A	A	A	A	H	B	A	A	H	H	A	H	A	B
KS20005B11	Fluidigm-GT	polymorphic	1	0.921053	chr5	26751748	H	H	A	H	A	H	H	H	H	H	A	A	H	A	A	A	A	A	A	A	H	A	A	A	A	A	A	A	A	A	A	A	A	A	A	A	A	H	H	A	A	A	A
GBS_SNP_chr5_26717475	FlankingSNP	polymorphic	0.95		chr5	26717475	B	H	A	H	A	H	H	H	H	B	A	A	H	A	A	A	A	A	A	A	H	A	-	A	A	A	A	A	A	A	A	A	A	A	A	A	A	H	B	A	A	A	A
GBS-GT_chr05_39.5M	GBS-GT (84)	polymorphic	0.9875	0.962025	chr5	34333620	H	H	-	A	A	H	H	H	H	H	A	A	H	A	A	A	A	A	A	A	H	A	A	A	A	A	A	A	A	A	A	A	A	A	A	A	A	H	H	A	A	A	A
GBS_SNP_chr5_34333670	FlankingSNP	polymorphic	1		chr5	34333670	H	H	A	A	A	H	H	H	H	H	A	A	H	A	A	A	A	A	A	A	H	A	A	A	A	A	A	A	A	A	A	A	A	A	A	A	A	H	H	A	A	A	A
CPIL_chr05_39539512	GBS-GT (121)	polymorphic	0.9625	0.961039	chr5	34333620	-	H	A	A	A	H	H	H	H	H	A	A	H	A	A	-	A	A	A	A	H	A	A	-	A	A	A	A	A	A	A	A	A	A	A	A	A	H	H	A	A	A	A
GBS_SNP_chr5_34333670	FlankingSNP	polymorphic	1		chr5	34333670	H	H	A	A	A	H	H	H	H	H	A	A	H	A	A	A	A	A	A	A	H	A	A	A	A	A	A	A	A	A	A	A	A	A	A	A	A	H	H	A	A	A	A
CPIL_chr05_94668102	GBS-GT (121)	polymorphic	0.9375	0.972973	chr5	47293541	H	H	A	A	A	-	H	-	H	H	A	A	A	A	A	-	A	A	A	A	H	A	A	-	A	A	A	A	A	A	A	A	A	A	A	A	A	H	H	A	A	A	A
GBS_SNP_chr5_47293605	FlankingSNP	polymorphic	0.9875		chr5	47293605	H	H	A	A	A	H	H	H	B	H	A	A	A	A	A	A	A	A	A	A	H	A	A	A	A	A	A	A	A	A	A	A	A	A	A	A	A	H	H	A	A	A	A
GBS-GT_chr05_94.7M	GBS-GT (84)	polymorphic	0.8875	0.838235	chr5	47293651	-	-	-	A	A	A	-	-	A	A	A	A	A	A	A	A	A	A	A	A	A	A	A	A	A	A	A	A	A	A	A	A	A	A	A	A	A	A	-	A	A	A	A
GBS_SNP_chr5_47329445	FlankingSNP	polymorphic	0.9625		chr5	47329445	H	H	A	A	A	H	H	H	H	B	-	A	A	A	A	A	A	A	A	A	H	A	A	A	A	A	A	A	A	A	A	A	A	A	A	A	A	B	H	A	A	A	A
CPIL_chr05_68299693	GBS-GT (121)	polymorphic	0.8625	0.985507	chr5	56891337	H	H	A	A	A	H	H	H	H	-	A	A	-	A	A	-	A	A	A	A	H	A	A	-	A	A	A	A	A	A	A	-	-	A	A	A	A	H	H	A	A	A	A
GBS_SNP_chr5_56891356	FlankingSNP	polymorphic	1		chr5	56891356	H	H	A	A	A	H	H	H	H	H	A	A	H	A	A	A	A	A	A	A	H	A	A	A	A	A	A	A	A	A	A	A	A	A	A	A	A	H	H	A	A	A	A
GBS-GT_chr05_68.3M	GBS-GT (84)	polymorphic	0.9875	0.974684	chr5	56891357	H	H	-	A	A	H	H	H	H	H	A	A	H	A	A	A	A	A	A	A	H	A	A	A	A	A	A	A	A	A	A	A	A	A	A	A	A	H	H	A	A	A	A
GBS_SNP_chr5_56891382	FlankingSNP	polymorphic	1		chr5	56891382	H	H	A	A	A	H	H	H	H	H	A	A	H	A	A	A	A	A	A	A	H	A	A	A	A	A	A	A	A	A	A	A	A	A	A	A	A	H	H	A	A	A	A
ACRI.CA847609	Fluidigm-GT	polymorphic	1	0.974684	chr5	168112814	H	H	A	A	A	H	H	H	H	H	A	A	A	A	A	A	A	A	A	A	H	A	A	A	A	A	A	A	A	A	A	A	A	A	A	A	A	H	H	A	A	A	A
GBS_SNP_chr5_170709400	FlankingSNP	polymorphic	0.9875		chr5	170709400	H	H	A	A	A	H	H	H	H	H	A	A	A	A	A	A	A	A	A	A	H	A	A	A	A	A	A	A	A	A	A	A	A	A	A	A	A	H	H	A	A	A	A
CAPS_CONTIG.8295	Fluidigm-GT	polymorphic	1	0.975	chr5	213310890	H	H	H	A	H	A	H	H	H	H	A	A	A	A	A	H	A	A	A	A	A	A	A	A	A	A	A	A	A	A	A	A	A	A	A	A	A	H	H	A	A	A	H
GBS_SNP_chr5_212136142	FlankingSNP	polymorphic	1		chr5	212136142	H	H	H	A	H	A	H	H	H	H	A	A	A	A	A	H	A	A	A	A	H	A	A	A	A	A	A	A	A	A	A	A	A	A	A	A	A	H	H	A	A	A	H
KS12044C02	Fluidigm-GT	polymorphic	1	0.961039	chr5	215977277	H	H	H	A	H	A	H	H	H	H	A	A	A	A	A	H	A	A	A	A	A	H	A	A	A	A	A	A	A	A	A	A	A	A	H	A	A	A	H	A	A	A	H
GBS_SNP_chr5_216014803	FlankingSNP	polymorphic	0.9625		chr5	216014803	H	H	H	A	H	A	H	H	H	H	A	A	A	A	A	H	A	A	A	A	A	H	A	A	A	A	A	A	A	A	A	A	A	A	H	-	A	A	H	A	A	A	H
GBS-GT_chr06_172.1M	GBS-GT (84)	polymorphic	0.975	0.589744	chr6	5782	A	A	-	A	A	H	A	H	A	-	A	A	A	A	A	A	A	A	A	A	H	A	A	A	A	H	H	H	H	H	H	A	A	H	A	H	H	A	A	A	H	H	A
GBS_SNP_chr6_48410	FlankingSNP	polymorphic	1		chr6	48410	H	A	A	A	A	H	A	H	A	H	H	A	A	A	H	A	A	A	A	H	H	A	A	H	A	A	H	H	A	A	A	H	A	A	H	A	H	A	H	H	H	A	H
CAPS_CONTIG.6847	Fluidigm-GT	polymorphic	0.875	0.942857	chr6	314138	H	A	A	A	A	H	A	-	A	H	A	A	A	A	H	A	-	A	A	H	H	A	A	H	A	A	-	H	A	A	A	H	A	A	-	A	H	A	H	A	H	A	H
GBS_SNP_chr6_402374	FlankingSNP	polymorphic	1		chr6	402374	H	A	A	A	A	H	A	H	A	H	A	A	A	A	H	A	A	A	A	H	H	A	A	H	A	A	H	H	A	A	A	H	A	A	H	A	H	A	H	A	H	A	H
KS21049K18	Fluidigm-GT	polymorphic	1	0.925	chr6	2558952	H	A	A	A	A	H	A	H	A	H	A	A	A	A	H	A	A	A	A	A	H	A	A	H	A	A	H	H	A	A	A	H	A	A	H	A	H	A	H	A	H	A	H
GBS_SNP_chr6_2572526	FlankingSNP	polymorphic	1		chr6	2572526	H	A	A	A	A	H	A	H	A	H	A	A	A	A	H	A	A	A	A	A	H	A	A	H	A	A	H	H	A	A	A	H	A	A	A	A	H	A	H	A	B	A	H
CAPS_CONTIG.599	Fluidigm-GT	polymorphic	1	0.925	chr6	2561376	H	A	A	A	A	H	A	H	A	H	A	A	A	A	H	A	A	A	A	A	H	A	A	H	A	A	H	H	A	A	A	H	A	A	H	A	H	A	H	A	H	A	H
GBS_SNP_chr6_2572526	FlankingSNP	polymorphic	1		chr6	2572526	H	A	A	A	A	H	A	H	A	H	A	A	A	A	H	A	A	A	A	A	H	A	A	H	A	A	H	H	A	A	A	H	A	A	A	A	H	A	H	A	B	A	H
CPIL_chr06_12192788	GBS-GT (121)	polymorphic	0.5625	0.953488	chr6	6570251	H	A	A	H	H	-	H	H	-	H	A	A	A	H	-	-	H	A	-	-	-	H	-	-	-	-	-	-	-	H	-	-	-	A	A	A	-	-	-	A	-	A	A
GBS_SNP_chr6_6570350	FlankingSNP	polymorphic	0.975		chr6	6570350	H	A	A	H	H	H	H	H	H	H	A	A	H	H	H	H	H	A	H	H	H	H	H	H	H	H	H	H	H	H	A	H	A	A	A	A	H	H	H	A	H	A	A
CPIL_chr06_12192805	GBS-GT (121)	polymorphic	0.8625	0.955224	chr6	6570271	H	A	A	-	H	H	H	H	H	H	A	A	A	-	H	-	H	A	-	H	H	H	-	-	H	-	H	H	-	H	H	H	A	A	A	A	H	H	H	A	H	A	A
GBS_SNP_chr6_6570350	FlankingSNP	polymorphic	0.975		chr6	6570350	H	A	A	H	H	H	H	H	H	H	A	A	H	H	H	H	H	A	H	H	H	H	H	H	H	H	H	H	H	H	A	H	A	A	A	A	H	H	H	A	H	A	A
GBS-GT_chr06_12.2M	GBS-GT (84)	polymorphic	0.9625	0.973333	chr6	6570296	H	A	-	H	-	H	H	H	H	H	A	A	A	H	H	H	H	A	H	H	H	H	H	H	H	H	H	H	H	H	-	H	A	A	A	A	H	H	H	A	H	A	A
GBS_SNP_chr6_6570350	FlankingSNP	polymorphic	0.975		chr6	6570350	H	A	A	H	H	H	H	H	H	H	A	A	H	H	H	H	H	A	H	H	H	H	H	H	H	H	H	H	H	H	A	H	A	A	A	A	H	H	H	A	H	A	A
GBS-GT_chr06_23.2M	GBS-GT (84)	polymorphic	0.9375	0.946667	chr6	18404139	H	A	-	A	A	H	A	-	A	H	A	A	A	A	H	A	A	A	A	A	H	A	A	A	A	A	H	H	H	A	A	H	A	A	A	A	H	A	A	A	H	A	A
GBS_SNP_chr6_18404191	FlankingSNP	polymorphic	1		chr6	18404191	H	A	H	A	A	H	A	H	A	H	H	A	A	A	H	A	A	A	A	A	H	A	A	A	A	A	H	H	H	A	A	H	A	A	A	A	H	A	A	A	H	A	A
CPIL_chr06_164764144	GBS-GT (121)	polymorphic	0.7125	0.986486	chr6	142964604	H	H	B	H	-	B	H	B	H	-	H	H	H	H	H	-	H	H	H	H	B	H	H	-	H	-	B	-	-	-	B	H	H	-	H	B	-	H	H	H	-	B	H
GBS_SNP_chr6_142964623	FlankingSNP	polymorphic	0.9625		chr6	142964623	A	A	H	A	A	H	A	H	A	H	A	A	A	A	A	A	A	A	A	A	H	A	A	A	A	H	H	H	H	H	H	A	A	H	A	H	H	A	A	A	H	H	A
GBS-GT_chr06_164.8M	GBS-GT (84)	polymorphic	0.9625	0.986486	chr6	142964632	A	A	-	A	A	H	A	H	A	H	A	A	A	A	A	A	A	A	A	A	H	A	A	A	A	H	H	H	H	H	H	A	A	H	A	H	H	A	A	A	H	H	A
GBS_SNP_chr6_142964668	FlankingSNP	polymorphic	0.9625		chr6	142964668	A	A	H	A	A	H	A	H	A	H	A	A	A	A	A	A	A	A	A	A	H	A	A	A	A	H	H	H	H	H	H	A	A	H	A	H	H	A	A	A	H	H	A
CPIL_chr06_164764125	GBS-GT (121)	polymorphic	0.9625	0.986486	chr6	142964632	A	A	H	A	A	H	A	H	A	H	A	A	A	A	A	-	A	A	A	A	H	A	A	-	A	H	H	H	H	H	H	A	A	H	A	H	H	A	A	A	H	H	A
GBS_SNP_chr6_142964687	FlankingSNP	polymorphic	0.9625		chr6	142964687	A	A	H	A	A	H	A	H	A	H	A	A	A	A	A	A	A	A	A	A	H	A	A	A	A	H	H	H	H	H	H	A	A	H	A	H	H	A	A	A	H	H	A
CAPS_CONTIG.3229	Fluidigm-GT	polymorphic	0.9375	0.835616	chr6	179903690	A	A	H	A	A	H	A	H	A	H	A	A	H	H	A	-	-	H	A	A	H	A	A	A	A	H	H	A	H	H	H	A	A	H	A	H	H	H	A	H	H	H	A
GBS_SNP_chr6_179168587	FlankingSNP	polymorphic	0.975		chr6	179168587	A	A	H	A	A	H	A	H	A	H	A	A	A	H	A	A	A	A	A	A	H	A	A	A	A	H	H	H	H	H	B	A	A	H	A	H	H	H	A	H	H	H	A
CAPS_CONTIG.10712	Fluidigm-GT	polymorphic	1	0.949367	chr6	188439652	A	A	H	A	A	H	A	A	A	H	A	A	H	H	A	A	A	H	A	A	H	A	H	A	A	A	H	A	H	H	H	H	A	H	A	H	H	H	A	H	H	H	A
GBS_SNP_chr6_188432186	FlankingSNP	polymorphic	0.9875		chr6	188432186	A	A	H	A	A	H	A	A	A	H	A	A	H	H	A	A	A	H	A	A	H	A	A	A	A	A	H	A	H	H	H	H	A	H	A	H	H	H	A	H	H	H	A
CAPS_CONTIG.192	Fluidigm-GT	polymorphic	1	0.949367	chr6	190960309	A	A	H	A	A	H	H	A	A	H	A	A	H	H	A	A	H	H	A	A	A	A	H	A	A	A	H	A	H	H	H	H	A	H	A	H	A	H	A	H	H	H	A
GBS_SNP_chr6_191496389	FlankingSNP	polymorphic	0.9875		chr6	191496389	A	A	H	A	A	H	H	A	A	H	A	A	H	H	A	A	H	H	A	A	A	A	B	A	A	A	H	A	H	H	H	H	A	H	A	H	A	H	A	H	H	H	A
KS07045D12	Fluidigm-GT	polymorphic	1	0.974359	chr6	194573823	A	A	H	A	A	H	H	A	A	H	A	A	H	H	A	A	H	H	A	A	A	A	H	A	A	A	H	A	H	H	H	H	A	A	A	H	A	H	A	H	H	H	A
GBS_SNP_chr6_194911169	FlankingSNP	polymorphic	0.975		chr6	194911169	A	A	H	A	A	H	H	A	A	B	A	A	H	H	A	A	H	H	A	A	A	A	H	A	A	A	H	A	H	H	H	H	A	A	A	H	A	H	A	H	H	H	A
50840.5	GT-seq	polymorphic	1	0.925	chr6	198279173	A	A	H	A	A	H	H	A	A	H	A	A	H	H	A	A	H	H	A	A	A	A	H	A	A	A	A	A	H	H	H	H	A	A	A	H	A	H	A	H	H	H	A
GBS_SNP_chr6_197929879	FlankingSNP	polymorphic	1		chr6	197929879	A	A	H	A	A	H	H	A	A	H	A	A	H	H	A	A	H	H	A	A	A	A	H	A	A	A	A	A	H	H	A	B	A	A	A	H	A	H	A	H	A	H	A
KS21063P23	Fluidigm-GT	polymorphic	1	0.974684	chr6	205461225	A	H	H	A	A	H	H	A	A	H	A	A	H	H	A	H	H	H	A	A	A	A	H	A	A	A	A	A	H	H	H	H	A	A	H	H	A	A	A	H	A	H	A
GBS_SNP_chr6_205432307	FlankingSNP	polymorphic	0.9875		chr6	205432307	A	H	H	A	A	H	H	A	A	H	A	A	H	H	A	H	H	H	A	A	A	A	H	A	A	A	A	A	H	H	H	H	A	A	H	H	A	A	A	H	A	H	A
CPIL_chr06_234922341	GBS-GT (121)	polymorphic	0.9625	0.934211	chr6	220534222	A	H	H	H	A	H	H	A	A	H	H	A	H	H	H	-	H	H	H	A	H	A	A	-	A	A	A	A	H	H	H	H	A	H	H	H	A	H	A	H	A	A	A
GBS_SNP_chr6_220534288	FlankingSNP	polymorphic	0.9875		chr6	220534288	A	H	H	H	A	H	H	A	A	H	H	A	H	H	H	H	H	H	H	H	H	A	A	B	A	A	A	A	H	H	H	H	A	H	H	H	A	H	A	H	A	A	A
GBS-GT_chr06_234.9M	GBS-GT (84)	polymorphic	0.975	0.922078	chr6	220534246	A	H	-	H	A	H	H	A	A	H	H	A	H	H	H	H	H	H	H	A	H	A	A	H	A	A	A	A	H	H	H	H	A	H	H	H	A	H	A	H	A	A	A
GBS_SNP_chr6_220534288	FlankingSNP	polymorphic	0.9875		chr6	220534288	A	H	H	H	A	H	H	A	A	H	H	A	H	H	H	H	H	H	H	H	H	A	A	B	A	A	A	A	H	H	H	H	A	H	H	H	A	H	A	H	A	A	A
CPIL_chr06_234922332	GBS-GT (121)	polymorphic	0.95	0.933333	chr6	220534246	A	H	H	H	A	H	H	A	A	H	H	A	H	H	H	-	H	H	H	A	H	A	-	-	A	A	A	A	H	H	H	H	A	H	H	H	A	H	A	H	A	A	A
GBS_SNP_chr6_220534288	FlankingSNP	polymorphic	0.9875		chr6	220534288	A	H	H	H	A	H	H	A	A	H	H	A	H	H	H	H	H	H	H	H	H	A	A	B	A	A	A	A	H	H	H	H	A	H	H	H	A	H	A	H	A	A	A
CPIL_chr06_238085403	GBS-GT (121)	polymorphic	0.9625	0.96	chr6	223645124	A	H	H	H	A	H	H	A	A	H	H	A	H	H	H	-	H	H	H	A	H	A	A	-	A	A	A	H	H	H	H	H	A	H	H	H	A	H	A	H	A	A	A
GBS_SNP_chr6_223645181	FlankingSNP	polymorphic	0.975		chr6	223645181	A	H	H	H	A	H	H	A	A	H	H	A	H	H	H	H	H	H	H	A	H	A	A	H	A	A	A	H	H	H	B	H	A	H	H	H	A	H	A	H	A	A	A
GBS-GT_chr06_238.1M	GBS-GT (84)	polymorphic	0.9875	0.961039	chr6	223645157	A	H	-	H	A	H	H	A	A	H	H	A	H	H	H	H	H	H	H	A	H	A	A	H	A	A	A	H	H	H	H	H	A	H	H	H	A	H	A	H	A	A	A
GBS_SNP_chr6_223645181	FlankingSNP	polymorphic	0.975		chr6	223645181	A	H	H	H	A	H	H	A	A	H	H	A	H	H	H	H	H	H	H	A	H	A	A	H	A	A	A	H	H	H	B	H	A	H	H	H	A	H	A	H	A	A	A
CAPS_CONTIG.11261	Fluidigm-GT	polymorphic	1	0.975	chr6	225332675	A	H	H	H	A	H	H	A	A	H	H	A	H	H	H	H	H	H	H	A	H	A	A	H	A	A	A	H	H	H	H	H	A	H	H	H	H	H	A	H	A	A	A
GBS_SNP_chr6_227449609	FlankingSNP	polymorphic	1		chr6	227449609	A	H	H	H	A	H	H	A	A	H	H	A	H	H	H	H	H	H	H	A	H	A	A	H	A	A	A	H	H	H	H	H	A	H	A	H	H	H	A	H	A	A	A
CPIL_chr06_240242131	GBS-GT (121)	polymorphic	0.8375	0.985075	chr6	227679133	A	H	H	H	A	H	-	A	A	H	H	A	H	H	H	-	-	H	H	A	H	A	-	-	A	A	A	H	H	H	-	-	-	H	H	H	H	H	A	H	-	A	A
GBS_SNP_chr6_227679164	FlankingSNP	polymorphic	1		chr6	227679164	A	H	H	H	A	H	H	A	A	H	H	A	H	H	H	H	H	H	H	A	H	A	A	A	A	A	A	H	H	H	H	H	A	H	H	H	H	H	A	H	A	A	A
GBS-GT_chr06_240.2M	GBS-GT (84)	polymorphic	0.975	0.987013	chr6	227679176	A	H	-	H	A	H	H	A	A	H	H	A	H	H	H	H	H	H	H	A	H	A	A	H	A	A	A	H	H	H	H	H	A	H	H	H	H	H	A	H	A	A	A
GBS_SNP_chr6_227679197	FlankingSNP	polymorphic	0.9875		chr6	227679197	A	H	H	H	A	H	H	A	A	H	H	A	H	H	H	H	H	H	H	A	H	A	A	A	A	A	A	H	H	H	H	H	A	H	H	H	H	H	A	H	A	A	A
CPIL_chr07_3518349	GBS-GT (121)	polymorphic	0.7875	0.741935	chr7	89490	-	H	H	A	A	A	A	-	H	H	H	-	A	A	H	-	A	H	H	A	H	H	A	-	-	A	-	H	H	A	H	A	H	H	H	H	H	A	A	H	A	A	A
GBS_SNP_chr7_538618	FlankingSNP	polymorphic	0.9625		chr7	538618	H	H	B	A	A	A	A	H	B	A	A	H	A	A	B	H	A	H	B	A	H	H	A	H	A	A	H	H	B	A	H	A	H	H	H	B	A	A	A	H	A	A	A
CAPS_CONTIG.3817	Fluidigm-GT	polymorphic	1	0.9	chr7	541849	H	H	H	A	A	A	A	H	H	H	H	H	A	A	H	H	A	H	H	A	H	H	A	H	A	A	H	H	H	A	H	A	H	H	H	H	H	A	A	H	A	A	A
GBS_SNP_chr7_781236	FlankingSNP	polymorphic	1		chr7	781236	H	H	H	A	A	A	A	B	A	H	H	A	H	A	H	A	A	B	H	A	H	H	A	H	A	A	H	H	H	A	H	A	H	H	H	H	H	A	A	H	A	A	A
CAPS_CONTIG.10984	Fluidigm-GT	polymorphic	1	0.9625	chr7	1206703	H	H	H	A	A	A	A	H	H	H	H	H	A	A	H	H	A	H	H	A	H	H	A	H	A	A	H	H	H	A	H	A	H	H	H	H	H	A	A	H	A	A	A
GBS_SNP_chr7_1208099	FlankingSNP	polymorphic	1		chr7	1208099	H	H	H	A	A	A	A	H	B	H	H	H	A	A	H	H	A	H	H	A	H	H	A	H	A	A	H	H	H	A	H	A	H	H	H	H	H	A	A	H	A	A	A
CAPS_CONTIG.9705	Fluidigm-GT	polymorphic	1	0.9625	chr7	11237761	H	H	H	A	H	H	H	H	H	H	A	H	H	A	H	H	A	H	H	H	H	H	A	H	A	A	A	A	H	A	H	H	H	H	H	A	A	A	H	H	A	A	H
GBS_SNP_chr7_10959054	FlankingSNP	polymorphic	1		chr7	10959054	H	H	H	A	H	H	H	H	H	H	A	H	H	A	H	H	H	H	H	H	H	H	A	H	A	A	A	A	H	A	H	H	H	H	H	A	A	A	H	H	A	A	H
CPIL_chr07_32594002	GBS-GT (121)	polymorphic	0.6625	0.981132	chr7	31182492	-	-	A	-	H	-	-	-	-	H	-	H	H	-	H	-	A	H	-	H	H	H	A	-	A	A	A	A	-	A	A	-	-	H	H	-	A	H	H	H	H	A	-
GBS_SNP_chr7_36562366	FlankingSNP	polymorphic	1		chr7	36562366	H	H	A	A	H	H	H	H	H	H	A	H	H	A	H	H	A	H	H	H	H	H	A	H	A	A	A	A	H	A	A	H	H	H	H	A	A	H	H	H	H	H	H
GBS-GT_chr07_32.6M	GBS-GT (84)	polymorphic	0.9875	0.924051	chr7	31182537	H	H	-	A	H	H	H	H	H	H	A	H	H	A	H	H	A	H	H	H	H	H	A	H	A	A	A	A	H	A	A	H	H	H	H	A	A	H	H	H	H	A	H
GBS_SNP_chr7_36562366	FlankingSNP	polymorphic	1		chr7	36562366	H	H	A	A	H	H	H	H	H	H	A	H	H	A	H	H	A	H	H	H	H	H	A	H	A	A	A	A	H	A	A	H	H	H	H	A	A	H	H	H	H	H	H
GBS-GT_chr07_61.9M	GBS-GT (84)	polymorphic	0.9875	0.949367	chr7	36562309	H	H	-	A	H	H	H	H	H	H	A	H	H	A	H	H	A	H	H	H	H	H	A	H	A	A	A	A	H	A	A	H	H	H	H	A	A	H	H	H	H	H	H
GBS_SNP_chr7_36562366	FlankingSNP	polymorphic	1		chr7	36562366	H	H	A	A	H	H	H	H	H	H	A	H	H	A	H	H	A	H	H	H	H	H	A	H	A	A	A	A	H	A	A	H	H	H	H	A	A	H	H	H	H	H	H
CPIL_chr07_61856220	GBS-GT (121)	polymorphic	0.8625	0.942029	chr7	36562309	H	H	A	A	H	H	H	H	-	H	A	H	H	A	H	-	-	H	-	H	H	H	A	-	A	A	A	A	H	A	A	-	-	H	H	A	A	H	H	H	H	H	H
GBS_SNP_chr7_36562366	FlankingSNP	polymorphic	1		chr7	36562366	H	H	A	A	H	H	H	H	H	H	A	H	H	A	H	H	A	H	H	H	H	H	A	H	A	A	A	A	H	A	A	H	H	H	H	A	A	H	H	H	H	H	H
GBS-GT_chr07_117.2M	GBS-GT (84)	polymorphic	0.9875	0.909091	chr7	45028010	H	H	-	A	H	H	H	H	H	H	A	A	H	A	H	H	A	H	H	H	H	H	A	H	A	A	A	A	H	A	A	H	A	H	H	A	A	H	H	H	H	H	H
GBS_SNP_chr7_45028064	FlankingSNP	polymorphic	0.975		chr7	45028064	H	H	A	A	H	H	H	H	H	B	A	A	H	A	H	H	A	H	H	H	H	H	A	H	A	A	A	A	H	A	A	H	A	H	A	A	A	H	H	H	H	H	H
GBS-GT_chr07_52.5M	GBS-GT (84)	polymorphic	0.6875	0.963636	chr7	132861222	H	H	-	A	H	H	H	H	H	-	A	A	-	A	H	H	A	H	-	-	-	-	A	H	A	A	A	A	H	A	A	-	A	-	H	A	A	H	-	H	H	-	H
GBS_SNP_chr7_132861243	FlankingSNP	polymorphic	0.975		chr7	132861243	H	H	A	A	H	H	H	H	H	H	A	A	H	A	H	H	A	H	H	H	H	H	A	H	A	A	A	A	H	A	A	H	A	A	H	A	A	H	H	H	H	H	H
GBS-GT_chr07_173.7M	GBS-GT (84)	polymorphic	0.5875	0.914894	chr7	195261216	H	A	-	A	H	H	H	H	H	H	-	-	A	A	A	-	A	-	A	-	H	A	A	H	A	A	H	-	-	-	A	H	A	H	-	-	-	H	H	H	H	H	-
GBS_SNP_chr7_195261236	FlankingSNP	polymorphic	0.9875		chr7	195261236	H	A	A	A	H	H	H	H	B	H	A	H	A	A	A	A	A	H	A	A	A	A	A	H	A	A	H	H	H	A	A	H	A	H	A	A	A	H	H	H	H	H	H
CAPS_CONTIG.12824	Fluidigm-GT	polymorphic	1	0.936709	chr7	204465860	H	A	H	A	H	H	H	H	A	H	H	H	A	A	A	A	H	H	A	A	A	A	A	H	H	A	H	H	A	A	A	H	A	H	A	A	H	H	H	H	H	H	H
GBS_SNP_chr7_205559593	FlankingSNP	polymorphic	0.9875		chr7	205559593	H	A	H	A	H	H	H	H	A	H	H	H	A	A	A	A	H	A	A	A	A	A	A	H	H	A	H	H	A	A	A	H	A	H	A	A	H	H	H	H	H	H	H
CAPS_CONTIG.9567	Fluidigm-GT	polymorphic	1	0.936709	chr7	212499459	H	A	H	A	H	H	H	H	A	H	H	H	A	H	A	A	H	A	A	A	A	A	A	H	H	A	H	H	A	A	A	H	A	H	A	A	H	H	H	H	H	H	H
GBS_SNP_chr7_210411393	FlankingSNP	polymorphic	0.9875		chr7	210411393	H	A	H	A	H	H	H	H	A	H	H	H	A	H	A	A	H	H	A	A	A	A	A	H	H	A	H	H	A	A	A	A	A	H	A	A	H	H	H	H	H	H	H
CPIL_chr07_235837467	GBS-GT (121)	polymorphic	0.55	0.883721	chr7	215239791	H	H	H	-	H	H	H	-	-	H	H	H	-	H	H	-	H	A	-	-	-	-	H	-	H	-	H	H	-	-	-	H	-	H	H	-	H	H	H	H	H	H	H
GBS_SNP_chr7_215239852	FlankingSNP	polymorphic	0.9875		chr7	215239852	H	H	H	A	H	H	H	H	A	H	H	A	A	A	H	A	H	A	A	A	A	A	A	B	H	A	H	H	A	A	A	H	A	H	H	A	H	H	H	H	H	H	H
CPIL_chr07_235837534	GBS-GT (121)	polymorphic	0.5125	1	chr7	215239859	-	-	H	A	-	-	-	-	A	-	-	-	A	-	H	-	H	A	A	A	A	A	A	-	H	A	-	-	A	A	A	H	A	H	-	A	H	-	-	-	-	-	-
GBS_SNP_chr7_215239919	FlankingSNP	polymorphic	0.975		chr7	215239919	H	H	H	A	H	H	H	H	A	H	H	A	A	A	H	A	H	A	A	A	A	A	A	B	H	A	H	H	A	A	A	H	A	H	H	A	H	H	H	H	H	H	H
GBS-GT_chr07_236.6M	GBS-GT (84)	polymorphic	0.975	0.896104	chr7	215979084	H	H	-	A	H	H	H	H	A	H	H	H	A	H	H	A	H	A	A	A	A	A	A	H	H	A	H	H	A	A	A	A	A	H	H	A	H	H	H	H	H	H	H
GBS_SNP_chr7_215979116	FlankingSNP	polymorphic	0.9875		chr7	215979116	H	H	H	A	H	H	H	H	A	H	H	H	A	H	H	A	H	A	A	H	A	A	-	H	H	A	B	H	A	A	A	A	A	H	H	A	H	H	H	H	B	H	A
CPIL_chr07_243814380	GBS-GT (121)	polymorphic	0.925	0.932432	chr7	222614900	H	H	H	H	H	H	H	H	A	H	H	H	A	H	H	-	H	A	A	A	A	A	A	-	H	A	H	H	A	A	H	A	A	H	H	H	H	H	H	H	H	H	H
GBS_SNP_chr7_222614953	FlankingSNP	polymorphic	1		chr7	222614953	H	H	B	H	H	H	H	H	A	H	H	H	A	H	H	A	H	A	A	A	A	A	A	H	H	A	A	H	A	A	H	A	A	H	H	H	A	H	H	H	H	H	H
CPIL_chr07_243814389	GBS-GT (121)	polymorphic	0.9375	0.933333	chr7	222614904	H	H	H	H	H	H	H	H	A	H	H	H	A	H	H	-	H	A	A	A	A	A	A	-	H	A	H	H	A	A	H	A	-	H	H	H	H	H	H	H	H	H	H
GBS_SNP_chr7_222614953	FlankingSNP	polymorphic	1		chr7	222614953	H	H	B	H	H	H	H	H	A	H	H	H	A	H	H	A	H	A	A	A	A	A	A	H	H	A	A	H	A	A	H	A	A	H	H	H	A	H	H	H	H	H	H
CPIL_chr07_243814415	GBS-GT (121)	polymorphic	0.95	0.934211	chr7	222614934	H	H	H	H	H	H	H	H	A	H	H	H	A	H	H	-	H	A	A	A	A	A	-	-	H	A	H	H	A	A	H	A	A	H	H	H	H	H	H	H	H	H	H
GBS_SNP_chr7_222614953	FlankingSNP	polymorphic	1		chr7	222614953	H	H	B	H	H	H	H	H	A	H	H	H	A	H	H	A	H	A	A	A	A	A	A	H	H	A	A	H	A	A	H	A	A	H	H	H	A	H	H	H	H	H	H
GBS-GT_chr07_243.8M	GBS-GT (84)	polymorphic	0.975	0.948718	chr7	222614963	H	H	-	H	H	H	H	H	A	H	H	H	A	H	H	A	H	A	A	A	A	A	A	H	H	A	H	H	A	A	H	A	A	H	H	H	H	H	H	H	H	H	H
GBS_SNP_chr7_222614962	FlankingSNP	polymorphic	1		chr7	222614962	H	H	B	H	H	H	H	H	A	H	H	H	A	H	H	A	H	A	A	A	A	A	A	H	H	A	A	H	A	A	H	A	A	H	H	H	A	H	H	H	H	H	H
CPIL_chr07_248582909	GBS-GT (121)	polymorphic	0.85	0.969697	chr7	225538191	-	H	H	H	-	H	H	-	A	H	H	H	A	H	H	-	H	A	A	A	A	A	A	-	H	A	H	H	A	A	H	A	H	H	H	-	H	H	H	H	H	H	H
GBS_SNP_chr7_225538256	FlankingSNP	polymorphic	0.975		chr7	225538256	A	H	H	H	H	H	H	H	A	H	H	H	A	H	H	A	H	A	A	A	A	A	A	A	H	A	H	H	A	A	H	A	H	H	H	H	H	H	H	H	H	H	H
GBS-GT_chr08_78.3M	GBS-GT (84)	polymorphic	0.7625	0.852459	chr8	27143520	A	H	-	-	-	H	-	H	H	-	A	H	H	-	H	H	-	H	H	H	-	H	-	H	-	H	H	H	H	H	H	H	H	-	H	H	H	H	H	H	H	H	H
GBS_SNP_chr8_27143558	FlankingSNP	polymorphic	1		chr8	27143558	A	H	B	H	H	H	H	H	H	H	A	H	B	H	H	H	H	H	H	H	H	H	H	A	H	H	B	H	H	H	H	H	H	H	H	H	H	H	H	H	B	H	H
GBS-GT_chr08_18.6M	GBS-GT (84)	polymorphic	0.975	0.662338	chr8	33025479	A	H	-	H	H	H	H	H	H	H	A	H	H	H	H	H	H	H	H	H	H	H	-	H	H	H	H	H	H	H	H	H	H	H	H	H	H	H	H	H	H	H	H
GBS_SNP_chr8_33025490	FlankingSNP	polymorphic	0.9875		chr8	33025490	A	H	A	H	H	H	H	H	H	A	A	H	H	H	H	H	H	A	A	H	A	H	A	H	H	H	A	H	H	H	H	H	H	A	H	A	H	A	H	H	A	H	A
CPIL_chr08_18637720	GBS-GT (121)	polymorphic	0.45	0.638889	chr8	33025479	A	-	H	-	-	H	H	A	H	H	A	-	-	-	H	-	H	-	-	H	-	-	H	-	-	-	H	-	-	H	H	H	-	H	-	H	-	H	-	H	-	-	H
GBS_SNP_chr8_33025490	FlankingSNP	polymorphic	0.9875		chr8	33025490	A	H	A	H	H	H	H	H	H	A	A	H	H	H	H	H	H	A	A	H	A	H	A	H	H	H	A	H	H	H	H	H	H	A	H	A	H	A	H	H	A	H	A
CAPS_CONTIG.9767	Fluidigm-GT	polymorphic	1	0.884615	chr8	33680059	A	H	H	H	H	H	H	H	H	H	A	H	H	H	H	H	H	H	H	H	H	H	H	H	H	H	H	H	H	H	H	H	H	H	H	H	H	H	H	H	H	H	H
GBS_SNP_chr8_33672646	FlankingSNP	polymorphic	0.975		chr8	33672646	A	H	H	H	H	H	H	H	H	H	A	A	H	H	A	H	H	H	H	A	H	H	H	B	H	H	H	H	H	H	H	H	H	H	H	H	H	H	H	H	H	H	A
CPIL_chr08_51629749	GBS-GT (121)	polymorphic	0.9125	0.942857	chr8	70644729	H	H	-	H	H	H	H	H	H	H	A	H	H	-	H	-	H	H	H	H	H	H	-	-	H	H	H	H	H	H	H	H	-	H	H	H	H	H	H	H	-	H	H
GBS_SNP_chr8_70644766	FlankingSNP	polymorphic	0.9625		chr8	70644766	A	H	H	H	H	H	H	H	H	A	A	H	H	H	H	H	H	H	H	H	B	H	H	H	H	H	H	H	H	H	H	H	H	H	H	A	H	H	H	H	H	H	H
GBS-GT_chr08_51.6M	GBS-GT (84)	polymorphic	0.8375	0.953846	chr8	70644774	A	H	-	H	-	H	H	H	H	H	A	H	H	-	H	H	H	H	H	H	H	H	H	-	H	H	-	H	H	H	-	-	H	H	H	H	H	H	H	H	H	H	H
GBS_SNP_chr8_70644796	FlankingSNP	polymorphic	0.9625		chr8	70644796	A	H	H	H	H	H	H	H	H	A	A	H	H	H	H	H	H	H	H	H	B	H	H	H	H	H	H	H	H	H	H	H	H	H	H	A	H	H	H	H	H	H	H
GBS-GT_chr08_108.5M	GBS-GT (84)	polymorphic	0.9875	0.871795	chr8	101550198	A	H	-	H	H	H	H	H	H	H	A	H	H	H	H	H	H	H	H	H	H	H	H	H	H	H	H	H	H	H	H	H	H	H	H	H	H	H	H	H	H	H	H
GBS_SNP_chr8_101550249	FlankingSNP	polymorphic	0.9875		chr8	101550249	A	H	H	H	H	H	H	H	H	H	A	H	H	H	H	H	H	A	H	H	A	H	H	A	H	H	H	H	H	H	H	H	H	H	H	H	H	H	H	H	H	H	H
CPIL_chr08_108483358	GBS-GT (121)	polymorphic	0.85	0.882353	chr8	101550198	-	H	H	-	H	H	H	H	H	H	A	-	H	H	H	-	H	H	H	H	H	H	H	-	H	H	H	H	H	H	H	H	H	H	H	H	H	H	H	H	H	H	H
GBS_SNP_chr8_101550249	FlankingSNP	polymorphic	0.9875		chr8	101550249	A	H	H	H	H	H	H	H	H	H	A	H	H	H	H	H	H	A	H	H	A	H	H	A	H	H	H	H	H	H	H	H	H	H	H	H	H	H	H	H	H	H	H
CAPS_CONTIG.10218	Fluidigm-GT	polymorphic	1	0.891892	chr8	146385948	A	H	A	H	H	H	H	H	H	H	A	H	H	H	H	H	H	H	A	H	H	H	H	H	A	H	H	H	H	H	H	H	H	H	H	H	H	H	H	H	H	H	A
GBS_SNP_chr8_147781629	FlankingSNP	polymorphic	0.925		chr8	147781629	A	H	A	B	H	H	H	H	H	H	A	H	H	H	A	H	H	B	A	H	-	H	-	H	A	A	H	H	H	H	H	H	H	H	H	B	-	H	H	B	H	H	A
CAPS_CONTIG.11432	Fluidigm-GT	polymorphic	1	0.9375	chr8	148847980	A	A	A	H	H	H	H	H	H	H	A	H	H	H	A	H	H	H	A	H	H	H	H	H	A	H	H	H	H	A	H	H	H	H	H	H	H	H	H	H	H	A	A
GBS_SNP_chr8_149840648	FlankingSNP	polymorphic	1		chr8	149840648	A	A	A	H	H	H	H	H	H	H	H	H	H	H	A	H	H	H	A	H	H	H	H	A	A	H	H	H	H	A	H	H	H	H	H	H	H	H	H	A	H	A	A
CPIL_chr08_139139192	GBS-GT (121)	polymorphic	0.9125	0.972603	chr8	149840592	-	A	A	H	H	H	H	H	H	H	A	H	H	H	A	-	H	H	A	H	H	H	H	-	A	H	H	H	H	A	H	H	-	H	H	H	H	H	H	A	H	A	A
GBS_SNP_chr8_149840648	FlankingSNP	polymorphic	1		chr8	149840648	A	A	A	H	H	H	H	H	H	H	H	H	H	H	A	H	H	H	A	H	H	H	H	A	A	H	H	H	H	A	H	H	H	H	H	H	H	H	H	A	H	A	A
CPIL_chr08_139139222	GBS-GT (121)	polymorphic	0.975	0.974359	chr8	149840614	A	A	A	H	H	H	H	H	H	H	A	H	H	H	A	-	H	H	A	H	H	H	H	-	A	H	H	H	H	A	H	H	H	H	H	H	H	H	H	A	H	A	A
GBS_SNP_chr8_149840648	FlankingSNP	polymorphic	1		chr8	149840648	A	A	A	H	H	H	H	H	H	H	H	H	H	H	A	H	H	H	A	H	H	H	H	A	A	H	H	H	H	A	H	H	H	H	H	H	H	H	H	A	H	A	A
KS08005G08	Fluidigm-GT	polymorphic	1	0.9625	chr8	151394178	A	A	A	H	H	H	H	H	H	H	A	H	H	H	A	H	H	H	A	H	H	H	H	H	A	H	H	H	H	A	H	H	H	H	H	H	H	H	H	A	H	A	A
GBS_SNP_chr8_149840648	FlankingSNP	polymorphic	1		chr8	149840648	A	A	A	H	H	H	H	H	H	H	H	H	H	H	A	H	H	H	A	H	H	H	H	A	A	H	H	H	H	A	H	H	H	H	H	H	H	H	H	A	H	A	A
CAPS_CONTIG.5879	Fluidigm-GT	polymorphic	1	0.962025	chr8	153064455	A	A	A	H	H	H	H	H	H	H	A	H	H	H	A	H	H	H	A	H	H	H	H	H	A	H	H	H	H	A	H	H	H	H	H	H	H	H	H	A	H	A	A
GBS_SNP_chr8_152854920	FlankingSNP	polymorphic	0.9875		chr8	152854920	A	A	A	H	H	H	H	H	H	H	A	H	H	H	A	H	H	H	A	H	H	H	H	H	A	B	H	H	H	A	H	H	H	H	H	H	H	H	H	H	H	A	A
CAPS_CONTIG.5699	Fluidigm-GT	polymorphic	1	0.855263	chr8	160034449	H	A	A	H	H	H	H	H	H	H	A	H	H	H	A	A	H	H	A	H	H	H	H	H	H	A	H	H	H	A	H	H	H	H	A	H	A	H	A	A	H	A	A
GBS_SNP_chr8_159447925	FlankingSNP	polymorphic	0.95		chr8	159447925	H	A	A	H	H	H	H	H	H	H	A	H	H	H	A	A	H	H	A	H	-	H	B	H	A	A	H	A	H	A	B	H	H	H	B	B	A	H	A	A	H	A	A
KS24031E12	Fluidigm-GT	polymorphic	1	0.85	chr8	160082748	H	A	A	H	H	H	H	H	H	H	A	H	H	H	A	A	H	H	A	H	H	H	H	H	H	A	H	H	H	A	H	H	H	H	A	H	A	H	A	A	H	A	A
GBS_SNP_chr8_160789925	FlankingSNP	polymorphic	1		chr8	160789925	H	A	A	H	H	H	H	H	B	H	A	H	H	H	A	A	H	H	A	H	H	H	H	A	H	A	H	H	A	A	H	H	H	H	A	H	H	H	A	A	B	A	A
CAPS_CONTIG.12517	Fluidigm-GT	polymorphic	1	0.911392	chr8	164847598	H	A	A	H	H	H	H	H	H	H	H	H	H	H	H	A	A	H	A	H	H	H	H	H	H	A	H	H	H	A	A	H	H	H	A	H	H	H	A	H	H	A	H
GBS_SNP_chr8_163782683	FlankingSNP	polymorphic	0.9875		chr8	163782683	H	A	A	H	H	H	H	H	H	H	H	H	H	H	H	A	H	H	A	H	H	H	H	H	H	A	H	H	H	A	A	H	A	H	A	H	H	H	A	A	H	A	H
CAPS_CONTIG.9155	Fluidigm-GT	polymorphic	1	0.923077	chr8	165569213	H	A	A	H	H	H	H	H	H	H	H	H	H	A	H	A	A	H	A	H	H	H	H	H	H	A	H	H	H	A	A	H	H	H	A	H	H	H	A	H	H	A	H
GBS_SNP_chr8_166814885	FlankingSNP	polymorphic	0.975		chr8	166814885	H	A	H	H	H	H	H	H	H	H	H	H	H	A	H	A	A	H	A	H	H	H	H	B	H	A	H	H	H	A	A	H	H	H	A	H	H	H	A	H	H	A	H
KS24033B07	Fluidigm-GT	polymorphic	1	0.924051	chr8	166924778	H	A	H	H	H	H	H	H	H	H	H	H	H	A	H	A	A	H	A	H	H	H	H	H	H	A	H	H	H	A	A	H	H	H	A	H	H	H	A	H	H	A	H
GBS_SNP_chr8_167054288	FlankingSNP	polymorphic	0.9875		chr8	167054288	H	A	H	H	H	H	H	H	H	H	A	H	H	A	H	A	A	H	A	H	H	H	H	H	H	A	A	H	H	A	A	H	H	H	A	H	B	H	A	H	H	A	H
CAPS_CONTIG.5748	Fluidigm-GT	polymorphic	1	0.886076	chr8	173358081	H	H	H	H	H	H	H	H	H	H	H	H	H	A	H	A	A	H	A	H	H	H	H	H	H	A	H	H	H	A	A	H	H	A	A	H	H	A	A	H	H	A	H
GBS_SNP_chr8_172711585	FlankingSNP	polymorphic	0.9875		chr8	172711585	H	H	H	H	H	H	H	A	H	H	H	H	B	A	H	A	A	H	A	H	H	H	B	H	H	A	H	H	H	A	A	H	B	A	A	H	H	H	A	H	H	A	H
CAPS_CONTIG.4086	Fluidigm-GT	polymorphic	1	0.905405	chr9	7873118	A	H	H	H	A	A	H	H	A	A	A	A	H	H	H	A	A	H	A	A	H	H	A	A	A	A	A	A	H	A	A	A	A	A	A	H	H	A	H	A	A	A	A
GBS_SNP_chr9_11709311	FlankingSNP	polymorphic	0.925		chr9	11709311	A	H	H	H	A	A	H	H	A	A	A	A	H	H	H	A	A	H	A	A	H	A	A	A	A	A	A	A	B	A	-	A	A	A	A	H	H	A	H	A	A	A	A
CAPS_CONTIG.3893	Fluidigm-GT	polymorphic	1	0.959459	chr9	11484501	A	H	H	H	A	A	H	H	A	A	A	A	H	H	H	A	A	H	A	A	H	A	A	A	A	A	A	A	H	A	A	A	A	A	A	H	H	A	H	A	A	A	A
GBS_SNP_chr9_11709311	FlankingSNP	polymorphic	0.925		chr9	11709311	A	H	H	H	A	A	H	H	A	A	A	A	H	H	H	A	A	H	A	A	H	A	A	A	A	A	A	A	B	A	-	A	A	A	A	H	H	A	H	A	A	A	A
GBS-GT_chr09_68.1M	GBS-GT (84)	polymorphic	0.9375	0.973333	chr9	73488612	A	H	-	H	A	A	H	H	A	A	A	A	H	H	H	A	A	H	A	A	H	A	A	A	A	A	A	A	H	A	A	A	A	A	A	H	H	H	H	A	A	A	A
GBS_SNP_chr9_73488612	FlankingSNP	polymorphic	1		chr9	73488612	A	H	A	H	A	A	H	H	A	A	A	A	H	H	H	A	A	H	A	A	H	A	A	A	A	A	A	A	H	A	A	A	A	A	A	H	H	H	H	A	A	A	A
CPIL_chr09_137516152	GBS-GT (121)	polymorphic	0.9375	0.973333	chr9	73488558	A	H	A	H	A	A	H	H	A	A	A	A	H	H	H	-	A	H	A	A	H	A	A	-	A	A	A	A	H	A	A	A	-	A	A	H	H	H	H	A	-	A	A
GBS_SNP_chr9_73488612	FlankingSNP	polymorphic	1		chr9	73488612	A	H	A	H	A	A	H	H	A	A	A	A	H	H	H	A	A	H	A	A	H	A	A	A	A	A	A	A	H	A	A	A	A	A	A	H	H	H	H	A	A	A	A
GBS-GT_chr09_110.6M	GBS-GT (84)	polymorphic	0.8	0.968254	chr9	144528233	A	H	-	-	A	A	-	H	A	A	A	A	A	-	-	A	A	A	A	A	-	A	A	A	A	A	A	A	-	A	A	A	A	A	A	-	-	H	-	A	A	A	A
GBS_SNP_chr9_144528262	FlankingSNP	polymorphic	0.9875		chr9	144528262	A	H	A	H	A	A	H	H	A	A	A	A	H	H	H	A	A	H	A	A	H	A	A	A	A	A	A	A	H	A	A	A	A	A	A	A	H	H	H	A	A	A	A
GBS-GT_chr09_240.4M	GBS-GT (84)	polymorphic	0.75	0.982456	chr9	190065602	A	H	-	H	A	A	-	-	A	A	A	A	-	-	A	A	A	-	A	A	-	A	A	A	A	A	A	A	-	A	H	-	A	A	A	-	H	H	-	A	A	-	A
GBS_SNP_chr9_190065623	FlankingSNP	polymorphic	0.9625		chr9	190065623	A	H	A	H	A	A	H	H	A	A	A	A	H	H	A	A	A	H	A	A	H	A	A	A	A	A	A	H	H	A	H	H	A	A	A	H	H	H	H	A	A	H	A
CAPS_CONTIG.4367	Fluidigm-GT	polymorphic	1	0.949367	chr9	201657882	A	H	A	H	H	A	H	H	A	A	A	A	A	H	A	A	A	H	A	A	H	H	A	H	A	A	A	A	H	A	H	H	A	A	A	H	H	H	H	A	A	H	A
GBS_SNP_chr9_201728334	FlankingSNP	polymorphic	0.9875		chr9	201728334	A	H	A	H	H	A	H	H	A	A	A	A	A	H	A	A	A	H	A	A	H	H	A	H	A	A	A	A	H	A	H	H	A	A	A	H	H	H	H	A	A	H	A
CPIL_chr09_253763503	GBS-GT (121)	polymorphic	0.7875	0.967742	chr9	205619695	-	H	A	H	H	A	-	H	A	A	A	A	A	-	A	-	A	H	A	A	-	-	-	-	A	A	A	A	H	A	H	-	-	A	A	H	H	H	H	A	-	H	A
GBS_SNP_chr9_205619761	FlankingSNP	polymorphic	0.9875		chr9	205619761	A	H	A	H	H	A	H	H	A	A	A	A	A	H	A	A	A	H	A	A	A	H	H	H	A	A	A	A	H	A	H	H	A	A	A	H	H	H	H	A	A	H	A
GBS-GT_chr09_253.8M	GBS-GT (84)	polymorphic	0.875	0.985507	chr9	205619735	A	H	-	-	H	A	H	H	A	A	A	A	A	H	A	A	A	-	A	A	-	-	-	H	A	A	A	A	H	A	H	-	A	A	A	H	H	H	H	A	A	H	A
GBS_SNP_chr9_205619761	FlankingSNP	polymorphic	0.9875		chr9	205619761	A	H	A	H	H	A	H	H	A	A	A	A	A	H	A	A	A	H	A	A	A	H	H	H	A	A	A	A	H	A	H	H	A	A	A	H	H	H	H	A	A	H	A
CAPS_CONTIG.11337	Fluidigm-GT	polymorphic	1	0.857143	chr9	217312048	A	A	A	A	H	A	A	A	A	A	A	A	A	A	A	H	A	A	A	A	A	H	H	H	A	H	H	A	A	A	H	H	H	A	A	H	H	H	H	H	H	H	A
GBS_SNP_chr9_217918502	FlankingSNP	polymorphic	0.9625		chr9	217918502	A	H	A	H	H	A	A	A	A	A	H	A	A	A	A	B	A	B	A	A	A	H	H	B	A	H	H	A	A	A	H	H	A	A	A	H	B	H	H	H	H	H	A
CAPS_CONTIG.2419	Fluidigm-GT	polymorphic	0.975	0.935897	chr10	965926	A	H	A	H	H	H	H	A	H	H	H	H	H	A	A	H	-	H	H	H	A	A	H	H	A	H	H	A	H	A	H	H	H	H	H	A	H	H	H	H	H	H	A
GBS_SNP_chr10_1288628	FlankingSNP	polymorphic	1		chr10	1288628	A	H	A	H	H	H	H	A	H	H	H	H	H	A	A	H	H	H	H	H	A	A	H	H	A	H	H	A	H	H	H	H	H	H	H	A	A	H	H	H	H	H	A
CAPS_CONTIG.6055	Fluidigm-GT	polymorphic	1	0.9375	chr10	1149917	A	H	A	H	H	H	H	A	H	H	H	H	H	A	A	H	H	H	H	H	A	A	H	H	A	H	H	A	H	A	H	H	H	H	H	A	H	H	H	H	H	H	A
GBS_SNP_chr10_1288628	FlankingSNP	polymorphic	1		chr10	1288628	A	H	A	H	H	H	H	A	H	H	H	H	H	A	A	H	H	H	H	H	A	A	H	H	A	H	H	A	H	H	H	H	H	H	H	A	A	H	H	H	H	H	A
CAPS_CONTIG.2972	Fluidigm-GT	polymorphic	1	0.9	chr10	1453173	A	H	A	A	H	H	H	A	H	H	H	H	H	A	A	H	H	H	H	H	A	A	H	H	A	H	H	A	H	H	H	H	H	H	H	A	H	H	H	H	A	H	A
GBS_SNP_chr10_1288688	FlankingSNP	polymorphic	1		chr10	1288688	A	H	A	H	H	H	H	A	H	H	H	H	H	A	A	H	H	H	H	H	A	A	H	H	A	H	H	A	H	H	H	H	H	H	H	A	A	H	H	H	H	H	A
CAPS_CONTIG.575	Fluidigm-GT	polymorphic	0.95	0.460526	chr10	14945949	H	H	A	H	A	H	A	-	H	H	H	H	H	H	H	-	-	H	H	A	H	A	A	A	H	H	H	H	H	A	A	A	A	H	H	H	A	H	H	H	A	A	H
GBS_SNP_chr10_14958905	FlankingSNP	polymorphic	1		chr10	14958905	H	H	A	A	H	H	H	H	A	A	B	H	H	H	A	H	H	H	H	H	B	A	H	H	H	A	A	A	H	H	H	H	A	H	H	H	H	H	H	A	A	H	H
CPIL_chr10_35500544	GBS-GT (121)	polymorphic	0.95	0.932432	chr10	32259612	H	H	A	A	H	H	H	H	H	H	H	H	H	H	A	-	-	H	H	H	H	H	H	-	H	A	A	A	H	H	H	-	H	H	H	H	H	H	H	A	A	H	H
GBS_SNP_chr10_32259675	FlankingSNP	polymorphic	0.975		chr10	32259675	H	H	A	A	H	H	H	H	H	H	H	H	H	H	A	H	H	H	A	H	H	H	H	H	H	A	A	A	H	H	H	H	H	H	H	H	H	H	H	A	A	H	H
GBS-GT_chr10_35.5M	GBS-GT (84)	polymorphic	0.9875	0.935065	chr10	32259654	H	H	-	A	H	H	H	H	H	H	H	H	H	H	A	H	H	H	H	H	H	H	H	H	H	A	A	A	H	H	H	H	H	H	H	H	H	H	H	A	A	H	H
GBS_SNP_chr10_32259675	FlankingSNP	polymorphic	0.975		chr10	32259675	H	H	A	A	H	H	H	H	H	H	H	H	H	H	A	H	H	H	A	H	H	H	H	H	H	A	A	A	H	H	H	H	H	H	H	H	H	H	H	A	A	H	H
GBS-GT_chr10_159M	GBS-GT (84)	polymorphic	0.9875	0.822785	chr10	118905474	H	H	-	A	H	H	H	H	H	H	H	H	H	H	H	H	A	H	H	H	H	H	H	H	A	A	H	A	H	H	H	A	H	H	H	A	H	H	H	A	A	A	H
GBS_SNP_chr10_143148655	FlankingSNP	polymorphic	1		chr10	143148655	H	H	A	A	H	H	H	H	A	H	H	H	H	H	A	H	A	H	H	H	H	H	A	A	A	A	H	A	H	H	H	A	H	H	A	A	H	H	H	A	A	H	H
KS14023D03	Fluidigm-GT	polymorphic	1	0.886076	chr10	143523824	H	H	A	A	H	H	B	H	H	H	A	H	H	H	A	H	A	H	H	H	H	H	H	H	A	A	H	A	H	H	H	A	H	H	H	A	H	H	H	A	A	H	H
GBS_SNP_chr10_150521242	FlankingSNP	polymorphic	0.9875		chr10	150521242	H	H	A	A	H	H	H	H	A	H	H	H	H	H	A	H	A	H	H	H	H	H	H	H	A	A	H	A	H	H	H	A	H	H	H	A	H	H	H	H	A	H	H
CAPS_CONTIG.1473	Fluidigm-GT	polymorphic	1	0.936709	chr10	153056267	H	H	A	A	H	H	H	H	H	H	H	H	H	H	A	H	A	H	H	H	H	H	H	H	A	A	H	A	H	H	H	A	H	H	H	A	H	H	H	A	A	H	H
GBS_SNP_chr10_150521262	FlankingSNP	polymorphic	0.9875		chr10	150521262	H	H	A	A	H	H	H	H	A	H	H	H	H	H	A	H	A	H	H	H	H	H	H	H	A	A	H	A	H	H	H	A	H	H	H	A	H	H	H	H	A	H	H
GBS-GT_chr10_160.9M	GBS-GT (84)	polymorphic	0.975	0.909091	chr10	165974602	H	H	-	A	H	H	H	H	H	H	H	H	H	H	H	H	A	H	H	H	H	H	H	H	A	A	H	A	H	H	H	A	H	H	H	A	H	H	H	A	A	A	H
GBS_SNP_chr10_165974658	FlankingSNP	polymorphic	0.9875		chr10	165974658	H	H	A	A	H	H	H	H	H	H	H	H	H	H	H	H	A	H	A	H	H	H	H	B	A	A	H	A	H	H	H	A	H	H	H	A	H	H	H	A	A	A	H
CPIL_chr10_160871594	GBS-GT (121)	polymorphic	0.9375	0.918919	chr10	165974602	H	H	A	A	H	H	H	H	H	H	H	H	H	H	H	-	A	H	H	H	H	H	H	-	A	A	H	A	H	H	H	A	H	H	H	A	H	H	H	A	A	A	H
GBS_SNP_chr10_165974658	FlankingSNP	polymorphic	0.9875		chr10	165974658	H	H	A	A	H	H	H	H	H	H	H	H	H	H	H	H	A	H	A	H	H	H	H	B	A	A	H	A	H	H	H	A	H	H	H	A	H	H	H	A	A	A	H
CAPS_CONTIG.4448	Fluidigm-GT	polymorphic	1	0.824324	chr10	176214431	H	H	A	A	H	H	H	H	H	H	H	H	H	H	H	H	A	H	H	H	H	H	H	H	A	A	H	A	H	A	H	A	H	H	H	A	H	H	H	A	A	A	H
GBS_SNP_chr10_176434579	FlankingSNP	polymorphic	0.925		chr10	176434579	H	H	A	A	H	H	H	H	-	H	H	H	H	H	H	H	A	H	H	H	B	-	B	H	A	A	B	A	H	A	H	A	H	H	H	A	H	A	H	A	-	A	H
GBS-GT_chr10_185.7M	GBS-GT (84)	polymorphic	0.3125	1	chr10	177022767	H	H	-	-	-	-	H	H	H	-	-	H	-	-	-	-	A	-	-	-	-	-	H	-	A	A	-	-	-	-	-	-	-	-	-	-	-	A	H	-	A	-	-
GBS_SNP_chr10_177022829	FlankingSNP	polymorphic	1		chr10	177022829	H	H	A	A	H	H	H	H	H	H	H	H	A	H	H	H	A	H	H	H	H	H	H	A	A	A	H	A	H	A	B	A	H	H	H	A	H	A	H	A	A	A	H
CPIL_chr10_185686001	GBS-GT (121)	polymorphic	0.8375	0.955224	chr10	177022767	-	H	A	A	H	H	H	H	H	-	H	H	A	H	H	-	A	H	H	H	H	H	H	-	A	A	H	A	H	A	H	A	-	-	H	A	H	A	H	A	A	A	H
GBS_SNP_chr10_177022829	FlankingSNP	polymorphic	1		chr10	177022829	H	H	A	A	H	H	H	H	H	H	H	H	A	H	H	H	A	H	H	H	H	H	H	A	A	A	H	A	H	A	B	A	H	H	H	A	H	A	H	A	A	A	H
KS01034H07	Fluidigm-GT	polymorphic	0.775	0.883333	chr10	181764091	H	H	A	A	H	H	-	-	H	H	-	-	A	H	H	-	-	H	H	B	-	H	H	H	A	A	H	-	-	A	H	A	H	H	H	-	H	A	H	A	A	A	H
GBS_SNP_chr10_181774325	FlankingSNP	polymorphic	0.975		chr10	181774325	H	H	A	A	H	H	H	H	H	H	B	H	A	H	H	H	A	H	H	H	A	H	B	H	A	A	B	A	H	A	H	A	H	H	H	A	H	A	H	A	A	A	H
GBS-GT_chr10_219.5M	GBS-GT (84)	polymorphic	0.8	0.984127	chr10	208151997	H	H	-	A	H	A	H	A	H	-	H	A	A	-	H	-	A	-	H	-	A	A	H	-	A	A	A	A	-	A	-	-	H	-	H	A	-	A	H	H	A	A	A
GBS_SNP_chr10_208151997	FlankingSNP	polymorphic	0.9875		chr10	208151997	H	H	A	A	H	A	H	A	H	H	H	A	A	H	H	H	A	H	H	H	A	A	H	H	A	A	A	A	B	A	H	H	H	H	H	A	A	A	H	H	A	A	A
CPIL_chr10_219546790	GBS-GT (121)	polymorphic	0.85	0.955224	chr10	208151997	H	H	A	A	H	A	H	A	H	H	-	A	A	H	-	-	A	H	-	H	A	A	H	-	A	A	A	A	-	A	H	-	H	H	-	A	H	A	H	H	A	A	A
GBS_SNP_chr10_208151997	FlankingSNP	polymorphic	0.9875		chr10	208151997	H	H	A	A	H	A	H	A	H	H	H	A	A	H	H	H	A	H	H	H	A	A	H	H	A	A	A	A	B	A	H	H	H	H	H	A	A	A	H	H	A	A	A
CAPS_CONTIG.10421	Fluidigm-GT	polymorphic	0.975	0.909091	chr10	212676042	H	H	A	A	H	A	H	A	H	H	H	A	A	H	H	H	-	H	H	H	A	A	H	H	A	A	A	A	H	A	H	H	H	H	H	A	H	A	A	H	A	A	A
GBS_SNP_chr10_215654170	FlankingSNP	polymorphic	0.9875		chr10	215654170	H	H	A	A	H	A	H	A	H	H	H	A	A	H	H	H	A	H	H	H	A	A	H	H	H	A	A	A	H	A	H	H	H	H	H	A	H	A	A	H	A	A	A
CAPS_CONTIG.531	Fluidigm-GT	polymorphic	1	0.949367	chr10	215655914	H	H	A	A	H	A	H	A	H	H	H	A	A	H	H	H	A	H	H	H	A	A	H	H	H	A	A	A	H	A	H	H	H	H	H	A	H	A	A	H	A	A	A
GBS_SNP_chr10_215654184	FlankingSNP	polymorphic	0.9875		chr10	215654184	H	H	A	A	H	A	H	A	H	H	H	A	A	H	H	H	A	H	H	H	A	A	H	H	H	A	A	A	H	A	H	H	H	H	H	A	H	A	A	H	A	A	A
CAPS_CONTIG.4456	Fluidigm-GT	polymorphic	1	0.949367	chr10	216803986	H	H	A	A	H	A	H	A	H	H	H	A	H	H	H	H	A	H	H	H	A	A	H	H	H	A	A	A	H	A	H	H	H	H	H	A	H	A	A	H	A	A	A
GBS_SNP_chr10_217744107	FlankingSNP	polymorphic	0.9875		chr10	217744107	H	H	A	A	H	A	H	H	H	H	H	A	H	H	H	H	A	H	H	H	A	A	H	H	H	A	A	A	H	A	H	H	H	H	H	A	H	A	A	H	A	A	A
GBS-GT_chr11_6.7M	GBS-GT (84)	polymorphic	0.9875	0.962025	chr11	3740	H	H	-	H	A	H	A	H	H	H	H	H	H	H	H	H	H	H	A	A	H	A	A	A	H	H	H	H	H	A	A	A	A	H	H	H	A	H	H	H	A	A	H
GBS_SNP_chr11_7611540	FlankingSNP	polymorphic	1		chr11	7611540	H	H	A	H	A	H	A	H	H	H	H	H	H	H	H	H	H	H	H	A	H	A	A	A	H	H	H	H	H	A	A	A	A	H	H	H	A	H	H	H	A	A	H
CPIL_chr11_6717144	GBS-GT (121)	polymorphic	0.9125	0.958904	chr11	3740	-	H	A	H	A	H	A	H	H	H	H	H	H	H	H	-	H	H	A	A	H	A	A	-	H	H	H	H	H	A	A	A	A	H	H	H	A	H	H	H	A	A	H
GBS_SNP_chr11_7611540	FlankingSNP	polymorphic	1		chr11	7611540	H	H	A	H	A	H	A	H	H	H	H	H	H	H	H	H	H	H	H	A	H	A	A	A	H	H	H	H	H	A	A	A	A	H	H	H	A	H	H	H	A	A	H
CAPS_CONTIG.8503	Fluidigm-GT	polymorphic	1	0.962025	chr11	4575301	H	H	A	H	A	H	A	H	H	H	H	H	H	H	H	H	H	H	A	A	H	A	A	A	H	H	H	H	H	A	A	A	A	H	H	H	A	H	H	H	A	A	H
GBS_SNP_chr11_4511799	FlankingSNP	polymorphic	0.9875		chr11	4511799	H	H	A	H	A	H	A	H	H	H	H	H	H	H	H	H	H	H	A	H	H	A	A	A	H	H	H	H	H	A	A	A	A	H	H	H	A	H	H	H	A	A	H
KS09088C07	Fluidigm-GT	polymorphic	1	0.805556	chr11	47228277	H	H	A	A	H	H	H	H	H	H	A	A	H	H	H	H	H	H	H	A	H	H	A	A	H	A	H	H	H	H	H	H	A	H	A	H	A	H	H	A	H	A	H
GBS_SNP_chr11_46765557	FlankingSNP	polymorphic	0.9		chr11	46765557	H	H	A	H	H	H	H	B	H	H	H	A	H	H	H	H	H	H	A	-	A	H	A	H	A	A	H	H	A	H	A	H	A	B	A	H	A	-	H	A	H	-	H
GBS-GT_chr11_72.2M	GBS-GT (84)	polymorphic	0.5625	0.888889	chr11	56554897	H	A	-	-	H	-	H	H	H	-	-	A	-	-	H	H	H	H	H	A	-	H	A	A	H	A	H	-	-	-	H	-	A	-	A	-	-	-	H	A	-	-	-
GBS_SNP_chr11_56554937	FlankingSNP	polymorphic	1		chr11	56554937	H	A	A	A	H	H	H	H	H	H	H	A	A	H	H	H	H	H	B	A	A	H	A	A	H	A	B	H	A	H	B	H	A	A	A	H	A	H	H	A	H	A	B
CPIL_chr11_92995896	GBS-GT (121)	polymorphic	0.575	0.869565	chr11	80424196	H	A	A	A	-	-	H	-	-	A	A	A	A	-	H	-	-	-	-	A	-	-	A	-	A	A	-	H	A	-	-	-	-	A	A	A	A	A	-	A	-	A	H
GBS_SNP_chr11_80424198	FlankingSNP	polymorphic	1		chr11	80424198	H	A	A	A	H	H	H	H	H	B	A	A	A	H	H	H	H	H	H	A	H	H	A	A	H	A	H	H	A	H	H	H	A	A	A	A	A	H	H	H	H	A	H
GBS-GT_chr11_80.5M	GBS-GT (84)	polymorphic	0.9875	0.881579	chr11	90138629	H	A	-	A	H	H	H	H	H	H	A	A	A	H	H	H	H	H	H	A	H	H	A	A	H	A	H	H	A	H	H	H	A	A	A	A	A	H	H	A	H	A	H
GBS_SNP_chr11_90138684	FlankingSNP	polymorphic	0.9625		chr11	90138684	H	A	A	A	H	H	H	H	H	H	A	A	A	H	B	H	H	B	B	A	H	B	H	A	H	A	H	H	A	H	H	H	A	A	A	A	A	H	H	A	H	A	H
CPIL_chr11_80509568	GBS-GT (121)	polymorphic	0.7375	0.892857	chr11	90138629	-	A	-	A	H	H	H	H	-	H	A	A	A	H	-	-	-	H	H	A	H	H	A	-	-	-	H	H	A	H	H	-	-	A	A	A	A	-	-	A	H	A	-
GBS_SNP_chr11_90138684	FlankingSNP	polymorphic	0.9625		chr11	90138684	H	A	A	A	H	H	H	H	H	H	A	A	A	H	B	H	H	B	B	A	H	B	H	A	H	A	H	H	A	H	H	H	A	A	A	A	A	H	H	A	H	A	H
KS20046A12	Fluidigm-GT	polymorphic	1	0.826667	chr11	123071296	H	A	A	A	H	H	H	H	H	H	A	A	A	H	H	H	H	H	H	A	H	H	A	A	H	A	H	H	A	H	H	H	A	A	A	A	A	H	H	A	H	A	H
GBS_SNP_chr11_123836891	FlankingSNP	polymorphic	0.9375		chr11	123836891	H	A	A	A	H	H	H	H	-	H	A	A	A	H	H	H	H	H	H	A	A	-	A	A	H	A	H	H	A	H	H	H	A	A	A	A	A	A	A	A	H	A	H
GBS-GT_chr11_187M	GBS-GT (84)	polymorphic	0.9875	0.961538	chr11	153858410	H	A	-	A	H	H	H	H	H	H	A	A	A	H	H	H	H	H	H	A	H	H	A	A	H	A	H	H	A	H	H	H	A	A	A	A	A	H	H	A	H	A	H
GBS_SNP_chr11_153858466	FlankingSNP	polymorphic	0.9875		chr11	153858466	H	A	A	A	H	H	H	H	H	H	H	A	A	H	H	H	H	H	H	A	H	H	A	A	H	A	H	H	A	H	H	H	A	A	A	A	A	H	H	A	H	A	H
CPIL_chr11_187047490	GBS-GT (121)	polymorphic	0.8875	0.957143	chr11	153858410	H	A	A	A	-	H	H	H	H	H	A	A	A	H	H	-	H	H	H	A	-	H	A	-	-	A	H	H	A	H	H	H	-	A	A	A	A	H	H	A	H	A	H
GBS_SNP_chr11_153858466	FlankingSNP	polymorphic	0.9875		chr11	153858466	H	A	A	A	H	H	H	H	H	H	H	A	A	H	H	H	H	H	H	A	H	H	A	A	H	A	H	H	A	H	H	H	A	A	A	A	A	H	H	A	H	A	H
CPIL_chr11_127139104	GBS-GT (121)	polymorphic	0.925	0.972603	chr11	167589053	H	A	A	A	H	H	H	H	H	H	A	A	A	H	H	-	H	H	H	A	H	H	A	-	H	A	H	H	A	H	H	H	-	A	A	A	A	H	-	A	H	A	H
GBS_SNP_chr11_167589110	FlankingSNP	polymorphic	0.9875		chr11	167589110	H	A	A	A	H	H	H	H	H	H	A	A	A	H	H	H	H	A	H	A	H	H	A	A	H	A	H	H	A	H	H	H	A	A	A	A	A	H	H	A	H	A	H
GBS-GT_chr11_127.1M	GBS-GT (84)	polymorphic	0.9625	0.974026	chr11	167589086	H	A	-	A	-	H	H	H	H	H	A	A	A	H	H	H	H	H	H	A	H	H	A	A	H	A	H	H	A	H	H	H	A	A	A	A	A	H	H	A	H	A	H
GBS_SNP_chr11_167589110	FlankingSNP	polymorphic	0.9875		chr11	167589110	H	A	A	A	H	H	H	H	H	H	A	A	A	H	H	H	H	A	H	A	H	H	A	A	H	A	H	H	A	H	H	H	A	A	A	A	A	H	H	A	H	A	H
CAPS_CONTIG.3948	Fluidigm-GT	polymorphic	1	0.818182	chr11	214609629	H	A	A	H	H	H	H	H	H	H	A	A	A	H	H	H	H	H	H	A	H	H	H	H	H	H	H	H	H	H	H	H	A	A	A	A	H	H	H	A	H	A	A
GBS_SNP_chr11_213764674	FlankingSNP	polymorphic	0.9625		chr11	213764674	H	A	A	H	H	H	H	H	H	B	H	A	A	H	H	H	A	H	A	A	H	A	B	B	H	A	H	H	H	H	H	H	A	A	A	A	A	H	H	A	H	A	A
KS16023G09	Fluidigm-GT	polymorphic	1	0.9625	chr11	228401370	H	A	A	H	A	H	H	H	H	H	A	A	H	H	H	H	H	A	H	H	H	H	H	H	H	H	H	A	H	H	H	H	A	A	H	A	H	H	H	A	H	H	A
GBS_SNP_chr11_228392229	FlankingSNP	polymorphic	1		chr11	228392229	H	A	A	H	A	H	H	H	H	H	H	A	H	H	H	H	H	A	H	H	H	H	H	H	H	H	H	A	H	H	H	H	A	A	H	A	H	H	H	A	H	H	A
CAPS_CONTIG.2215	Fluidigm-GT	polymorphic	1	0.95	chr11	232443297	H	A	A	H	A	H	H	H	A	H	A	A	H	H	H	H	A	A	H	H	A	H	H	H	A	H	H	A	H	H	H	H	A	A	H	A	H	H	H	A	H	H	A
GBS_SNP_chr11_232186170	FlankingSNP	polymorphic	1		chr11	232186170	H	A	A	H	A	H	H	H	A	H	A	A	H	H	H	H	A	A	H	H	A	H	H	H	A	H	H	A	H	H	H	H	A	A	H	A	H	H	H	A	H	H	A
KS11073H01	Fluidigm-GT	polymorphic	1	0.898734	chr11	232755046	H	A	A	H	A	H	H	H	A	H	A	A	H	H	H	H	A	A	H	H	A	H	H	H	A	H	H	A	H	H	H	H	A	A	H	A	H	H	H	A	H	H	A
GBS_SNP_chr11_233008152	FlankingSNP	polymorphic	0.9875		chr11	233008152	H	A	A	H	A	H	H	H	A	H	A	A	H	H	H	A	A	A	H	H	A	H	H	H	A	H	H	A	H	H	B	H	A	A	A	H	H	H	H	A	H	H	A
CAPS_CONTIG.3318	Fluidigm-GT	polymorphic	1	0.935065	chr11	234140357	H	A	A	H	A	H	H	H	A	A	H	A	H	H	H	H	A	A	H	H	A	H	H	H	A	H	H	A	H	H	H	H	A	A	H	H	H	H	H	A	H	H	A
GBS_SNP_chr11_234126603	FlankingSNP	polymorphic	0.9625		chr11	234126603	H	A	A	H	A	H	H	H	A	A	H	A	H	H	H	H	A	A	H	H	A	H	H	H	A	H	A	A	H	H	H	H	A	A	H	H	H	H	H	A	H	H	A
KS12037E02	Fluidigm-GT	polymorphic	0.825	0.921875	chr12	1108081	H	A	A	H	A	H	H	H	H	H	A	A	H	H	H	-	-	A	A	H	-	A	A	H	A	H	-	H	-	A	H	H	A	H	A	-	A	A	A	H	A	H	H
GBS_SNP_chr12_974142	FlankingSNP	polymorphic	0.9625		chr12	974142	H	A	A	H	A	H	H	H	H	B	A	A	H	H	H	A	A	A	A	H	H	A	A	A	A	H	A	H	H	A	A	H	A	H	A	H	A	A	A	H	A	H	H
CAPS_CONTIG.5606	Fluidigm-GT	polymorphic	1	0.948718	chr12	8535028	H	A	A	H	A	H	H	H	H	H	A	A	H	H	H	A	A	A	A	H	H	A	A	H	A	H	A	H	H	A	H	H	A	A	H	H	A	A	A	H	A	H	H
GBS_SNP_chr12_8737920	FlankingSNP	polymorphic	0.975		chr12	8737920	H	A	A	H	A	H	H	H	H	A	A	A	H	H	H	A	A	A	A	H	A	A	A	A	A	H	A	H	H	A	H	H	A	A	H	H	A	A	A	H	A	H	H
CAPS_CONTIG.12378	Fluidigm-GT	polymorphic	0.975	0.934211	chr12	8804232	H	A	A	H	A	H	H	H	H	H	A	A	H	H	H	A	-	A	A	H	H	A	A	H	A	H	A	H	H	A	H	H	A	A	H	H	A	A	A	H	A	H	H
GBS_SNP_chr12_8737920	FlankingSNP	polymorphic	0.975		chr12	8737920	H	A	A	H	A	H	H	H	H	A	A	A	H	H	H	A	A	A	A	H	A	A	A	A	A	H	A	H	H	A	H	H	A	A	H	H	A	A	A	H	A	H	H
CAPS_CONTIG.182	Fluidigm-GT	polymorphic	0.9875	0.884615	chr12	16144919	H	A	A	B	A	H	B	H	H	H	-	A	H	H	H	A	A	A	A	A	B	A	A	H	A	H	A	H	A	A	H	H	H	A	H	B	A	A	A	A	A	H	H
GBS_SNP_chr12_16692581	FlankingSNP	polymorphic	0.9875		chr12	16692581	H	A	A	H	A	H	H	H	H	H	A	A	H	H	B	A	A	A	A	A	H	A	A	H	A	H	A	H	A	A	A	H	H	A	H	H	A	A	A	A	A	H	H
CAPS_CONTIG.12402	Fluidigm-GT	polymorphic	1	0.9625	chr12	32070292	H	A	H	H	H	H	A	H	H	H	A	A	H	H	H	A	A	A	A	A	H	H	A	A	H	A	H	H	A	H	A	H	H	A	H	H	A	A	H	A	A	H	H
GBS_SNP_chr12_36950519	FlankingSNP	polymorphic	1		chr12	36950519	H	A	H	H	H	H	A	H	H	H	A	A	H	H	H	A	A	A	A	A	H	H	A	A	H	A	H	H	A	H	A	H	H	A	H	H	A	A	H	A	A	H	H
CPIL_chr12_45663801	GBS-GT (121)	polymorphic	0.9375	0.973333	chr12	36950519	H	A	H	H	H	H	A	H	H	H	A	A	H	H	H	-	A	A	A	A	H	H	A	-	H	A	H	H	A	H	A	H	-	A	-	H	A	A	H	A	A	H	H
GBS_SNP_chr12_36950528	FlankingSNP	polymorphic	1		chr12	36950528	H	A	H	H	H	H	A	H	H	H	A	A	H	H	H	A	A	A	A	A	H	H	A	A	H	A	H	H	A	H	A	H	H	A	H	H	A	A	H	A	A	H	H
GBS-GT_chr12_45.7M	GBS-GT (84)	polymorphic	0.8625	0.971014	chr12	36950527	H	A	-	H	H	H	A	H	H	H	A	A	-	H	H	A	A	A	A	A	-	H	A	A	H	A	-	H	A	-	A	-	H	A	-	H	A	A	H	A	A	H	-
GBS_SNP_chr12_36950528	FlankingSNP	polymorphic	1		chr12	36950528	H	A	H	H	H	H	A	H	H	H	A	A	H	H	H	A	A	A	A	A	H	H	A	A	H	A	H	H	A	H	A	H	H	A	H	H	A	A	H	A	A	H	H
GBS-GT_chr12_52.3M	GBS-GT (84)	polymorphic	0.975	0.922078	chr12	39891378	H	A	-	H	H	-	A	H	H	H	A	A	H	H	H	A	A	A	A	A	H	H	A	A	H	A	H	H	A	H	A	H	H	A	H	H	A	A	H	A	A	H	H
GBS_SNP_chr12_39891402	FlankingSNP	polymorphic	0.9875		chr12	39891402	H	A	B	H	H	H	A	H	H	H	A	A	H	H	H	A	A	A	A	A	B	H	A	A	H	A	H	H	A	H	A	H	H	A	A	B	A	A	H	A	A	H	H
GBS-GT_chr12_62.6M	GBS-GT (84)	polymorphic	0.6125	1	chr12	53196980	A	A	-	-	-	-	A	-	-	-	A	A	-	-	-	A	A	A	A	A	-	-	A	A	-	A	-	-	A	H	A	-	-	A	-	H	A	A	-	A	A	-	-
GBS_SNP_chr12_53197055	FlankingSNP	polymorphic	0.9875		chr12	53197055	A	A	H	H	H	H	A	H	H	A	A	A	H	H	H	A	A	A	A	A	H	H	A	A	H	A	H	H	A	H	A	H	H	A	H	H	A	A	H	A	A	H	H
CPIL_chr12_62587279	GBS-GT (121)	polymorphic	0.5625	1	chr12	53196980	A	A	H	-	H	-	A	-	-	-	A	-	-	-	-	-	A	A	-	A	-	-	A	-	H	A	-	-	-	-	A	-	-	A	-	-	A	A	H	A	-	H	-
GBS_SNP_chr12_53197055	FlankingSNP	polymorphic	0.9875		chr12	53197055	A	A	H	H	H	H	A	H	H	A	A	A	H	H	H	A	A	A	A	A	H	H	A	A	H	A	H	H	A	H	A	H	H	A	H	H	A	A	H	A	A	H	H
GBS-GT_chr12_132.4M	GBS-GT (84)	polymorphic	0.3375	0.925926	chr12	129070073	A	A	-	-	-	-	A	H	-	-	-	A	-	-	-	A	A	-	A	A	-	-	A	A	-	-	-	-	-	-	A	-	-	A	-	-	-	A	A	A	-	-	-
GBS_SNP_chr12_129070062	FlankingSNP	polymorphic	1		chr12	129070062	A	A	H	H	H	H	A	H	H	H	A	A	H	H	H	A	A	A	A	A	H	H	A	A	H	A	H	H	A	H	A	H	H	A	H	H	A	A	H	A	A	H	H
CPIL_chr12_132372246	GBS-GT (121)	polymorphic	0.8625	0.942029	chr12	129070073	A	A	H	H	H	H	A	H	H	H	-	A	-	H	H	-	A	A	-	A	-	H	A	-	H	A	H	H	-	H	A	H	-	A	-	H	A	A	H	A	A	H	H
GBS_SNP_chr12_129070062	FlankingSNP	polymorphic	1		chr12	129070062	A	A	H	H	H	H	A	H	H	H	A	A	H	H	H	A	A	A	A	A	H	H	A	A	H	A	H	H	A	H	A	H	H	A	H	H	A	A	H	A	A	H	H
CPIL_chr12_84874334	GBS-GT (121)	polymorphic	0.6625	0.962264	chr12	160845909	-	A	H	-	H	-	A	-	H	-	-	A	H	H	H	-	A	A	A	A	-	H	A	-	H	A	H	-	A	H	A	H	-	A	H	-	A	A	-	A	-	H	H
GBS_SNP_chr12_160845943	FlankingSNP	polymorphic	0.975		chr12	160845943	A	A	H	H	H	H	A	H	H	H	A	A	H	H	H	A	A	A	A	A	H	H	A	A	H	A	A	H	A	H	A	H	H	A	H	H	A	A	H	A	A	H	H
GBS-GT_chr12_201.7M	GBS-GT (84)	polymorphic	0.975	0.853333	chr12	186539513	A	A	-	H	H	H	A	H	H	A	A	A	H	H	H	A	A	A	A	A	H	H	A	A	H	A	H	H	A	H	A	H	H	H	H	H	A	A	H	A	A	H	H
GBS_SNP_chr12_186539570	FlankingSNP	polymorphic	0.9625		chr12	186539570	A	A	H	H	H	H	A	H	B	A	H	A	B	H	H	A	A	A	A	A	H	H	A	A	H	A	H	H	A	H	A	B	B	B	H	H	A	A	H	A	A	B	H
CAPS_CONTIG.5962	Fluidigm-GT	polymorphic	1	0.9125	chr12	219559274	A	A	H	H	H	H	A	H	H	A	H	A	H	H	H	A	A	A	A	A	H	H	H	A	H	A	H	H	H	H	H	H	H	H	H	H	A	A	H	A	A	H	H
GBS_SNP_chr12_219314598	FlankingSNP	polymorphic	1		chr12	219314598	A	A	H	H	H	H	A	H	H	A	H	A	H	H	H	A	A	A	A	A	H	H	H	A	H	A	H	H	H	H	A	H	A	H	H	H	A	A	H	A	A	H	H
17107.9	GT-seq	polymorphic	1	0.924051	chr12	226771487	A	A	H	H	H	H	A	H	H	A	H	A	H	H	H	A	H	A	A	A	H	H	H	A	H	A	H	H	H	A	H	H	H	A	A	H	A	A	A	A	A	H	H
GBS_SNP_chr12_226541286	FlankingSNP	polymorphic	0.9875		chr12	226541286	A	A	H	H	H	H	A	H	H	A	H	A	H	H	H	A	H	A	A	A	H	H	H	H	H	A	H	H	H	A	H	H	H	H	H	H	A	A	A	A	A	H	H
CAPS_CONTIG.11380	Fluidigm-GT	polymorphic	1	0.948718	chr12	231234765	A	A	H	H	H	H	A	H	H	A	H	A	H	H	H	A	H	H	A	A	H	H	H	H	H	A	H	H	H	A	H	H	H	H	H	H	A	H	A	A	A	H	H
GBS_SNP_chr12_230973859	FlankingSNP	polymorphic	0.975		chr12	230973859	A	A	H	H	H	H	A	H	H	A	H	A	H	H	H	A	H	H	A	H	H	H	H	H	H	A	H	H	H	H	H	H	H	H	H	H	A	H	A	A	A	H	H
CAPS_CONTIG.7491	Fluidigm-GT	polymorphic	1	0.858974	chr12	231553929	A	A	H	H	H	H	A	H	H	A	H	A	H	H	H	A	H	H	A	A	H	H	H	H	H	A	H	H	H	A	H	H	H	H	H	H	A	H	A	A	A	H	H
GBS_SNP_chr12_231443167	FlankingSNP	polymorphic	0.975		chr12	231443167	A	A	H	H	H	H	A	H	A	A	H	A	H	A	H	A	H	H	A	A	A	H	-	H	H	A	H	H	H	A	H	H	H	A	H	H	A	A	A	A	A	H	H
CAPS_CONTIG.1773	Fluidigm-GT	polymorphic	0.9125	0.739726	chr12	232381999	A	A	H	-	B	A	A	H	H	A	-	-	A	H	H	-	-	A	A	A	H	H	H	A	H	H	H	H	A	A	H	H	H	H	H	-	A	H	A	A	A	H	B
GBS_SNP_chr12_232721460	FlankingSNP	polymorphic	1		chr12	232721460	A	A	H	H	H	H	A	H	H	A	H	A	H	H	H	H	H	H	A	A	H	H	H	B	H	H	H	H	H	A	H	H	H	H	H	H	A	H	A	A	A	B	H
CPIL_chr02_149953506	GBS-GT (121)	bad	0.5375		chr2	41314568	-	A	A	-	-	A	-	-	A	A	A	A	-	A	A	-	A	A	H	-	-	A	A	-	-	-	-	A	-	-	H	-	-	A	H	-	A	-	A	-	A	-	A
CAPS_CONTIG.10856	Fluidigm-GT	low	0.2125		chr1	13963084	-	-	-	-	-	-	-	-	-	-	-	-	-	-	-	-	-	-	-	-	-	-	A	-	A	A	-	-	-	-	-	-	A	A	-	-	-	-	-	-	A	A	-
GBS-GT_chr01_306.2M	GBS-GT (84)	low	0.0625		chr1	255105055	-	-	-	-	-	-	B	-	-	-	-	-	-	-	-	-	-	-	-	-	-	-	-	-	-	B	-	-	-	-	B	-	-	-	-	-	-	-	-	-	-	-	-
GBS-GT_chr02_127.3M	GBS-GT (84)	low	0.1		chr2	33762198	H	-	-	-	-	-	-	A	-	-	-	-	-	-	-	-	-	-	-	-	-	-	-	-	H	-	-	-	-	-	H	-	A	-	-	-	-	-	-	-	-	-	-
GBS-GT_chr02_150.9M	GBS-GT (84)	low	0.0125		chr2	136704099	A	-	-	-	-	-	-	-	-	-	-	-	-	-	-	-	-	-	-	-	-	-	-	-	-	-	-	-	-	-	-	-	-	-	-	-	-	-	-	-	-	-	-
CAPS_CONTIG.9821	Fluidigm-GT	low	0		chr2	#N/A	-	-	-	-	-	-	-	-	-	-	-	-	-	-	-	-	-	-	-	-	-	-	-	-	-	-	-	-	-	-	-	-	-	-	-	-	-	-	-	-	-	-	-
KS15046C11	Fluidigm-GT	low	0.225		chr3	22726741	A	A	A	-	-	-	A	A	-	A	-	-	-	-	A	-	-	-	-	-	-	-	-	-	A	-	-	-	-	-	-	-	A	-	-	-	-	-	-	A	A	-	-
CAPS_CONTIG.5830	Fluidigm-GT	low	0		chr3	231495879	-	-	-	-	-	-	-	-	-	-	-	-	-	-	-	-	-	-	-	-	-	-	-	-	-	-	-	-	-	-	-	-	-	-	-	-	-	-	-	-	-	-	-
CAPS_CONTIG.8592	Fluidigm-GT	low	0.15		chr3	264670269	-	-	-	-	-	-	A	A	-	-	-	-	-	-	A	-	-	-	-	-	-	-	-	-	A	-	-	-	-	-	-	-	A	-	-	-	-	-	-	A	A	-	-
CAPS_CONTIG.4313	Fluidigm-GT	low	0		chr3	268399520	-	-	-	-	-	-	-	-	-	-	-	-	-	-	-	-	-	-	-	-	-	-	-	-	-	-	-	-	-	-	-	-	-	-	-	-	-	-	-	-	-	-	-
CAPS_CONTIG.9633	Fluidigm-GT	low	0		chr4	10208100	-	-	-	-	-	-	-	-	-	-	-	-	-	-	-	-	-	-	-	-	-	-	-	-	-	-	-	-	-	-	-	-	-	-	-	-	-	-	-	-	-	-	-
CPIL_chr04_72186118	GBS-GT (121)	low	0.55		chr4	122124762	-	A	A	-	A	-	-	A	-	A	A	A	A	-	A	-	A	A	A	-	A	A	A	-	-	-	A	A	A	A	A	A	A	A	-	-	A	-	-	H	A	-	-
GBS-GT_chr05_16.4M	GBS-GT (84)	low	0.0375		chr5	15223410	H	-	-	-	-	-	H	-	-	-	-	-	-	-	-	-	-	-	-	-	-	-	-	-	-	-	-	-	-	-	-	-	-	-	-	-	-	-	-	-	-	-	-
GBS-GT_chr06_102.5M	GBS-GT (84)	low	0.2625		chr6	86352945	A	A	-	A	-	-	A	-	A	-	-	A	-	-	A	A	A	-	A	A	-	A	-	A	A	-	-	-	-	-	-	-	A	-	-	-	-	-	-	-	-	-	-
CPIL_chr06_228817591	GBS-GT (121)	low	0.1125		chr6	214629348	-	-	H	-	-	-	-	-	-	-	-	-	-	-	-	-	-	-	-	-	-	-	-	-	-	-	-	-	-	-	-	-	-	-	-	-	-	-	-	-	-	-	-
GBS-GT_chr06_228.8M	GBS-GT (84)	low	0		chr6	214629373	-	-	-	-	-	-	-	-	-	-	-	-	-	-	-	-	-	-	-	-	-	-	-	-	-	-	-	-	-	-	-	-	-	-	-	-	-	-	-	-	-	-	-
CAPS_CONTIG.771	Fluidigm-GT	low	0.35		chr6	223240384	A	H	H	-	-	H	H	A	-	H	-	-	-	H	H	-	-	-	-	-	-	-	-	H	A	-	-	-	-	-	-	-	A	-	-	-	-	-	-	H	A	A	-
CAPS_CONTIG.1091	Fluidigm-GT	low	0.0375		chr7	2154696	-	-	-	-	-	-	-	-	-	-	-	-	-	-	-	-	-	-	-	-	-	-	-	-	-	-	-	-	-	-	-	-	-	-	-	-	-	-	-	-	A	-	-
CPIL_chr07_10034043	GBS-GT (121)	low	0.6		chr7	5736026	-	-	-	A	A	A	A	-	-	A	A	-	-	A	-	-	A	-	A	A	-	-	A	-	A	A	A	A	-	A	-	A	H	-	-	A	A	A	-	-	A	A	A
CAPS_CONTIG.3847	Fluidigm-GT	low	0.3125		chr7	145443040	H	-	A	-	-	-	H	H	-	H	-	-	-	H	A	-	-	H	-	-	-	-	-	-	A	A	-	-	-	-	-	A	H	-	-	-	-	-	-	A	A	-	-
CPIL_chr07_173678561	GBS-GT (121)	low	0		chr7	195261177	-	-	-	-	-	-	-	-	-	-	-	-	-	-	-	-	-	-	-	-	-	-	-	-	-	-	-	-	-	-	-	-	-	-	-	-	-	-	-	-	-	-	-
CPIL_chr07_117192675	GBS-GT (121)	low	0.2125		chr7	#N/A	-	-	-	A	-	-	-	-	-	-	-	-	-	A	-	-	A	-	-	-	-	-	A	-	A	A	A	-	-	A	A	-	-	-	-	-	A	-	-	-	-	-	-
CAPS_CONTIG.2098	Fluidigm-GT	low	0.3		chr8	146463673	B	H	-	-	-	H	H	-	-	H	-	-	-	-	H	-	-	-	-	-	-	-	-	-	B	H	-	-	-	-	-	-	H	-	-	-	-	-	H	H	H	-	-
CAPS_CONTIG.937	Fluidigm-GT	low	0.5		chr8	148546376	A	-	A	-	-	-	-	H	-	-	A	A	-	-	A	A	-	-	A	A	A	-	A	-	A	-	A	A	-	A	-	-	-	-	A	-	-	A	-	-	-	A	A
CAPS_CONTIG.5919	Fluidigm-GT	low	0.0625		chr9	69707954	A	-	-	-	-	-	-	-	-	-	-	-	-	-	-	-	-	-	-	-	-	-	-	-	-	-	-	-	-	-	-	-	A	-	-	-	-	-	-	-	-	-	-
GBS-GT_chr09_137.5M	GBS-GT (84)	low	0.0125		chr9	73488591	A	-	-	-	-	-	-	-	-	-	-	-	-	-	-	-	-	-	-	-	-	-	-	-	-	-	-	-	-	-	-	-	-	-	-	-	-	-	-	-	-	-	-
CAPS_CONTIG.9097	Fluidigm-GT	low	0.1125		chr10	2486597	A	-	-	-	-	-	H	A	-	-	-	-	-	-	-	-	-	-	-	-	-	-	-	-	A	-	-	-	-	-	-	-	H	-	-	-	-	-	-	-	A	-	-
CAPS_CONTIG.9109	Fluidigm-GT	low	0		chr11	11852520	-	-	-	-	-	-	-	-	-	-	-	-	-	-	-	-	-	-	-	-	-	-	-	-	-	-	-	-	-	-	-	-	-	-	-	-	-	-	-	-	-	-	-
CPIL_chr11_72186336	GBS-GT (121)	low	0.2875		chr11	56554897	-	A	A	A	A	-	-	-	-	-	A	-	A	-	-	-	-	-	-	A	-	-	A	-	-	-	A	-	-	-	-	-	-	A	A	-	-	-	-	A	-	A	-
GBS-GT_chr11_93M	GBS-GT (84)	low	0.275		chr11	80424225	-	A	-	-	-	H	-	-	-	-	-	-	-	-	-	-	-	-	-	-	-	-	A	A	A	A	-	-	A	-	A	A	A	A	A	-	A	-	-	-	H	-	-
CAPS_CONTIG.8761	Fluidigm-GT	low	0.1625		chr12	9112645	-	-	-	-	-	-	-	-	-	H	-	-	-	-	-	-	-	-	-	-	-	-	-	-	A	A	-	-	-	-	-	-	A	A	-	-	-	-	-	-	A	-	-
CAPS_CONTIG.12230	Fluidigm-GT	low	0.1875		chr12	16698152	-	-	-	-	-	-	-	-	-	-	-	-	-	-	-	-	-	-	-	-	-	-	-	-	A	-	-	-	-	-	-	A	A	-	-	-	-	-	-	-	A	A	-
GBS-GT_chr12_84.9M	GBS-GT (84)	low	0		chr12	160845944	-	-	-	-	-	-	-	-	-	-	-	-	-	-	-	-	-	-	-	-	-	-	-	-	-	-	-	-	-	-	-	-	-	-	-	-	-	-	-	-	-	-	-
CAPS_CONTIG.7593	Fluidigm-GT	monomorphic	0.95		0	1078	A	A	A	A	A	A	A	-	A	A	A	A	A	A	A	-	-	A	A	A	A	A	A	A	A	A	A	A	A	A	A	A	A	A	A	A	A	A	A	A	A	A	A
KS26051E10	Fluidigm-GT	monomorphic	1		0	296432	A	A	A	A	A	A	A	A	A	A	A	A	A	A	A	A	A	A	A	A	A	A	A	A	A	A	A	A	A	A	A	A	A	A	A	A	A	A	A	A	A	A	A
CAPS_CONTIG.12138	Fluidigm-GT	monomorphic	0.975		0	1534903	A	A	A	A	A	A	A	A	A	A	A	A	A	A	A	A	-	A	A	A	A	A	A	A	A	A	A	A	A	A	A	A	A	A	A	A	A	A	A	A	A	A	A
CAPS_CONTIG.7829	Fluidigm-GT	monomorphic	0.7375		0	1699550	B	B	B	B	-	B	B	-	B	B	-	-	-	B	B	-	-	B	-	-	-	B	B	B	B	B	-	B	B	B	B	B	B	B	B	-	B	B	B	B	B	B	B
CAPS_CONTIG.11531	Fluidigm-GT	monomorphic	1		0	8154424	A	A	A	A	A	A	A	A	A	A	A	A	A	A	A	A	A	A	A	A	A	A	A	A	A	A	A	A	A	A	A	A	A	A	A	A	A	A	A	A	A	A	A
CAPS_CONTIG.180	Fluidigm-GT	monomorphic	0.9375		0	20768293	A	A	A	-	A	A	A	-	A	A	A	A	A	A	A	A	-	A	A	A	A	A	A	A	A	A	A	A	A	A	A	A	A	A	A	A	A	A	A	A	A	A	A
CAPS_CONTIG.3640	Fluidigm-GT	monomorphic	0.975		0	28840953	A	A	A	A	A	A	A	A	A	A	A	A	A	A	A	A	-	A	A	A	A	A	A	A	A	A	A	A	A	A	A	A	A	A	A	A	A	A	A	A	A	A	A
KS17031G12	Fluidigm-GT	monomorphic	1		0	147392073	A	A	A	A	A	A	A	A	A	A	A	A	A	A	A	A	A	A	A	A	A	A	A	A	A	A	A	A	A	A	A	A	A	A	A	A	A	A	A	A	A	A	A
CAPS_CONTIG.9227	Fluidigm-GT	monomorphic	1		0	154274515	A	A	A	A	A	A	A	A	A	A	A	A	A	A	A	A	A	A	A	A	A	A	A	A	A	A	A	A	A	A	A	A	A	A	A	A	A	A	A	A	A	A	A
CAPS_CONTIG.12564	Fluidigm-GT	monomorphic	1		0	169260015	A	A	A	A	A	A	A	A	A	A	A	A	A	A	A	A	A	A	A	A	A	A	A	A	A	A	A	A	A	A	A	A	A	A	A	A	A	A	A	A	A	A	A
CAPS_CONTIG.2725	Fluidigm-GT	monomorphic	1		0	198189453	A	A	A	A	A	A	A	A	A	A	A	A	A	A	A	A	A	A	A	A	A	A	A	A	A	A	A	A	A	A	A	A	A	A	A	A	A	A	A	A	A	A	A
CAPS_CONTIG.3123	Fluidigm-GT	monomorphic	1		0	203399736	A	A	A	A	A	A	A	A	A	A	A	A	A	A	A	A	A	A	A	A	A	A	A	A	A	A	A	A	A	A	A	A	A	A	A	A	A	A	A	A	A	A	A
CAPS_CONTIG.6621	Fluidigm-GT	monomorphic	1		0	218234293	A	A	A	A	A	A	A	A	A	A	A	A	A	A	A	A	A	A	A	A	A	A	A	A	A	A	A	A	A	A	A	A	A	A	A	A	A	A	A	A	A	A	A
CAPS_CONTIG.4984	Fluidigm-GT	monomorphic	0.975		0	218384012	A	A	A	A	A	A	-	A	A	A	A	A	A	A	A	-	A	A	A	A	A	A	A	A	A	A	A	A	A	A	A	A	A	A	A	A	A	A	A	A	A	A	A
CAPS_CONTIG.154	Fluidigm-GT	monomorphic	0.4875		0	246060743	-	-	-	-	-	-	-	A	-	-	-	-	-	A	A	-	-	-	A	-	-	-	A	A	A	A	-	A	-	-	A	A	A	A	-	A	A	-	A	A	A	A	A
CAPS_CONTIG.1150	Fluidigm-GT	monomorphic	0.3625		0	#N/A	-	-	-	-	-	-	-	-	A	-	-	-	-	-	-	A	-	-	-	-	-	-	A	-	A	A	-	A	-	-	A	-	A	-	-	-	-	-	-	-	A	A	-
CAPS_CONTIG.9424	Fluidigm-GT	monomorphic	0.375		0	#N/A	B	B	-	B	-	B	B	B	B	B	-	B	B	-	-	-	-	-	B	-	B	-	-	-	-	-	-	-	-	-	B	-	B	-	-	-	-	B	B	-	-	-	-
CAPS_CONTIG.3628	Fluidigm-GT	monomorphic	0.9625		0	#N/A	A	A	A	A	A	A	A	-	A	A	A	A	A	A	A	A	-	A	A	A	A	A	A	A	A	A	A	A	A	A	A	A	A	A	A	A	A	A	A	A	A	A	A
CPIL_chr01_1632043	GBS-GT (121)	monomorphic	0.8		chr1	1627282	-	A	A	A	A	A	A	A	A	A	A	A	A	A	A	-	A	A	A	A	A	A	A	-	-	A	A	A	A	A	-	-	-	-	A	A	A	-	A	A	A	A	A
CAPS_CONTIG.4994	Fluidigm-GT	monomorphic	1		chr1	3583814	A	A	A	A	A	A	A	A	A	A	A	A	A	A	A	A	A	A	A	A	A	A	A	A	A	A	A	A	A	A	A	A	A	A	A	A	A	A	A	A	A	A	A
CAPS_CONTIG.4994	Fluidigm-GT	monomorphic	1		chr1	3583853	B	B	B	B	B	B	B	B	B	B	B	B	B	B	B	B	B	B	B	B	B	B	B	B	B	B	B	B	B	B	B	B	B	B	B	B	B	B	B	B	B	B	B
CAPS_CONTIG.3070	Fluidigm-GT	monomorphic	0.8		chr1	6933931	A	A	A	A	-	A	A	A	A	A	-	-	-	A	A	A	-	A	-	A	-	A	-	A	A	A	-	A	A	A	A	A	A	A	-	A	A	A	A	A	A	A	-
CAPS_CONTIG.7077	Fluidigm-GT	monomorphic	0.8		chr1	6948568	A	A	A	-	-	A	A	A	A	A	-	-	A	A	A	-	-	A	-	-	-	A	-	A	A	A	-	-	-	A	A	A	A	A	A	A	A	-	A	A	A	A	-
CAPS_CONTIG.7051	Fluidigm-GT	monomorphic	0.6		chr1	14249261	A	A	A	A	A	-	A	-	A	A	A	A	A	A	-	-	-	A	A	-	A	A	A	A	A	A	-	-	A	A	A	A	A	-	A	-	A	-	A	A	A	A	-
CAPS_CONTIG.5625	Fluidigm-GT	monomorphic	0.9625		chr1	14744960	A	A	A	A	A	A	A	A	A	A	A	A	A	A	A	-	-	A	A	A	A	A	A	A	A	A	A	A	A	A	A	A	A	A	A	A	A	A	A	A	A	A	A
CAPS_CONTIG.12022	Fluidigm-GT	monomorphic	1		chr1	24513250	A	A	A	A	A	A	A	A	A	A	A	A	A	A	A	A	A	A	A	A	A	A	A	A	A	A	A	A	A	A	A	A	A	A	A	A	A	A	A	A	A	A	A
KS13030B11	Fluidigm-GT	monomorphic	1		chr1	26363620	A	A	A	A	A	A	A	A	A	A	A	A	A	A	A	A	A	A	A	A	A	A	A	A	A	A	A	A	A	A	A	A	A	A	A	A	A	A	A	A	A	A	A
CPIL_chr01_44289713	GBS-GT (121)	monomorphic	0.8375		chr1	37893464	A	A	A	A	A	A	A	A	A	A	A	A	A	A	A	-	-	A	A	A	A	A	A	-	A	A	A	-	A	A	A	-	-	A	A	A	A	A	A	-	-	A	A
CAPS_CONTIG.11020	Fluidigm-GT	monomorphic	0.975		chr1	37967169	A	A	A	A	A	A	A	A	A	A	A	A	A	A	A	A	-	A	A	A	A	A	A	A	A	A	A	A	A	A	A	A	A	A	A	A	A	A	A	A	A	A	A
CAPS_CONTIG.1833	Fluidigm-GT	monomorphic	1		chr1	94983292	A	A	A	A	A	A	A	A	A	A	A	A	A	A	A	A	A	A	A	A	A	A	A	A	A	A	A	A	A	A	A	A	A	A	A	A	A	A	A	A	A	A	A
CAPS_CONTIG.10653	Fluidigm-GT	monomorphic	1		chr1	124780844	A	A	A	A	A	A	A	A	A	A	A	A	A	A	A	A	A	A	A	A	A	A	A	A	A	A	A	A	A	A	A	A	A	A	A	A	A	A	A	A	A	A	A
CAPS_CONTIG.8855	Fluidigm-GT	monomorphic	0.9375		chr1	146268857	A	A	A	A	A	A	A	A	A	A	A	-	A	A	A	-	-	A	A	A	-	A	A	A	A	A	A	A	A	A	A	A	A	A	A	A	A	A	A	A	A	A	A
CAPS_CONTIG.4369	Fluidigm-GT	monomorphic	1		chr1	148416760	A	A	A	A	A	A	A	A	A	A	A	A	A	A	A	A	A	A	A	A	A	A	A	A	A	A	A	A	A	A	A	A	A	A	A	A	A	A	A	A	A	A	A
CAPS_CONTIG.2834	Fluidigm-GT	monomorphic	0.975		chr1	154578237	A	A	A	A	A	A	A	A	A	A	A	A	A	A	A	A	-	A	A	A	A	A	A	A	A	A	A	A	A	A	A	A	A	A	A	A	A	A	A	A	A	A	A
CPIL_chr01_222116467	GBS-GT (121)	monomorphic	0.725		chr1	163974846	A	A	-	A	A	-	A	A	-	A	A	A	A	A	A	-	-	A	A	A	A	A	A	-	A	-	A	A	A	A	-	-	-	A	A	-	A	A	-	A	-	-	A
CAPS_CONTIG.511	Fluidigm-GT	monomorphic	0.975		chr1	170710835	A	A	A	A	A	A	A	A	A	A	A	A	A	A	A	A	-	A	A	A	A	A	A	A	A	A	A	A	A	A	A	A	A	A	A	A	A	A	A	A	A	A	A
GBS-GT_chr01_293.8M	GBS-GT (84)	monomorphic	0.9125		chr1	239996504	A	A	-	A	A	A	A	A	A	A	A	A	-	A	A	A	A	A	A	A	A	A	A	A	A	A	A	A	A	A	A	-	A	A	A	A	A	A	A	A	A	A	A
KS19059D11	Fluidigm-GT	monomorphic	1		chr1	247173842	A	A	A	A	A	A	A	A	A	A	A	A	A	A	A	A	A	A	A	A	A	A	A	A	A	A	A	A	A	A	A	A	A	A	A	A	A	A	A	A	A	A	A
CAPS_CONTIG.835	Fluidigm-GT	monomorphic	0.725		chr1	252978547	A	A	A	A	A	-	A	A	A	A	A	-	-	A	A	-	-	-	-	A	A	-	A	A	A	-	A	A	A	A	-	-	A	-	-	-	-	A	A	A	A	A	A
CAPS_CONTIG.1476	Fluidigm-GT	monomorphic	1		chr1	254784424	A	A	A	A	A	A	A	A	A	A	A	A	A	A	A	A	A	A	A	A	A	A	A	A	A	A	A	A	A	A	A	A	A	A	A	A	A	A	A	A	A	A	A
CAPS_CONTIG.5201	Fluidigm-GT	monomorphic	0.3125		chr1	#N/A	-	-	-	-	-	-	-	A	A	A	-	A	-	-	-	-	-	-	-	-	-	-	A	A	A	A	-	-	A	-	-	-	A	-	-	A	A	-	-	-	-	A	-
CAPS_CONTIG.4964	Fluidigm-GT	monomorphic	0.975		chr2	45301723	A	A	A	A	A	A	A	A	A	A	A	A	A	A	A	A	-	A	A	A	A	A	A	A	A	A	A	A	A	A	A	A	A	A	A	A	A	A	A	A	A	A	A
CAPS_CONTIG.6936	Fluidigm-GT	monomorphic	1		chr2	66580887	A	A	A	A	A	A	A	A	A	A	A	A	A	A	A	A	A	A	A	A	A	A	A	A	A	A	A	A	A	A	A	A	A	A	A	A	A	A	A	A	A	A	A
CAPS_CONTIG.7292	Fluidigm-GT	monomorphic	0.9625		chr2	101367316	A	A	A	A	A	A	A	A	A	A	A	A	A	A	A	-	-	A	A	A	A	A	A	A	A	A	A	A	A	A	A	A	A	A	A	A	A	A	A	A	A	A	A
ANOK.CO776394	Fluidigm-GT	monomorphic	0.6875		chr2	102757414	A	A	A	-	-	A	A	A	A	A	-	-	-	A	A	-	-	A	-	A	-	A	-	A	A	A	-	-	-	-	A	A	A	A	A	A	-	-	A	A	A	A	-
CAPS_CONTIG.8539	Fluidigm-GT	monomorphic	0.925		chr2	111938669	A	A	A	-	A	A	A	A	A	-	A	A	A	A	A	A	-	A	A	A	-	-	A	A	A	A	A	A	A	A	A	A	A	A	A	A	A	A	A	A	A	A	A
CAPS_CONTIG.3570	Fluidigm-GT	monomorphic	1		chr2	112249648	A	A	A	A	A	A	A	A	A	A	A	A	A	A	A	A	A	A	A	A	A	A	A	A	A	A	A	A	A	A	A	A	A	A	A	A	A	A	A	A	A	A	A
CAPS_CONTIG.392	Fluidigm-GT	monomorphic	0.9625		chr2	115598792	A	A	A	A	A	A	A	A	A	A	A	A	A	A	A	-	-	A	A	A	A	A	A	A	A	A	A	A	A	A	A	A	A	A	A	A	A	A	A	A	A	A	A
ACRI.DV643211	Fluidigm-GT	monomorphic	0.9875		chr2	115661012	A	A	A	A	A	A	A	A	A	A	-	A	A	A	A	A	A	A	A	A	A	A	A	A	A	A	A	A	A	A	A	A	A	A	A	A	A	A	A	A	A	A	A
CAPS_CONTIG.9369	Fluidigm-GT	monomorphic	1		chr2	135592660	A	A	A	A	A	A	A	A	A	A	A	A	A	A	A	A	A	A	A	A	A	A	A	A	A	A	A	A	A	A	A	A	A	A	A	A	A	A	A	A	A	A	A
CAPS_CONTIG.5217	Fluidigm-GT	monomorphic	0.9625		chr2	138622987	A	A	A	A	A	A	A	A	A	A	A	A	A	A	A	-	-	A	A	A	A	A	A	A	A	A	A	A	A	A	A	A	A	A	A	A	A	A	A	A	A	A	A
CAPS_CONTIG.9433	Fluidigm-GT	monomorphic	1		chr2	141318586	A	A	A	A	A	A	A	A	A	A	A	A	A	A	A	A	A	A	A	A	A	A	A	A	A	A	A	A	A	A	A	A	A	A	A	A	A	A	A	A	A	A	A
CAPS_CONTIG.9038	Fluidigm-GT	monomorphic	0.975		chr2	142436721	A	A	A	A	A	A	A	A	A	A	A	A	A	A	A	A	-	A	A	A	A	A	A	A	A	A	A	A	A	A	A	A	A	A	A	A	A	A	A	A	A	A	A
CAPS_CONTIG.5561	Fluidigm-GT	monomorphic	1		chr2	143358183	A	A	A	A	A	A	A	A	A	A	A	A	A	A	A	A	A	A	A	A	A	A	A	A	A	A	A	A	A	A	A	A	A	A	A	A	A	A	A	A	A	A	A
CAPS_CONTIG.5329	Fluidigm-GT	monomorphic	0.9875		chr3	11382558	A	-	A	A	A	A	A	A	A	A	A	A	A	A	A	A	A	A	A	A	A	A	A	A	A	A	A	A	A	A	A	A	A	A	A	A	A	A	A	A	A	A	A
CAPS_CONTIG.12629	Fluidigm-GT	monomorphic	1		chr3	19300704	A	A	A	A	A	A	A	A	A	A	A	A	A	A	A	A	A	A	A	A	A	A	A	A	A	A	A	A	A	A	A	A	A	A	A	A	A	A	A	A	A	A	A
CAPS_CONTIG.12305	Fluidigm-GT	monomorphic	0.5		chr3	22273230	-	-	-	-	-	-	-	A	-	-	-	-	-	-	-	-	-	A	A	-	-	-	A	-	A	A	A	A	A	A	A	A	A	A	A	A	-	-	-	-	A	A	-
CAPS_CONTIG.8698	Fluidigm-GT	monomorphic	0.3875		chr3	23491865	A	A	A	-	-	-	A	-	-	A	-	-	-	-	A	A	-	-	-	-	-	-	-	A	A	A	-	-	-	-	-	-	A	A	-	-	-	-	-	A	A	A	-
CAPS_CONTIG.8828	Fluidigm-GT	monomorphic	0.625		chr3	24289514	-	-	-	-	-	-	-	-	A	-	-	-	-	-	A	-	-	A	A	A	-	A	A	-	A	A	A	A	A	A	A	A	A	A	A	-	A	A	A	A	A	A	A
CAPS_CONTIG.9537	Fluidigm-GT	monomorphic	1		chr3	27254579	A	A	A	A	A	A	A	A	A	A	A	A	A	A	A	A	A	A	A	A	A	A	A	A	A	A	A	A	A	A	A	A	A	A	A	A	A	A	A	A	A	A	A
CAPS_CONTIG.4022	Fluidigm-GT	monomorphic	1		chr3	31063826	A	A	A	A	A	A	A	A	A	A	A	A	A	A	A	A	A	A	A	A	A	A	A	A	A	A	A	A	A	A	A	A	A	A	A	A	A	A	A	A	A	A	A
KS24036H07	Fluidigm-GT	monomorphic	0.9625		chr3	45558792	A	A	A	A	A	A	A	A	A	A	A	A	A	A	A	-	-	A	A	A	A	A	A	A	A	A	A	A	A	A	A	A	A	A	A	A	A	A	A	A	A	A	A
CAPS_CONTIG.8416	Fluidigm-GT	monomorphic	0.9625		chr3	224068591	A	A	A	A	A	A	A	-	A	A	A	A	A	A	A	A	-	A	A	A	A	A	A	A	A	A	A	A	A	A	A	A	A	A	A	A	A	A	A	A	A	A	A
CAPS_CONTIG.4584	Fluidigm-GT	monomorphic	1		chr3	229777451	A	A	A	A	A	A	A	A	A	A	A	A	A	A	A	A	A	A	A	A	A	A	A	A	A	A	A	A	A	A	A	A	A	A	A	A	A	A	A	A	A	A	A
CAPS_CONTIG.9082	Fluidigm-GT	monomorphic	0.925		chr3	230558288	A	A	A	A	A	A	A	-	A	A	A	A	A	A	A	A	-	A	A	A	A	A	A	A	A	A	A	A	A	A	A	A	A	A	A	-	A	A	A	A	A	A	A
CAPS_CONTIG.12508	Fluidigm-GT	monomorphic	1		chr3	231296368	A	A	A	A	A	A	A	A	A	A	A	A	A	A	A	A	A	A	A	A	A	A	A	A	A	A	A	A	A	A	A	A	A	A	A	A	A	A	A	A	A	A	A
CAPS_CONTIG.2858	Fluidigm-GT	monomorphic	0.975		chr3	233908033	A	A	A	A	A	A	A	A	A	A	A	A	A	A	A	A	-	A	A	A	A	A	A	A	A	A	A	A	A	A	A	A	A	A	A	A	A	A	A	A	A	A	A
KS21049G04	Fluidigm-GT	monomorphic	1		chr3	236992612	A	A	A	A	A	A	A	A	A	A	A	A	A	A	A	A	A	A	A	A	A	A	A	A	A	A	A	A	A	A	A	A	A	A	A	A	A	A	A	A	A	A	A
KS23011E11	Fluidigm-GT	monomorphic	1		chr3	241157344	A	A	A	A	A	A	A	A	A	A	A	A	A	A	A	A	A	A	A	A	A	A	A	A	A	A	A	A	A	A	A	A	A	A	A	A	A	A	A	A	A	A	A
KS14027C04	Fluidigm-GT	monomorphic	0.975		chr4	866435	A	A	A	A	A	A	A	A	A	A	A	A	A	A	A	A	-	A	A	A	A	A	A	A	A	A	A	A	A	A	A	A	A	A	A	A	A	A	A	A	A	A	A
CAPS_CONTIG.8001	Fluidigm-GT	monomorphic	1		chr4	10245746	A	A	A	A	A	A	A	A	A	A	A	A	A	A	A	A	A	A	A	A	A	A	A	A	A	A	A	A	A	A	A	A	A	A	A	A	A	A	A	A	A	A	A
GBS-GT_chr04_72.2M	GBS-GT (84)	monomorphic	0.9875		chr4	122124762	A	A	-	A	A	A	A	A	A	A	A	A	A	A	A	A	A	A	A	A	A	A	A	A	A	A	A	A	A	A	A	A	A	A	A	A	A	A	A	A	A	A	A
CAPS_CONTIG.6020	Fluidigm-GT	monomorphic	0.95		chr4	169523370	A	A	A	A	A	A	A	-	A	A	A	A	A	A	A	-	-	A	A	A	A	A	A	A	A	A	A	A	A	A	A	A	A	A	A	A	A	A	A	A	A	A	A
CAPS_CONTIG.159	Fluidigm-GT	monomorphic	0.65		chr4	189654211	A	A	A	-	A	A	A	-	-	A	-	-	-	A	A	A	-	A	-	-	-	A	-	A	A	A	-	-	-	A	A	A	A	-	-	-	-	-	A	A	A	A	A
CAPS_CONTIG.12621	Fluidigm-GT	monomorphic	1		chr4	197393532	A	A	A	A	A	A	A	A	A	A	A	A	A	A	A	A	A	A	A	A	A	A	A	A	A	A	A	A	A	A	A	A	A	A	A	A	A	A	A	A	A	A	A
CAPS_CONTIG.7592	Fluidigm-GT	monomorphic	1		chr4	204520792	A	A	A	A	A	A	A	A	A	A	A	A	A	A	A	A	A	A	A	A	A	A	A	A	A	A	A	A	A	A	A	A	A	A	A	A	A	A	A	A	A	A	A
CAPS_CONTIG.7672	Fluidigm-GT	monomorphic	1		chr4	226517294	A	A	A	A	A	A	A	A	A	A	A	A	A	A	A	A	A	A	A	A	A	A	A	A	A	A	A	A	A	A	A	A	A	A	A	A	A	A	A	A	A	A	A
CAPS_CONTIG.9996	Fluidigm-GT	monomorphic	0.8125		chr4	228352898	A	A	A	A	A	A	A	-	A	A	-	-	A	A	A	-	-	-	A	A	-	A	A	A	A	A	A	-	A	A	A	A	A	A	A	A	A	-	A	A	A	A	A
CAPS_CONTIG.8363	Fluidigm-GT	monomorphic	0.6375		chr4	229999010	-	-	-	A	-	-	-	A	A	-	-	-	-	A	A	-	-	A	A	A	-	-	A	A	A	A	A	A	-	A	A	A	A	A	A	A	A	-	A	A	A	A	A
CAPS_CONTIG.5585	Fluidigm-GT	monomorphic	0.975		chr5	1056270	A	A	A	A	A	A	A	A	A	A	A	A	A	A	A	A	-	A	A	A	A	A	A	A	A	A	A	A	A	A	A	A	A	A	A	A	A	A	A	A	A	A	A
CPIL_chr05_7614706	GBS-GT (121)	monomorphic	0.8875		chr5	6142064	A	A	A	A	A	A	A	A	A	A	A	A	A	A	A	-	-	A	A	A	-	A	A	-	A	A	A	A	A	A	A	-	A	A	A	A	A	A	A	A	-	A	A
CAPS_CONTIG.2744	Fluidigm-GT	monomorphic	1		chr5	23864796	A	A	A	A	A	A	A	A	A	A	A	A	A	A	A	A	A	A	A	A	A	A	A	A	A	A	A	A	A	A	A	A	A	A	A	A	A	A	A	A	A	A	A
CPIL_chr05_94668028	GBS-GT (121)	monomorphic	0.9		chr5	47293616	-	A	A	A	A	A	A	A	A	A	A	A	A	A	A	-	A	A	A	A	-	A	A	-	A	A	A	A	A	A	A	A	A	A	A	A	A	A	A	A	A	A	A
CPIL_chr05_190582669	GBS-GT (121)	monomorphic	0.95		chr5	166980599	A	A	A	A	A	A	A	A	A	A	A	A	A	A	A	-	A	A	A	A	A	A	A	-	A	A	A	A	A	A	A	-	A	A	A	A	A	A	A	A	A	A	A
CAPS_CONTIG.8775	Fluidigm-GT	monomorphic	0.975		chr5	177638960	A	A	A	A	A	A	A	A	A	A	A	A	A	A	A	A	-	A	A	A	A	A	A	A	A	A	A	A	A	A	A	A	A	A	A	A	A	A	A	A	A	A	A
CAPS_CONTIG.6033	Fluidigm-GT	monomorphic	0.9625		chr5	204258134	A	A	A	A	A	A	A	A	A	A	A	A	A	A	A	-	-	A	A	A	A	A	A	A	A	A	A	A	A	A	A	A	A	A	A	A	A	A	A	A	A	A	A
CAPS_CONTIG.2117	Fluidigm-GT	monomorphic	0.95		chr5	209969785	A	A	A	A	A	A	A	-	A	A	A	A	A	A	A	-	-	A	A	A	A	A	A	A	A	A	A	A	A	A	A	A	A	A	A	A	A	A	A	A	A	A	A
CAPS_CONTIG.12874	Fluidigm-GT	monomorphic	0.95		chr5	212239714	A	A	A	A	A	A	A	-	A	A	A	A	A	A	A	-	-	A	A	A	A	A	A	A	A	A	A	A	A	A	A	A	A	A	A	A	A	A	A	A	A	A	A
CAPS_CONTIG.1084	Fluidigm-GT	monomorphic	1		chr5	215370262	A	A	A	A	A	A	A	A	A	A	A	A	A	A	A	A	A	A	A	A	A	A	A	A	A	A	A	A	A	A	A	A	A	A	A	A	A	A	A	A	A	A	A
GBS-GT_chr05_94.7M2	GBS-GT (84)	monomorphic	0.85		chr5	#N/A	A	A	-	A	A	A	A	A	A	-	A	A	A	A	A	A	A	A	A	A	-	A	A	A	A	A	A	A	A	A	A	A	A	A	A	A	A	A	A	A	A	A	A
CPIL_chr06_172098121	GBS-GT (121)	monomorphic	0.9375		chr6	5782	A	A	A	A	A	A	A	A	A	A	A	A	A	A	A	-	A	A	A	A	A	A	A	-	A	A	A	A	A	A	A	-	A	A	A	A	A	A	A	A	-	A	A
CAPS_CONTIG.2397	Fluidigm-GT	monomorphic	1		chr6	636325	A	A	A	A	A	A	A	A	A	A	A	A	A	A	A	A	A	A	A	A	A	A	A	A	A	A	A	A	A	A	A	A	A	A	A	A	A	A	A	A	A	A	A
CAPS_CONTIG.12327	Fluidigm-GT	monomorphic	1		chr6	2125853	B	B	B	B	B	B	B	B	B	B	B	B	B	B	B	B	B	B	B	B	B	B	B	B	B	B	B	B	B	B	B	B	B	B	B	B	B	B	B	B	B	B	B
CPIL_chr06_23161955	GBS-GT (121)	monomorphic	0.9625		chr6	18404139	A	A	A	A	A	A	A	A	A	A	A	A	A	A	A	-	A	A	A	A	A	A	A	-	A	A	A	A	A	A	A	-	A	A	A	A	A	A	A	A	A	A	A
CPIL_chr06_23161969	GBS-GT (121)	monomorphic	0.9125		chr6	18404143	A	A	A	A	A	A	A	A	A	A	A	A	A	A	A	-	A	A	A	A	A	A	A	-	A	A	A	A	A	A	A	A	A	A	A	A	A	A	A	A	-	A	A
CPIL_chr06_28395364	GBS-GT (121)	monomorphic	0.825		chr6	20628268	A	A	A	A	A	-	A	A	A	-	A	A	A	A	A	-	A	A	A	-	-	A	A	-	A	A	-	A	-	A	A	-	A	A	A	A	-	A	A	A	-	A	A
CPIL_chr06_102515469	GBS-GT (121)	monomorphic	0.9		chr6	86352908	A	A	A	A	A	A	A	A	A	A	A	A	A	A	A	-	A	A	A	A	A	A	A	-	A	A	A	A	A	A	A	A	A	A	A	A	A	A	A	A	A	A	A
CPIL_chr06_102515455	GBS-GT (121)	monomorphic	0.9625		chr6	86352912	A	A	A	A	A	A	A	A	A	A	A	A	A	A	A	-	A	A	A	A	A	A	A	-	A	A	A	A	A	A	A	A	A	A	A	A	A	A	A	A	A	A	A
CAPS_CONTIG.5548	Fluidigm-GT	monomorphic	0.7		chr6	183536847	A	A	-	A	A	A	A	-	A	-	A	A	A	-	A	-	-	A	A	A	A	A	A	A	A	-	A	A	A	A	-	-	A	A	A	A	-	-	A	-	A	-	A
KS22013D03	Fluidigm-GT	monomorphic	0.7125		chr6	189639016	A	A	H	A	A	A	H	A	A	-	-	A	-	A	A	-	-	A	-	A	-	A	-	A	A	A	-	A	-	-	A	A	A	A	A	-	A	-	A	A	A	A	A
KS20039B04	Fluidigm-GT	monomorphic	0.9625		chr6	192846046	A	A	A	A	A	A	A	A	A	A	A	A	A	A	A	-	-	A	A	A	A	A	A	A	A	A	A	A	A	A	A	A	A	A	A	A	A	A	A	A	A	A	A
KS15031H07	Fluidigm-GT	monomorphic	0.95		chr6	210104721	A	A	A	A	A	A	A	-	A	A	A	A	A	A	A	-	-	A	A	A	A	A	A	A	A	A	A	A	A	A	A	A	A	A	A	A	A	A	A	A	A	A	A
CAPS_CONTIG.7761	Fluidigm-GT	monomorphic	0.7625		chr6	211023615	A	A	A	-	A	A	A	A	A	A	A	A	-	A	A	-	-	A	-	A	A	A	-	-	A	A	A	A	-	-	A	A	A	A	A	-	A	A	A	A	A	A	A
CAPS_CONTIG.1668	Fluidigm-GT	monomorphic	1		chr6	212840247	A	A	A	A	A	A	A	A	A	A	A	A	A	A	A	A	A	A	A	A	A	A	A	A	A	A	A	A	A	A	A	A	A	A	A	A	A	A	A	A	A	A	A
CAPS_CONTIG.11244	Fluidigm-GT	monomorphic	1		chr6	215632396	A	A	A	A	A	A	A	A	A	A	A	A	A	A	A	A	A	A	A	A	A	A	A	A	A	A	A	A	A	A	A	A	A	A	A	A	A	A	A	A	A	A	A
CAPS_CONTIG.12720	Fluidigm-GT	monomorphic	1		chr6	222524235	A	A	A	A	A	A	A	A	A	A	A	A	A	A	A	A	A	A	A	A	A	A	A	A	A	A	A	A	A	A	A	A	A	A	A	A	A	A	A	A	A	A	A
CAPS_CONTIG.5781	Fluidigm-GT	monomorphic	1		chr6	#N/A	A	A	A	A	A	A	A	A	A	A	A	A	A	A	A	A	A	A	A	A	A	A	A	A	A	A	A	A	A	A	A	A	A	A	A	A	A	A	A	A	A	A	A
CAPS_CONTIG.8047	Fluidigm-GT	monomorphic	0.575		chr6	#N/A	A	A	A	A	A	A	-	A	A	A	A	A	A	-	A	A	A	A	A	A	A	-	-	-	A	A	A	A	-	-	-	-	A	-	-	-	A	-	A	A	A	-	A
CAPS_CONTIG.3597	Fluidigm-GT	monomorphic	1		chr7	2629464	A	A	A	A	A	A	A	A	A	A	A	A	A	A	A	A	A	A	A	A	A	A	A	A	A	A	A	A	A	A	A	A	A	A	A	A	A	A	A	A	A	A	A
CAPS_CONTIG.4411	Fluidigm-GT	monomorphic	1		chr7	4678401	A	A	A	A	A	A	A	A	A	A	A	A	A	A	A	A	A	A	A	A	A	A	A	A	A	A	A	A	A	A	A	A	A	A	A	A	A	A	A	A	A	A	A
GBS-GT_chr07_10M	GBS-GT (84)	monomorphic	0.9		chr7	5736026	A	A	-	A	-	A	A	A	A	A	A	A	A	A	A	A	A	A	A	A	A	A	A	-	A	A	-	A	A	A	A	A	A	A	A	A	A	A	A	A	A	A	A
CPIL_chr07_142794878	GBS-GT (121)	monomorphic	0.825		chr7	42826738	-	A	A	A	A	A	A	A	A	-	A	A	A	A	A	-	A	A	A	-	-	A	A	-	A	A	A	A	-	A	A	-	A	A	A	A	A	A	A	A	-	A	A
GBS-GT_chr07_190.5M	GBS-GT (84)	monomorphic	0.9875		chr7	61376464	A	A	-	A	A	A	A	A	A	A	A	A	A	A	A	A	A	A	A	A	A	A	A	A	A	A	A	A	A	A	A	A	A	A	A	A	A	A	A	A	A	A	A
CPIL_chr07_190455933	GBS-GT (121)	monomorphic	0.875		chr7	61376464	A	A	A	A	A	A	A	-	A	A	A	A	A	A	A	-	A	A	A	A	A	A	A	-	A	A	A	A	A	A	A	-	-	A	A	A	A	A	A	-	-	A	A
CPIL_chr07_52487953	GBS-GT (121)	monomorphic	0.9		chr7	132861187	-	A	A	A	A	-	A	-	A	A	A	A	A	A	A	-	A	A	A	A	A	A	A	-	A	A	A	A	A	A	A	-	A	A	A	A	A	A	-	A	A	A	A
CAPS_CONTIG.2024	Fluidigm-GT	monomorphic	0.9125		chr7	171304215	A	-	A	A	A	-	-	A	A	A	A	A	A	A	A	A	A	A	A	A	A	A	A	A	A	A	A	A	A	A	A	A	A	A	A	A	A	A	A	-	A	A	A
CAPS_CONTIG.10491	Fluidigm-GT	monomorphic	1		chr7	193629952	A	A	A	A	A	A	A	A	A	A	A	A	A	A	A	A	A	A	A	A	A	A	A	A	A	A	A	A	A	A	A	A	A	A	A	A	A	A	A	A	A	A	A
CAPS_CONTIG.894	Fluidigm-GT	monomorphic	1		chr7	195826937	A	A	A	A	A	A	A	A	A	A	A	A	A	A	A	A	A	A	A	A	A	A	A	A	A	A	A	A	A	A	A	A	A	A	A	A	A	A	A	A	A	A	A
CAPS_CONTIG.443	Fluidigm-GT	monomorphic	0.975		chr7	206359767	A	A	A	A	A	A	A	A	A	A	A	A	A	A	A	A	-	A	A	A	A	A	A	A	A	A	A	A	A	A	A	A	A	A	A	A	A	A	A	A	A	A	A
CPIL_chr07_236608113	GBS-GT (121)	monomorphic	0.5875		chr7	215979084	-	A	-	A	-	-	-	-	A	-	A	A	A	A	-	-	-	A	A	A	A	A	A	-	-	-	-	-	A	A	A	-	-	-	-	A	A	A	-	A	-	-	A
CAPS_CONTIG.8096	Fluidigm-GT	monomorphic	0.9625		chr7	223528358	A	A	A	A	A	A	A	A	A	A	A	A	A	A	A	-	-	A	A	A	A	A	A	A	A	A	A	A	A	A	A	A	A	A	A	A	A	A	A	A	A	A	A
CAPS_CONTIG.7411	Fluidigm-GT	monomorphic	0.9875		chr7	226654578	A	A	A	A	A	A	A	A	A	A	A	A	A	A	A	A	A	A	A	A	A	A	A	A	A	A	A	A	A	A	A	A	A	A	A	A	A	A	A	A	A	A	A
CPIL_chr08_78272677	GBS-GT (121)	monomorphic	0.7375		chr8	27143520	A	A	A	A	A	A	A	-	A	A	A	A	A	A	A	-	-	-	A	-	A	A	A	-	A	-	A	A	-	A	A	-	-	A	A	-	A	A	A	A	A	A	A
CPIL_chr08_51629772	GBS-GT (121)	monomorphic	0.3375		chr8	70644719	-	-	A	-	A	-	-	-	-	-	A	A	A	-	-	-	-	A	A	-	A	-	A	-	A	-	-	A	-	-	-	A	-	-	A	-	-	-	A	-	-	A	-
CPIL_chr08_129213579	GBS-GT (121)	monomorphic	0.65		chr8	133517943	-	-	A	A	A	-	-	-	A	-	A	A	A	A	A	-	-	A	A	A	A	A	A	-	-	A	A	A	-	A	A	-	A	A	A	A	-	A	A	A	-	-	-
CPIL_chr08_115481515	GBS-GT (121)	monomorphic	0.9375		chr8	142511454	A	A	A	A	A	A	A	A	A	A	A	A	A	A	A	-	A	A	A	A	A	A	A	-	A	A	A	A	A	A	A	A	A	A	A	A	A	A	A	A	A	A	A
GBS-GT_chr08_115.5M	GBS-GT (84)	monomorphic	0.475		chr8	142511488	A	A	-	A	-	-	-	A	-	-	A	-	A	-	A	-	A	-	-	A	-	-	A	-	-	-	-	-	-	-	-	A	-	-	-	A	A	-	-	-	A	-	A
CAPS_CONTIG.7504	Fluidigm-GT	monomorphic	1		chr8	145202084	A	A	A	A	A	A	A	A	A	A	A	A	A	A	A	A	A	A	A	A	A	A	A	A	A	A	A	A	A	A	A	A	A	A	A	A	A	A	A	A	A	A	A
CAPS_CONTIG.1125	Fluidigm-GT	monomorphic	0.975		chr8	145365587	A	A	A	A	A	A	A	A	A	A	A	A	A	A	A	A	-	A	A	A	A	A	A	A	A	A	A	A	A	A	A	A	A	A	A	A	A	A	A	A	A	A	A
CAPS_CONTIG.9995	Fluidigm-GT	monomorphic	1		chr8	147979148	A	A	A	A	A	A	A	A	A	A	A	A	A	A	A	A	A	A	A	A	A	A	A	A	A	A	A	A	A	A	A	A	A	A	A	A	A	A	A	A	A	A	A
CAPS_CONTIG.11050	Fluidigm-GT	monomorphic	0.9625		chr8	151756453	A	A	A	A	A	A	A	A	A	A	A	A	A	A	A	-	-	A	A	A	A	A	A	A	A	A	A	A	A	A	A	A	A	A	A	A	A	A	A	A	A	A	A
CAPS_CONTIG.7601	Fluidigm-GT	monomorphic	0.9625		chr8	153551699	B	B	B	-	B	B	B	B	B	B	B	B	B	B	B	-	B	B	B	B	B	B	B	B	B	B	B	B	B	B	B	B	B	B	B	B	B	B	B	B	B	B	B
CAPS_CONTIG.11664	Fluidigm-GT	monomorphic	1		chr8	153627905	A	A	A	A	A	A	A	A	A	A	A	A	A	A	A	A	A	A	A	A	A	A	A	A	A	A	A	A	A	A	A	A	A	A	A	A	A	A	A	A	A	A	A
CAPS_CONTIG.4544	Fluidigm-GT	monomorphic	1		chr8	162461725	A	A	A	A	A	A	A	A	A	A	A	A	A	A	A	A	A	A	A	A	A	A	A	A	A	A	A	A	A	A	A	A	A	A	A	A	A	A	A	A	A	A	A
CAPS_CONTIG.6012	Fluidigm-GT	monomorphic	1		chr8	164160994	A	A	A	A	A	A	A	A	A	A	A	A	A	A	A	A	A	A	A	A	A	A	A	A	A	A	A	A	A	A	A	A	A	A	A	A	A	A	A	A	A	A	A
CAPS_CONTIG.1043	Fluidigm-GT	monomorphic	1		chr8	164440002	A	A	A	A	A	A	A	A	A	A	A	A	A	A	A	A	A	A	A	A	A	A	A	A	A	A	A	A	A	A	A	A	A	A	A	A	A	A	A	A	A	A	A
CAPS_CONTIG.12344	Fluidigm-GT	monomorphic	1		chr8	168533717	A	A	A	A	A	A	A	A	A	A	A	A	A	A	A	A	A	A	A	A	A	A	A	A	A	A	A	A	A	A	A	A	A	A	A	A	A	A	A	A	A	A	A
CAPS_CONTIG.11126	Fluidigm-GT	monomorphic	1		chr8	172100156	A	A	A	A	A	A	A	A	A	A	A	A	A	A	A	A	A	A	A	A	A	A	A	A	A	A	A	A	A	A	A	A	A	A	A	A	A	A	A	A	A	A	A
CPIL_chr09_78959742	GBS-GT (121)	monomorphic	0.9375		chr9	465597	A	A	A	A	A	A	A	-	A	A	A	A	A	A	A	-	A	A	A	A	A	A	A	-	A	A	A	A	-	A	A	A	A	A	A	A	A	A	A	A	-	A	A
CPIL_chr09_78959745	GBS-GT (121)	monomorphic	0.85		chr9	465599	-	-	A	-	A	A	-	-	A	A	A	A	-	A	A	-	A	A	A	A	-	A	A	-	A	A	A	A	A	A	A	A	A	A	A	A	A	A	A	A	A	A	A
CPIL_chr09_78959746	GBS-GT (121)	monomorphic	0.875		chr9	465600	A	A	A	A	A	A	A	-	-	A	A	A	A	A	A	-	A	-	A	A	A	A	A	-	A	A	A	A	-	A	A	A	-	A	A	-	A	A	-	A	A	A	A
ANOK.CO911837	Fluidigm-GT	monomorphic	1		chr9	1954682	A	A	A	A	A	A	A	A	A	A	A	A	A	A	A	A	A	A	A	A	A	A	A	A	A	A	A	A	A	A	A	A	A	A	A	A	A	A	A	A	A	A	A
CAPS_CONTIG.5964	Fluidigm-GT	monomorphic	1		chr9	12184203	A	A	A	A	A	A	A	A	A	A	A	A	A	A	A	A	A	A	A	A	A	A	A	A	A	A	A	A	A	A	A	A	A	A	A	A	A	A	A	A	A	A	A
CPIL_chr09_33944481	GBS-GT (121)	monomorphic	0.7875		chr9	34148348	-	A	A	A	-	A	-	A	A	-	A	A	A	A	-	-	-	A	A	A	A	A	A	-	A	A	A	A	A	A	-	-	A	A	A	A	A	A	-	A	A	A	A
CAPS_CONTIG.2383	Fluidigm-GT	monomorphic	1		chr9	58414184	A	A	A	A	A	A	A	A	A	A	A	A	A	A	A	A	A	A	A	A	A	A	A	A	A	A	A	A	A	A	A	A	A	A	A	A	A	A	A	A	A	A	A
CPIL_chr09_110587677	GBS-GT (121)	monomorphic	0.75		chr9	144528205	-	A	A	-	A	A	A	-	A	A	A	A	-	-	A	-	A	A	A	A	-	A	A	-	-	A	A	A	A	A	A	A	A	A	A	-	-	A	A	A	-	A	A
CPIL_chr09_190950844	GBS-GT (121)	monomorphic	0.9125		chr9	161650893	A	A	A	-	A	A	A	-	A	A	A	A	A	A	A	-	A	A	A	A	-	A	A	-	A	A	A	A	A	A	A	A	A	A	A	A	A	A	A	A	A	A	A
GBS-GT_chr09_191M	GBS-GT (84)	monomorphic	0.8		chr9	161650928	A	-	-	-	A	A	-	-	A	A	A	A	-	-	A	A	A	A	A	A	A	A	A	A	A	A	A	A	A	A	A	A	A	A	A	-	A	A	-	A	A	A	A
CAPS_CONTIG.3479	Fluidigm-GT	monomorphic	0.95		chr9	173842391	A	A	A	A	A	A	A	-	A	A	A	A	A	A	A	-	-	A	A	A	A	A	A	A	A	A	A	A	A	A	A	A	A	A	A	A	A	A	A	A	A	A	A
CAPS_CONTIG.1539	Fluidigm-GT	monomorphic	0.975		chr9	176663533	A	A	A	A	A	A	A	A	A	A	A	A	A	A	A	A	-	A	A	A	A	A	A	A	A	A	A	A	A	A	A	A	A	A	A	A	A	A	A	A	A	A	A
CPIL_chr09_240366435	GBS-GT (121)	monomorphic	0.7625		chr9	190065566	A	A	A	-	A	A	H	-	A	A	A	A	-	A	A	-	A	-	A	A	-	A	A	-	A	A	A	A	A	A	-	-	A	A	A	A	A	-	-	A	A	-	A
CAPS_CONTIG.1347	Fluidigm-GT	monomorphic	0.975		chr9	202196457	A	A	A	A	A	A	A	A	A	A	A	A	A	A	A	A	-	A	A	A	A	A	A	A	A	A	A	A	A	A	A	A	A	A	A	A	A	A	A	A	A	A	A
CAPS_CONTIG.7156	Fluidigm-GT	monomorphic	1		chr9	218401882	A	A	A	A	A	A	A	A	A	A	A	A	A	A	A	A	A	A	A	A	A	A	A	A	A	A	A	A	A	A	A	A	A	A	A	A	A	A	A	A	A	A	A
CPIL_chr09_68097839	GBS-GT (121)	monomorphic	0.725		chr9	#N/A	A	-	A	A	A	A	-	-	A	A	A	-	-	-	A	-	A	A	A	A	A	A	A	-	A	A	A	A	-	A	A	-	A	A	A	-	-	A	A	A	A	A	A
KS14004H07	Fluidigm-GT	monomorphic	1		chr10	1177756	A	A	A	A	A	A	A	A	A	A	A	A	A	A	A	A	A	A	A	A	A	A	A	A	A	A	A	A	A	A	A	A	A	A	A	A	A	A	A	A	A	A	A
CAPS_CONTIG.1166	Fluidigm-GT	monomorphic	1		chr10	2361456	A	A	A	A	A	A	A	A	A	A	A	A	A	A	A	A	A	A	A	A	A	A	A	A	A	A	A	A	A	A	A	A	A	A	A	A	A	A	A	A	A	A	A
KS24032G10	Fluidigm-GT	monomorphic	0.975		chr10	2367316	A	A	A	A	A	A	A	A	A	A	A	A	A	A	A	A	-	A	A	A	A	A	A	A	A	A	A	A	A	A	A	A	A	A	A	A	A	A	A	A	A	A	A
CAPS_CONTIG.5691	Fluidigm-GT	monomorphic	1		chr10	2452421	A	A	A	A	A	A	A	A	A	A	A	A	A	A	A	A	A	A	A	A	A	A	A	A	A	A	A	A	A	A	A	A	A	A	A	A	A	A	A	A	A	A	A
CAPS_CONTIG.7121	Fluidigm-GT	monomorphic	1		chr10	6788736	A	A	A	A	A	A	A	A	A	A	A	A	A	A	A	A	A	A	A	A	A	A	A	A	A	A	A	A	A	A	A	A	A	A	A	A	A	A	A	A	A	A	A
CAPS_CONTIG.10021	Fluidigm-GT	monomorphic	0.975		chr10	7089956	A	A	A	A	A	A	A	A	A	A	A	A	A	A	A	A	-	A	A	A	A	A	A	A	A	A	A	A	A	A	A	A	A	A	A	A	A	A	A	A	A	A	A
CPIL_chr10_121204570	GBS-GT (121)	monomorphic	0.925		chr10	57171908	A	A	A	A	A	A	A	-	A	A	A	A	A	A	A	-	A	A	A	A	-	A	A	-	A	A	A	A	A	A	A	-	A	A	A	A	A	A	A	A	A	A	A
CPIL_chr10_121204536	GBS-GT (121)	monomorphic	0.4875		chr10	57171941	A	-	A	A	-	-	-	-	A	-	-	-	-	A	A	-	A	A	-	-	-	-	A	-	-	A	A	A	-	-	A	-	-	A	-	-	-	A	A	A	A	A	A
CPIL_chr10_114745951	GBS-GT (121)	monomorphic	0.425		chr10	67530956	A	-	A	A	A	A	-	-	-	A	A	-	-	-	A	-	-	A	-	-	A	-	-	-	-	A	A	A	A	-	-	A	-	-	-	-	A	A	A	A	A	-	-
GBS-GT_chr10_114.7M	GBS-GT (84)	monomorphic	0.8875		chr10	67530984	A	A	-	A	A	A	A	-	A	A	A	-	A	A	A	A	A	A	A	A	A	A	A	A	A	A	A	A	-	A	A	-	A	A	-	-	A	A	A	A	A	A	A
CPIL_chr10_159011373	GBS-GT (121)	monomorphic	0.7		chr10	160969288	-	-	A	A	A	A	A	-	-	-	A	-	A	A	A	-	A	A	A	A	A	A	A	-	A	A	A	A	A	-	A	A	A	A	A	A	A	A	-	A	A	A	-
KS23026H05	Fluidigm-GT	monomorphic	1		chr10	182545556	A	A	A	A	A	A	A	A	A	A	A	A	A	A	A	A	A	A	A	A	A	A	A	A	A	A	A	A	A	A	A	A	A	A	A	A	A	A	A	A	A	A	A
CAPS_CONTIG.12771	Fluidigm-GT	monomorphic	0.95		chr10	204563197	A	A	A	A	A	A	A	-	A	A	A	A	A	A	A	-	-	A	A	A	A	A	A	A	A	A	A	A	A	A	A	A	A	A	A	A	A	A	A	A	A	A	A
CAPS_CONTIG.2513	Fluidigm-GT	monomorphic	0.675		chr10	207861019	H	H	H	-	H	-	H	-	H	H	H	H	-	H	H	H	-	H	H	H	-	-	H	H	H	H	-	-	H	-	H	H	H	H	H	H	H	H	H	H	H	-	-
CAPS_CONTIG.7060	Fluidigm-GT	monomorphic	1		chr10	212670137	A	A	A	A	A	A	H	A	A	A	A	A	A	A	A	A	A	A	A	A	A	A	A	A	A	A	A	A	A	A	A	A	H	A	A	A	A	A	A	A	A	A	A
KS23024A05	Fluidigm-GT	monomorphic	1		chr10	215933465	B	B	B	B	B	B	B	B	B	B	B	B	B	B	B	B	B	B	B	B	B	B	B	B	B	B	B	B	B	B	B	B	B	B	B	B	B	B	B	B	B	B	B
CAPS_CONTIG.4846	Fluidigm-GT	monomorphic	1		chr10	217318454	A	A	A	A	A	A	A	A	A	A	A	A	A	A	A	A	A	A	A	A	A	A	A	A	A	A	A	A	A	A	A	A	A	A	A	A	A	A	A	A	A	A	A
CAPS_CONTIG.2441	Fluidigm-GT	monomorphic	1		chr10	218903821	A	A	A	A	A	A	A	A	A	A	A	A	A	A	A	A	A	A	A	A	A	A	A	A	A	A	A	A	A	A	A	A	A	A	A	A	A	A	A	A	A	A	A
CAPS_CONTIG.10411	Fluidigm-GT	monomorphic	0.975		chr10	219070851	A	A	A	A	A	A	A	A	A	A	A	A	A	A	A	A	-	A	A	A	A	A	A	A	A	A	A	A	A	A	A	A	A	A	A	A	A	A	A	A	A	A	A
KS10118F02	Fluidigm-GT	monomorphic	0.3625		chr10	220889367	-	-	-	-	-	-	-	A	-	-	-	-	-	-	-	-	-	-	-	-	-	A	A	-	-	A	A	-	-	-	-	-	H	-	A	-	-	-	A	H	A	A	A
CAPS_CONTIG.4225	Fluidigm-GT	monomorphic	1		chr11	1096910	A	A	A	A	A	A	A	A	A	A	A	A	A	A	A	A	A	A	A	A	A	A	A	A	A	A	A	A	A	A	A	A	A	A	A	A	A	A	A	A	A	A	A
CAPS_CONTIG.5339	Fluidigm-GT	monomorphic	1		chr11	2663911	A	A	A	A	A	A	A	A	A	A	A	A	A	A	A	A	A	A	A	A	A	A	A	A	A	A	A	A	A	A	A	A	A	A	A	A	A	A	A	A	A	A	A
CAPS_CONTIG.8053	Fluidigm-GT	monomorphic	1		chr11	9163120	A	A	A	A	A	A	A	A	A	A	A	A	A	A	A	A	A	A	A	A	A	A	A	A	A	A	A	A	A	A	A	A	A	A	A	A	A	A	A	A	A	A	A
CAPS_CONTIG.11039	Fluidigm-GT	monomorphic	0.4625		chr11	20470337	H	H	A	-	-	-	-	-	-	-	-	-	-	-	H	-	-	-	-	-	-	-	-	A	H	-	-	-	H	-	A	A	A	-	-	-	-	H	-	H	A	-	H
CAPS_CONTIG.4601	Fluidigm-GT	monomorphic	0.975		chr11	30177875	A	A	A	A	A	A	A	A	A	A	A	A	A	A	A	A	-	A	A	A	A	A	A	A	A	A	A	A	A	A	A	A	A	A	A	A	A	A	A	A	A	A	A
CPIL_chr11_211814469	GBS-GT (121)	monomorphic	0.5375		chr11	105128612	-	A	A	A	-	A	A	-	A	-	A	A	A	-	-	-	-	-	A	A	-	A	A	-	-	A	-	-	A	-	-	-	-	A	A	A	A	-	-	A	-	A	A
CAPS_CONTIG.9798	Fluidigm-GT	monomorphic	0.9		chr11	230198252	-	A	A	A	A	A	A	-	A	A	A	A	A	A	A	-	-	A	-	-	A	A	A	A	A	A	-	A	A	A	A	A	A	A	A	A	A	A	A	A	A	A	A
CAPS_CONTIG.2447	Fluidigm-GT	monomorphic	1		chr11	230869514	A	A	A	A	A	A	A	A	A	A	A	A	A	A	A	A	A	A	A	A	A	A	A	A	A	A	A	A	A	A	A	A	A	A	A	A	A	A	A	A	A	A	A
CAPS_CONTIG.7566	Fluidigm-GT	monomorphic	1		chr11	233978415	A	A	A	A	A	A	A	A	A	A	A	A	A	A	A	A	A	A	A	A	A	A	A	A	A	A	A	A	A	A	A	A	A	A	A	A	A	A	A	A	A	A	A
CAPS_CONTIG.10012	Fluidigm-GT	monomorphic	0.975		chr11	#N/A	A	A	A	A	A	A	A	A	A	A	A	A	A	A	A	A	-	A	A	A	A	A	A	A	A	A	A	A	A	A	A	A	A	A	A	A	A	A	A	A	A	A	A
CAPS_CONTIG.6241	Fluidigm-GT	monomorphic	1		chr12	2309	A	A	A	A	A	A	A	A	A	A	A	A	A	A	A	A	A	A	A	A	A	A	A	A	A	A	A	A	A	A	A	A	A	A	A	A	A	A	A	A	A	A	A
KS23053A02	Fluidigm-GT	monomorphic	1		chr12	3211873	A	A	A	A	A	A	A	A	A	A	A	A	A	A	A	A	A	A	A	A	A	A	A	A	A	A	A	A	A	A	A	A	A	A	A	A	A	A	A	A	A	A	A
CAPS_CONTIG.933	Fluidigm-GT	monomorphic	1		chr12	7167159	A	A	A	A	A	A	A	A	A	A	A	A	A	A	A	A	A	A	A	A	A	A	A	A	A	A	A	A	A	A	A	A	A	A	A	A	A	A	A	A	A	A	A
CAPS_CONTIG.6311	Fluidigm-GT	monomorphic	1		chr12	7892030	A	A	A	A	A	A	A	A	A	A	A	A	A	A	A	A	A	A	A	A	A	A	A	A	A	A	A	A	A	A	A	A	A	A	A	A	A	A	A	A	A	A	A
CAPS_CONTIG.10075	Fluidigm-GT	monomorphic	0.8875		chr12	24513649	A	A	A	A	A	A	A	-	-	A	A	A	A	A	A	-	-	A	A	A	A	A	A	A	A	A	-	-	A	A	A	A	A	A	A	A	A	A	A	A	A	A	-
CPIL_chr12_45663794	GBS-GT (121)	monomorphic	0.9		chr12	36950527	-	A	A	A	A	A	A	A	-	A	A	A	A	A	A	-	A	A	A	A	A	A	A	-	-	A	A	A	A	A	A	A	A	A	A	A	A	A	A	A	A	A	A
CPIL_chr12_52273112	GBS-GT (121)	monomorphic	0.95		chr12	39891350	A	A	A	A	A	A	A	A	A	A	A	A	A	A	A	-	A	A	A	A	A	A	A	-	A	A	A	A	A	A	A	-	A	A	A	A	A	A	A	A	A	A	A
CPIL_chr12_201671528	GBS-GT (121)	monomorphic	0.7875		chr12	186539513	A	A	A	A	A	A	A	-	-	A	A	A	A	-	A	-	A	A	A	A	-	A	A	-	A	A	-	A	A	-	A	-	-	A	A	-	A	A	A	A	-	A	A
CAPS_CONTIG.1278	Fluidigm-GT	monomorphic	1		chr12	219424387	A	A	A	A	A	A	A	A	A	A	A	A	A	A	A	A	A	A	A	A	A	A	A	A	A	A	A	A	A	A	A	A	A	A	A	A	A	A	A	A	A	A	A
CAPS_CONTIG.8629	Fluidigm-GT	monomorphic	1		chr12	225500539	A	A	A	A	A	A	A	A	A	A	A	A	A	A	A	A	A	A	A	A	A	A	A	A	A	A	A	A	A	A	A	A	A	A	A	A	A	A	A	A	A	A	A
CAPS_CONTIG.5341	Fluidigm-GT	monomorphic	1		chr12	225714138	A	A	A	A	A	A	A	A	A	A	A	A	A	A	A	A	A	A	A	A	A	A	A	A	A	A	A	A	A	A	A	A	A	A	A	A	A	A	A	A	A	A	A
CAPS_CONTIG.883	Fluidigm-GT	monomorphic	1		chr12	226803373	A	A	A	A	A	A	A	A	A	A	A	A	A	A	A	A	A	A	A	A	A	A	A	A	A	A	A	A	A	A	A	A	A	A	A	A	A	A	A	A	A	A	A
CAPS_CONTIG.7991	Fluidigm-GT	monomorphic	0.875		chr12	231390046	A	A	A	A	-	A	A	-	A	A	-	A	-	A	A	-	-	A	A	A	A	A	A	A	A	A	A	-	A	A	A	A	A	A	A	A	A	-	A	A	A	A	A
CAPS_CONTIG.12518	Fluidigm-GT	monomorphic	1		chr12	231393839	A	A	A	A	A	A	A	A	A	A	A	A	A	A	A	A	A	A	A	A	A	A	A	A	A	A	A	A	A	A	A	A	A	A	A	A	A	A	A	A	A	A	A
* The physical position was according to the “UCD10X” v1.0 genome.
[truncated: 37 more columns]

## Sheet: Table S2B
Supplementary Table S2B. Genotype distribution of CPIL BC1F1 by GBS and position of polymorhphic GT-seq primers.
ID	Maker Type	CHR	POS*	SAMPLE
				2	3	4	5	6	8	9	10	14	15	16	17	18	19	20	21	22	23	24	25	26	27	28	30	31	33	34	35	36	37	38	39	43	46	47	48	51	53	54	55	56	59	62	63	64	66
GBS_BIN_chr1_50000	GBS-BIN	chr1	50000	A	A	H	H	H	H	H	H	A	A	H	H	A	A	H	H	A	A	H	H	A	H	H	H	H	A	H	H	H	A	H	H	H	H	A	H	A	H	A	A	A	A	A	H	A	A
GBS_BIN_chr1_4050000	GBS-BIN	chr1	4050000	A	A	H	H	H	H	H	H	A	A	H	H	A	A	H	H	A	A	H	H	A	H	H	H	H	A	H	H	H	A	H	H	H	H	A	H	A	H	A	A	A	A	A	H	A	A
GBS_BIN_chr1_4350000	GBS-BIN	chr1	4350000	A	A	H	H	H	H	H	H	A	A	H	H	A	A	H	H	A	A	H	H	A	H	H	H	H	A	H	H	H	A	A	H	H	H	A	H	A	H	A	A	A	A	A	H	A	A
GBS_BIN_chr1_5150000	GBS-BIN	chr1	5150000	A	A	H	H	H	H	H	H	A	A	H	H	A	A	H	H	A	A	H	H	A	H	A	H	H	A	H	H	A	A	A	H	H	H	A	H	A	H	A	A	A	A	A	H	A	A
GBS_BIN_chr1_5250000	GBS-BIN	chr1	5250000	A	A	H	H	A	H	H	H	A	A	A	H	A	A	A	H	A	A	H	H	A	H	A	H	H	A	H	H	H	A	A	H	H	H	A	A	A	H	A	A	A	A	H	B	A	A
GBS_BIN_chr1_5550000	GBS-BIN	chr1	5550000	A	A	H	H	A	H	H	H	A	A	A	H	A	A	H	H	A	A	H	H	A	H	A	H	H	A	H	H	H	A	A	H	H	H	A	H	A	H	A	A	A	A	H	B	A	A
GBS_BIN_chr1_6450000	GBS-BIN	chr1	6450000	A	A	H	H	H	H	H	H	A	A	A	H	A	A	H	H	A	A	H	H	A	H	A	H	H	A	H	H	H	A	A	H	H	H	A	H	A	H	A	A	A	A	H	B	A	A
CAPS_CONTIG.12116	Fluidigm-GT	chr1	6950579	A	A	H	A	A	H	A	A	A	A	H	A	A	A	H	H	H	A	H	H	A	H	H	A	H	A	H	H	H	A	A	H	H	H	A	H	A	H	A	A	A	A	H	A	A	A
GBS_BIN_chr1_7850000	GBS-BIN	chr1	7850000	A	A	H	H	H	H	H	H	A	A	H	H	A	A	H	H	A	A	H	H	A	H	A	H	H	A	H	H	H	A	A	H	H	H	A	H	A	H	A	A	A	A	H	B	A	A
GBS_BIN_chr1_8250000	GBS-BIN	chr1	8250000	A	A	H	H	H	H	H	H	A	A	H	A	A	A	H	H	A	A	H	H	A	H	A	H	H	A	H	H	H	A	A	H	H	H	A	H	A	H	A	A	A	A	H	B	A	A
GBS_BIN_chr1_9950000	GBS-BIN	chr1	9950000	A	A	H	H	H	H	H	H	A	A	H	A	A	A	H	H	A	A	H	H	A	H	A	H	H	A	H	H	H	A	A	H	H	H	A	H	A	H	A	A	A	A	H	B	A	A
GBS_BIN_chr1_10350000	GBS-BIN	chr1	10350000	A	A	H	H	H	H	H	H	A	A	H	A	A	A	H	H	H	A	H	H	A	H	H	H	H	A	H	H	H	A	A	H	H	H	A	H	A	H	A	A	A	A	H	H	A	A
GBS_BIN_chr1_11350000	GBS-BIN	chr1	11350000	A	A	H	H	H	H	H	H	A	A	H	A	A	A	H	H	H	A	H	H	A	H	H	H	H	A	H	H	H	A	A	H	H	H	A	H	A	H	A	A	A	A	H	H	A	A
GBS_BIN_chr1_13750000	GBS-BIN	chr1	13750000	A	A	H	H	H	H	H	H	A	A	H	A	A	A	H	H	H	A	H	H	A	H	H	H	H	A	H	H	H	A	A	H	H	H	A	H	A	H	A	A	A	A	H	H	A	A
GBS_BIN_chr1_14350000	GBS-BIN	chr1	14350000	A	A	H	H	H	H	H	H	A	A	H	A	A	A	H	H	H	A	H	H	A	H	H	H	H	A	H	H	H	A	A	H	H	H	A	H	A	H	A	A	A	A	H	H	A	A
GBS_BIN_chr1_14450000	GBS-BIN	chr1	14450000	A	A	H	H	H	H	H	H	A	A	H	A	A	A	H	H	H	A	H	H	A	H	A	B	H	A	H	H	H	A	A	H	H	H	A	H	A	H	A	A	A	A	H	H	A	A
GBS_BIN_chr1_14750000	GBS-BIN	chr1	14750000	A	A	H	H	H	H	H	H	A	A	H	A	A	A	H	H	H	A	H	H	A	H	A	B	H	A	H	H	H	A	A	H	H	H	A	H	A	H	A	A	A	A	H	H	A	A
GBS_BIN_chr1_14950000	GBS-BIN	chr1	14950000	A	A	H	H	H	H	H	H	A	A	H	A	A	H	H	H	H	A	H	H	A	H	A	A	H	A	H	H	H	A	A	H	H	H	A	A	A	H	A	A	A	A	H	H	A	A
GBS_BIN_chr1_15250000	GBS-BIN	chr1	15250000	A	A	H	H	H	H	H	H	A	A	A	A	A	H	H	H	H	A	H	H	A	H	A	A	H	A	H	H	H	A	A	H	H	H	A	A	A	H	A	A	A	A	H	H	A	A
GBS_BIN_chr1_15950000	GBS-BIN	chr1	15950000	A	A	H	H	H	H	H	H	A	A	A	A	A	H	H	H	B	A	H	H	A	H	A	A	H	A	H	H	H	A	A	H	H	H	A	A	A	H	A	A	A	A	H	H	A	A
GBS_BIN_chr1_17450000	GBS-BIN	chr1	17450000	A	A	H	H	H	H	H	H	A	A	A	A	A	H	H	H	H	A	H	H	A	H	A	B	H	A	H	H	H	A	A	H	H	H	A	A	A	H	A	A	A	A	A	H	A	A
GBS_BIN_chr1_17950000	GBS-BIN	chr1	17950000	A	A	H	H	H	H	H	H	A	A	A	A	A	H	H	H	H	A	H	H	A	H	A	B	H	A	H	H	H	A	A	H	H	H	A	A	A	H	A	A	A	H	A	H	A	A
GBS_BIN_chr1_18550000	GBS-BIN	chr1	18550000	A	A	H	H	H	H	H	H	A	A	A	A	A	H	H	H	H	A	H	H	A	H	A	B	H	A	H	H	H	A	A	H	H	H	A	A	A	H	A	H	A	H	A	H	A	A
GBS_BIN_chr1_19250000	GBS-BIN	chr1	19250000	A	A	H	H	H	H	H	H	A	A	A	A	A	H	H	H	H	A	H	H	A	H	A	H	H	A	H	H	H	A	A	H	H	H	A	A	A	H	A	H	A	H	A	H	A	A
ANOK.CO908560	Fluidigm-GT	chr1	19687692	A	A	H	H	H	H	H	H	A	A	A	A	H	H	H	H	-	A	H	H	A	H	A	H	H	A	H	H	H	A	A	H	H	H	A	A	A	H	A	H	A	H	H	-	H	A
CAPS_CONTIG.11404	Fluidigm-GT	chr1	20241309	A	A	H	H	H	H	H	H	A	A	A	A	H	H	H	H	H	A	H	H	A	H	A	H	H	A	H	H	H	A	A	H	H	H	A	A	A	H	A	H	A	H	H	H	H	A
GBS_BIN_chr1_20650000	GBS-BIN	chr1	20650000	A	A	H	H	H	H	H	H	A	A	A	A	A	H	H	H	H	A	H	H	A	H	A	H	H	A	H	H	H	A	A	H	H	H	A	A	A	H	A	H	A	H	A	H	A	A
GBS_BIN_chr1_20750000	GBS-BIN	chr1	20750000	A	A	H	H	H	H	H	H	A	A	A	A	H	H	H	H	H	A	H	H	A	H	A	H	H	A	H	A	H	A	A	H	H	H	A	A	A	H	A	H	A	H	A	H	H	A
GBS_BIN_chr1_24350000	GBS-BIN	chr1	24350000	A	A	H	H	H	H	H	H	H	A	A	A	H	H	H	H	H	A	H	H	A	H	A	H	H	A	H	H	H	A	A	H	H	H	A	A	A	H	A	H	A	H	H	H	H	A
GBS_BIN_chr1_25550000	GBS-BIN	chr1	25550000	A	A	H	H	H	H	H	H	H	A	A	A	H	H	H	A	H	A	H	H	A	H	A	H	H	A	H	H	H	A	A	H	H	H	A	A	A	H	H	H	A	H	H	H	H	A
GBS_BIN_chr1_25650000	GBS-BIN	chr1	25650000	A	A	H	H	H	H	H	H	H	A	A	A	H	H	H	A	H	A	H	H	A	H	A	H	H	A	H	H	H	A	A	H	H	H	A	A	A	H	H	H	A	H	H	H	H	A
GBS_BIN_chr1_26450000	GBS-BIN	chr1	26450000	A	A	A	H	H	H	H	H	H	A	A	A	H	H	H	A	H	A	H	H	A	H	A	H	H	A	H	H	H	B	A	H	H	H	A	A	A	H	H	H	A	H	H	H	H	A
GBS_BIN_chr1_26750000	GBS-BIN	chr1	26750000	A	A	A	H	H	H	H	H	H	A	A	A	H	H	H	H	H	A	B	H	H	H	A	H	H	A	H	H	H	B	A	H	H	H	A	A	A	H	H	H	A	H	H	H	H	A
GBS_BIN_chr1_27750000	GBS-BIN	chr1	27750000	A	A	H	H	H	H	H	H	H	A	A	A	H	H	H	H	H	A	B	B	H	H	A	H	H	A	H	H	B	B	A	H	H	B	A	A	A	B	H	H	A	H	H	H	H	A
GBS_BIN_chr1_28550000	GBS-BIN	chr1	28550000	A	A	H	H	H	H	H	H	H	A	A	A	H	H	H	H	H	A	B	B	H	H	A	H	H	A	H	H	B	B	A	H	H	B	A	A	A	B	H	H	A	H	H	H	H	A
GBS_BIN_chr1_28750000	GBS-BIN	chr1	28750000	A	A	H	H	H	H	H	H	A	A	A	A	H	H	H	H	H	A	B	H	H	H	A	B	H	A	H	H	H	H	A	H	H	H	A	A	A	B	H	H	A	H	H	H	H	A
GBS_BIN_chr1_29250000	GBS-BIN	chr1	29250000	A	A	H	H	H	H	H	H	A	A	A	A	H	H	H	H	H	A	B	H	H	H	A	B	H	A	H	H	H	H	A	H	H	H	A	A	A	B	H	H	A	H	H	H	H	A
GBS_BIN_chr1_34850000	GBS-BIN	chr1	34850000	A	A	H	H	H	A	H	H	H	A	A	A	H	H	H	H	H	A	H	H	H	H	A	H	H	A	A	H	H	H	A	H	H	H	A	A	A	H	H	H	A	H	H	H	A	A
GBS_BIN_chr1_35750000	GBS-BIN	chr1	35750000	A	A	H	H	H	A	H	H	H	A	A	A	H	H	H	H	H	A	H	H	H	H	A	H	H	A	A	H	H	H	A	H	H	H	A	A	A	H	H	H	A	H	H	H	A	A
GBS_BIN_chr1_36150000	GBS-BIN	chr1	36150000	A	A	H	H	H	H	H	H	H	A	A	A	H	H	H	H	H	A	H	H	H	H	A	A	H	A	A	H	H	A	A	H	H	H	A	A	A	H	H	H	A	A	A	B	A	A
GBS_BIN_chr1_36350000	GBS-BIN	chr1	36350000	A	A	H	H	H	H	H	H	H	A	A	A	H	H	H	H	H	A	A	H	H	H	A	H	H	A	A	H	H	A	A	H	H	H	A	A	A	H	H	H	A	A	A	B	A	A
GBS_BIN_chr1_37650000	GBS-BIN	chr1	37650000	A	A	H	H	H	H	H	H	H	A	A	A	H	H	H	H	H	A	A	H	H	H	A	H	H	A	A	H	H	A	A	H	H	H	A	A	A	H	H	H	A	A	A	B	A	A
GBS_BIN_chr1_37850000	GBS-BIN	chr1	37850000	A	A	H	H	H	H	H	H	H	A	A	A	H	H	H	H	H	A	A	H	H	H	A	H	H	A	H	H	H	H	A	H	H	H	A	A	A	H	H	H	A	A	A	B	A	A
CPIL_chr01_44375309	GBS-GT (121)	chr1	37981721	A	A	H	H	H	H	-	H	H	A	A	A	H	H	H	-	H	A	H	H	H	H	A	-	H	A	H	H	H	H	A	H	H	H	A	A	A	H	H	H	A	H	H	H	H	A
GBS-GT_chr01_44.4M	GBS-GT (84)	chr1	37981750	A	A	-	H	H	H	-	H	H	A	A	A	H	H	H	H	H	A	H	H	H	H	A	H	H	A	H	H	H	H	A	H	H	H	A	A	A	H	H	H	A	H	H	H	H	A
GBS_BIN_chr1_38350000	GBS-BIN	chr1	38350000	A	A	H	H	H	H	H	H	H	A	A	A	H	H	H	H	H	A	A	H	H	H	A	H	H	A	H	H	H	H	A	H	H	H	A	A	A	H	H	H	A	H	H	B	A	A
GBS_BIN_chr1_39350000	GBS-BIN	chr1	39350000	A	A	H	H	H	H	H	H	H	A	A	A	H	H	H	H	H	A	A	H	H	H	A	H	H	A	H	H	H	H	A	H	A	H	A	A	A	H	H	H	A	H	H	B	A	A
GBS_BIN_chr1_39850000	GBS-BIN	chr1	39850000	A	A	H	H	H	H	H	H	H	A	A	A	H	H	H	H	H	A	A	H	H	A	A	H	H	A	H	H	H	H	A	H	H	H	A	A	A	A	H	H	A	H	H	B	A	A
GBS_BIN_chr1_40350000	GBS-BIN	chr1	40350000	A	A	H	H	H	H	H	H	H	A	A	A	H	H	H	H	H	A	A	H	H	A	A	H	H	A	H	H	H	H	A	H	H	H	A	A	A	A	H	H	A	H	H	B	A	A
GBS_BIN_chr1_41250000	GBS-BIN	chr1	41250000	A	A	H	H	H	H	H	H	H	A	A	A	H	H	H	H	H	A	A	H	H	A	A	H	H	A	H	H	H	H	A	H	H	H	A	A	A	A	H	H	A	H	H	B	A	A
CAPS_CONTIG.4534	Fluidigm-GT	chr1	41809148	A	H	H	H	H	H	H	H	H	A	A	H	H	H	H	H	H	H	H	H	H	H	H	H	H	A	H	H	H	H	A	H	H	H	A	H	A	H	H	H	A	H	H	H	H	A
GBS_BIN_chr1_41850000	GBS-BIN	chr1	41850000	A	A	H	H	H	H	H	H	A	A	A	A	H	H	H	H	H	A	A	H	H	A	A	H	H	A	H	H	H	H	A	H	H	H	A	A	A	A	H	H	A	H	H	B	A	A
GBS_BIN_chr1_41950000	GBS-BIN	chr1	41950000	A	A	H	H	H	H	H	H	A	A	A	A	H	H	H	H	H	A	A	H	H	A	A	H	H	A	H	H	H	H	A	H	H	H	A	A	A	A	H	H	A	H	H	B	A	A
GBS_BIN_chr1_42450000	GBS-BIN	chr1	42450000	A	A	H	H	H	H	A	H	A	A	A	A	H	A	H	H	H	A	A	H	H	A	A	H	H	A	H	H	H	H	A	H	H	H	A	H	A	A	H	H	A	H	H	B	A	A
GBS_BIN_chr1_45450000	GBS-BIN	chr1	45450000	A	A	H	H	H	H	A	H	A	A	A	A	H	A	H	H	H	A	A	H	H	A	A	H	H	A	H	H	H	H	A	H	H	H	A	H	A	A	H	H	A	H	H	B	A	A
GBS_BIN_chr1_45550000	GBS-BIN	chr1	45550000	A	A	H	H	A	H	A	H	A	A	A	A	H	A	H	H	H	A	A	H	H	A	A	A	H	A	H	A	H	H	A	H	H	H	A	H	A	A	H	H	A	H	A	H	A	A
GBS_BIN_chr1_46650000	GBS-BIN	chr1	46650000	A	A	H	H	A	H	A	H	A	H	A	H	H	A	H	H	H	H	H	H	A	H	A	A	H	A	H	H	H	H	H	H	H	A	H	H	H	H	H	H	H	H	H	H	A	H
GBS-GT_chr01_69.6M	GBS-GT (84)	chr1	48020198	A	H	-	H	H	H	A	H	H	-	-	-	-	-	H	H	H	-	H	H	-	-	H	H	H	H	-	-	-	H	H	-	H	-	-	H	H	-	-	-	H	-	H	-	H	H
CPIL_chr01_69583923	GBS-GT (121)	chr1	48020198	A	-	H	H	H	H	A	H	H	H	A	H	H	H	H	-	H	H	H	H	-	H	H	-	H	H	H	-	H	H	H	H	H	H	H	H	H	H	H	H	H	H	H	H	H	H
CAPS_CONTIG.10393	GT-seq	chr1	49740226	A	H	H	H	H	H	A	H	H	H	A	H	H	H	H	H	H	H	H	H	H	H	H	H	H	H	H	H	H	H	H	H	H	H	H	H	H	H	H	H	H	H	H	H	H	H
GBS_BIN_chr1_51350000	GBS-BIN	chr1	51350000	A	A	H	H	A	H	A	H	A	H	A	H	H	A	H	H	H	H	H	H	H	H	H	A	H	H	H	H	H	H	H	H	A	H	B	H	H	H	H	H	H	H	H	H	H	H
GBS_BIN_chr1_52850000	GBS-BIN	chr1	52850000	A	A	H	H	A	H	A	H	A	H	A	H	H	A	H	H	H	H	H	H	H	H	H	A	H	H	H	H	H	H	H	H	A	H	B	H	H	H	H	H	H	H	H	H	H	H
GBS_BIN_chr1_53750000	GBS-BIN	chr1	53750000	A	H	H	H	H	H	A	H	H	H	A	H	H	A	H	H	A	A	H	A	H	H	H	H	H	H	H	H	H	H	A	H	A	H	B	H	H	H	H	H	H	H	H	H	H	H
GBS_BIN_chr1_59550000	GBS-BIN	chr1	59550000	A	H	H	H	H	H	A	H	H	H	A	A	H	A	H	H	A	A	H	A	H	H	H	H	H	H	H	H	H	H	A	H	A	H	B	H	H	H	H	H	H	H	H	H	H	H
GBS_BIN_chr1_60550000	GBS-BIN	chr1	60550000	A	H	A	H	H	H	A	H	H	H	A	A	H	A	H	H	H	A	H	A	A	H	H	H	H	A	H	H	A	A	A	H	A	A	H	H	H	H	H	H	A	A	H	H	H	H
GBS_BIN_chr1_63450000	GBS-BIN	chr1	63450000	A	H	H	H	H	H	A	H	H	H	A	A	H	A	H	H	H	A	H	A	A	H	H	A	H	A	H	H	A	A	A	H	H	A	H	H	H	H	H	H	A	A	H	H	H	H
GBS_BIN_chr1_65650000	GBS-BIN	chr1	65650000	A	H	H	H	H	H	A	H	H	A	A	A	A	H	H	H	H	A	H	A	A	H	H	A	H	A	H	H	H	A	H	H	H	A	H	H	H	H	H	H	A	A	H	H	H	A
GBS_BIN_chr1_66750000	GBS-BIN	chr1	66750000	A	H	H	H	H	H	A	H	H	A	A	A	A	H	H	H	H	A	A	H	A	H	A	A	H	A	H	H	H	A	H	H	H	A	A	H	H	H	H	H	A	A	A	H	H	A
GBS_BIN_chr1_68250000	GBS-BIN	chr1	68250000	A	H	H	H	H	H	A	H	H	A	A	A	A	H	H	H	H	A	A	H	A	H	A	A	H	A	H	H	H	A	H	H	H	A	A	H	H	H	H	H	A	A	A	H	H	A
GBS_BIN_chr1_70550000	GBS-BIN	chr1	70550000	A	H	A	H	H	H	A	H	H	H	A	A	A	H	H	H	H	A	H	H	A	H	A	A	H	A	H	H	H	H	H	H	H	A	A	H	H	H	H	H	A	A	A	H	H	A
GBS_BIN_chr1_70950000	GBS-BIN	chr1	70950000	A	H	A	H	H	H	A	H	H	H	A	A	A	H	H	H	H	A	H	H	A	H	A	A	H	A	H	H	H	H	H	H	H	A	A	H	H	H	H	H	A	A	A	H	H	A
GBS_BIN_chr1_71050000	GBS-BIN	chr1	71050000	A	H	A	H	H	H	H	H	A	H	A	A	A	H	H	H	H	A	H	H	A	H	H	A	H	H	A	H	H	H	H	H	H	H	H	H	H	H	H	H	A	A	H	H	H	A
GBS_BIN_chr1_72150000	GBS-BIN	chr1	72150000	A	H	A	H	H	H	H	H	H	H	A	A	H	A	H	H	H	A	H	H	H	H	H	H	H	H	A	H	H	H	H	H	H	H	H	H	H	H	H	H	H	H	H	H	H	H
GBS_BIN_chr1_77350000	GBS-BIN	chr1	77350000	A	H	A	H	H	H	H	H	H	H	A	H	H	H	A	H	H	H	H	H	H	H	H	H	H	A	H	H	H	H	H	H	H	H	A	H	H	B	H	H	H	H	H	A	H	H
GBS_BIN_chr1_79050000	GBS-BIN	chr1	79050000	A	H	A	H	H	H	H	H	H	H	A	H	H	H	A	H	H	H	H	H	H	H	H	H	H	A	H	H	H	H	H	H	H	H	A	H	H	B	H	H	H	H	H	A	H	H
GBS_BIN_chr1_80350000	GBS-BIN	chr1	80350000	A	H	H	H	H	H	H	H	H	H	A	H	H	H	H	H	H	H	H	H	H	H	H	H	H	H	H	H	H	H	A	H	H	H	H	H	H	H	H	H	H	H	H	H	H	H
GBS_BIN_chr1_84450000	GBS-BIN	chr1	84450000	A	H	H	H	H	H	H	H	H	H	A	H	H	H	A	H	H	H	H	H	H	H	H	H	H	H	H	H	H	H	A	H	H	H	A	H	H	H	H	H	H	H	H	A	H	H
GBS_BIN_chr1_86150000	GBS-BIN	chr1	86150000	A	H	H	H	H	H	H	H	A	A	A	H	A	H	A	H	H	A	A	H	A	H	H	A	H	A	H	H	H	H	A	H	H	A	A	H	A	H	H	H	A	A	A	A	H	H
GBS_BIN_chr1_86550000	GBS-BIN	chr1	86550000	A	H	H	H	H	H	H	H	A	A	A	H	A	H	A	H	H	A	A	H	A	H	H	A	H	A	H	H	H	H	A	H	H	A	A	H	H	H	H	H	A	A	A	A	H	H
GBS_BIN_chr1_87550000	GBS-BIN	chr1	87550000	A	H	H	H	H	H	H	H	H	A	A	H	A	H	A	H	H	A	A	H	A	H	H	A	H	H	H	H	H	H	A	H	H	A	A	A	H	H	H	H	A	A	A	A	H	H
GBS_BIN_chr1_88550000	GBS-BIN	chr1	88550000	A	H	H	H	H	H	H	H	H	A	A	H	A	H	A	H	H	A	A	H	A	H	H	A	H	H	H	H	H	H	A	H	H	A	A	A	H	H	H	H	A	A	A	A	H	H
GBS_BIN_chr1_88850000	GBS-BIN	chr1	88850000	A	H	A	H	H	H	H	H	H	B	A	A	H	H	H	H	H	A	H	H	A	A	H	A	H	H	H	H	H	H	A	H	H	H	A	H	H	H	H	H	A	A	A	A	H	A
GBS_BIN_chr1_92450000	GBS-BIN	chr1	92450000	A	H	A	H	H	H	H	H	H	B	A	A	H	H	H	H	H	A	H	H	A	A	H	A	H	H	H	H	H	H	A	H	H	H	A	H	H	H	H	H	A	A	A	A	H	A
GBS_BIN_chr1_92650000	GBS-BIN	chr1	92650000	A	H	H	H	H	A	H	H	B	B	A	H	H	H	B	H	H	A	H	H	B	H	B	H	H	H	H	H	H	H	H	H	H	H	A	H	B	H	H	H	H	A	H	H	H	A
GBS_BIN_chr1_93050000	GBS-BIN	chr1	93050000	A	H	H	H	H	A	H	H	B	B	A	H	H	H	B	H	H	A	H	H	B	H	B	H	H	H	H	H	H	H	H	H	H	H	A	H	B	H	H	H	H	A	H	H	H	A
GBS_BIN_chr1_93250000	GBS-BIN	chr1	93250000	A	H	H	H	H	H	H	H	H	B	A	H	H	H	H	H	H	A	H	H	B	H	B	H	H	H	H	H	H	H	H	H	H	H	A	H	H	H	H	H	H	A	H	H	H	A
GBS_BIN_chr1_94150000	GBS-BIN	chr1	94150000	A	H	H	H	H	H	H	H	H	H	A	H	H	H	H	H	H	H	H	H	H	H	B	H	H	H	H	H	A	H	H	H	H	H	A	H	H	H	H	H	H	A	H	H	H	A
GBS_BIN_chr1_100550000	GBS-BIN	chr1	100550000	A	H	H	H	H	H	H	H	H	H	A	H	H	H	H	H	H	H	H	H	H	H	H	H	H	H	H	H	A	H	H	H	H	H	A	H	H	H	H	H	H	A	H	H	H	A
GBS_BIN_chr1_103050000	GBS-BIN	chr1	103050000	A	H	H	H	H	H	H	H	H	H	A	H	H	H	H	H	H	H	H	H	H	H	H	H	H	H	H	H	A	H	H	H	H	H	A	H	H	H	H	H	H	A	H	H	H	A
GBS_BIN_chr1_107750000	GBS-BIN	chr1	107750000	A	H	A	H	H	H	H	H	H	H	A	H	H	H	H	A	H	H	A	H	H	H	H	H	A	H	H	H	A	H	H	H	H	A	A	A	H	H	H	H	A	H	H	H	H	A
GBS_BIN_chr1_108350000	GBS-BIN	chr1	108350000	A	H	A	H	H	H	H	H	H	H	A	H	H	H	H	A	H	H	A	H	H	H	H	H	A	H	H	H	A	H	H	H	H	A	A	A	H	H	H	H	A	H	H	H	H	A
GBS_BIN_chr1_114050000	GBS-BIN	chr1	114050000	A	H	A	H	H	H	H	H	A	H	A	A	A	H	H	H	H	A	A	H	H	A	H	H	A	H	H	H	A	H	A	H	H	A	A	A	H	H	H	H	A	H	H	H	H	A
GBS_BIN_chr1_114850000	GBS-BIN	chr1	114850000	A	A	A	H	H	H	A	H	H	A	A	H	A	H	A	H	H	H	A	A	H	A	A	H	H	H	H	H	A	H	A	H	A	A	H	A	A	H	A	H	A	H	H	H	H	A
GBS_BIN_chr1_116950000	GBS-BIN	chr1	116950000	A	A	A	A	H	H	A	H	H	A	A	H	A	H	A	H	H	H	H	A	H	A	A	H	H	H	H	H	A	H	A	H	A	A	H	A	A	H	A	H	H	H	H	H	H	A
GBS_BIN_chr1_118350000	GBS-BIN	chr1	118350000	A	A	A	A	A	H	A	A	B	A	A	H	A	H	A	H	A	H	H	H	H	A	A	H	H	A	H	A	A	H	A	H	H	H	H	A	A	H	A	H	H	A	H	H	B	H
GBS_BIN_chr1_118950000	GBS-BIN	chr1	118950000	A	A	A	A	A	H	A	H	B	A	A	H	A	H	A	H	A	H	H	H	H	A	H	H	H	A	H	A	A	H	A	H	H	H	H	H	A	H	A	H	H	A	H	H	B	H
GBS_BIN_chr1_119550000	GBS-BIN	chr1	119550000	A	A	A	A	A	H	A	H	B	A	A	H	A	H	A	H	A	H	H	H	H	A	H	H	H	A	H	A	A	H	A	H	H	H	H	H	A	H	A	H	H	A	H	H	B	H
GBS_BIN_chr1_124550000	GBS-BIN	chr1	124550000	A	H	A	A	H	H	A	H	B	A	A	H	H	H	H	H	H	H	H	H	H	A	H	H	H	A	H	A	A	H	A	A	H	H	H	H	A	H	A	A	H	A	H	H	H	H
GBS_BIN_chr1_125850000	GBS-BIN	chr1	125850000	A	H	H	H	H	H	H	H	H	A	A	H	H	H	H	H	H	A	H	H	H	A	H	A	H	A	A	A	A	H	A	A	H	H	A	H	H	H	H	H	H	A	H	A	H	A
GBS_BIN_chr1_132250000	GBS-BIN	chr1	132250000	A	H	H	H	H	H	H	H	H	A	A	H	H	H	H	H	H	A	H	H	H	A	H	A	H	A	A	A	A	H	A	A	H	H	A	H	H	H	H	H	H	A	H	A	H	A
GBS_BIN_chr1_133250000	GBS-BIN	chr1	133250000	A	H	H	A	H	H	H	H	H	A	A	H	H	H	A	A	H	A	A	H	H	H	H	H	A	A	H	H	H	H	H	H	H	A	A	H	A	A	A	A	H	H	A	A	H	A
GBS_BIN_chr1_134950000	GBS-BIN	chr1	134950000	A	H	H	A	H	H	H	H	H	A	A	H	H	H	A	A	H	A	A	H	H	H	H	H	A	A	H	H	H	H	H	H	H	A	A	H	A	A	A	A	H	H	A	A	H	A
GBS_BIN_chr1_141750000	GBS-BIN	chr1	141750000	A	H	H	A	H	H	H	H	H	A	A	H	H	H	A	A	H	A	A	H	H	H	H	H	A	A	H	H	H	H	H	H	H	A	H	H	A	A	A	A	A	H	A	A	H	A
GBS_BIN_chr1_141950000	GBS-BIN	chr1	141950000	A	H	H	H	H	H	H	H	A	H	A	H	H	H	H	H	H	H	H	H	H	H	H	H	A	H	H	H	H	H	H	H	H	H	H	H	H	A	A	A	A	H	A	A	H	H
GBS_BIN_chr1_144950000	GBS-BIN	chr1	144950000	A	H	H	H	H	H	H	H	A	H	A	H	H	H	H	H	H	H	H	H	H	H	H	H	A	H	H	H	H	H	H	H	H	H	H	H	H	A	A	A	A	H	A	A	H	H
GBS_BIN_chr1_146550000	GBS-BIN	chr1	146550000	A	H	H	H	H	H	H	H	A	H	A	H	H	H	H	H	H	H	H	H	H	H	H	H	H	H	H	H	H	H	H	H	H	H	H	H	H	A	A	A	A	H	A	A	H	H
GBS_BIN_chr1_147550000	GBS-BIN	chr1	147550000	A	H	H	H	H	H	H	H	A	H	A	H	H	H	H	H	H	H	H	H	H	H	H	H	H	H	H	H	H	H	H	H	H	H	H	H	H	A	A	A	A	H	A	A	H	H
CAPS_CONTIG.10091	Fluidigm-GT	chr1	154438650	A	H	H	H	H	H	H	H	H	H	A	H	H	H	H	H	-	H	H	H	H	H	H	H	H	H	H	H	H	H	H	H	H	H	H	H	H	H	H	H	H	H	H	H	H	H
GBS_BIN_chr1_156450000	GBS-BIN	chr1	156450000	A	H	A	H	H	H	H	A	A	H	A	A	A	A	H	H	H	H	A	H	A	H	H	A	H	B	H	H	H	H	H	H	H	H	H	H	H	H	A	H	A	H	H	A	H	A
GBS_BIN_chr1_157850000	GBS-BIN	chr1	157850000	A	H	A	H	H	H	H	A	A	H	A	A	A	A	H	H	H	H	A	H	A	H	H	A	H	B	H	H	H	H	H	H	H	H	H	H	H	H	A	H	A	H	H	A	H	A
GBS_BIN_chr1_158950000	GBS-BIN	chr1	158950000	A	H	A	H	H	H	H	A	A	A	A	A	A	A	H	H	H	H	A	A	H	H	H	A	A	H	H	H	H	H	H	H	H	H	A	H	H	H	A	H	A	A	A	A	H	A
GBS_BIN_chr1_161250000	GBS-BIN	chr1	161250000	A	H	A	H	H	H	H	A	A	A	A	A	A	A	H	H	H	H	A	A	H	H	H	A	A	H	H	H	H	H	H	H	H	H	A	H	H	H	A	H	A	A	A	A	H	A
GBS-GT_chr01_222.1M	GBS-GT (84)	chr1	163974883	A	H	-	H	H	H	H	H	H	H	A	H	H	H	H	H	H	H	H	H	H	H	H	H	H	H	H	H	H	H	H	H	H	H	H	H	H	H	H	H	H	H	H	H	H	H
GBS_BIN_chr1_164350000	GBS-BIN	chr1	164350000	A	H	A	H	H	A	A	A	A	A	A	A	A	A	H	H	H	H	A	H	H	H	H	A	H	H	H	A	H	H	H	H	H	B	A	H	A	H	A	A	A	A	A	A	A	A
GBS_BIN_chr1_165750000	GBS-BIN	chr1	165750000	A	H	A	H	H	A	A	A	A	A	A	A	A	A	H	H	H	H	A	H	H	H	H	A	H	H	H	A	H	H	H	H	H	B	A	H	A	H	A	A	A	A	A	A	A	A
GBS_BIN_chr1_167850000	GBS-BIN	chr1	167850000	A	H	A	H	H	A	A	A	A	A	A	A	A	A	H	A	A	A	A	H	H	H	A	A	H	A	A	A	H	H	H	H	H	B	A	H	A	H	A	A	A	A	A	A	A	A
GBS_BIN_chr1_167950000	GBS-BIN	chr1	167950000	A	H	A	H	H	A	A	A	A	A	A	A	A	A	H	A	A	A	A	H	H	H	A	A	H	A	A	A	H	H	H	H	H	B	A	H	A	H	A	A	A	A	A	A	A	A
GBS_BIN_chr1_169750000	GBS-BIN	chr1	169750000	A	H	H	H	H	H	H	H	A	A	A	H	H	H	H	H	H	A	H	H	A	H	H	H	H	H	H	A	H	H	H	H	H	B	H	A	H	A	H	H	H	A	A	A	A	A
GBS_BIN_chr1_174350000	GBS-BIN	chr1	174350000	A	H	H	H	H	H	H	H	A	A	A	H	H	H	H	H	H	A	H	H	A	H	H	H	H	H	H	A	H	H	H	H	H	B	H	A	H	A	H	H	H	A	A	A	A	A
GBS_BIN_chr1_174450000	GBS-BIN	chr1	174450000	A	H	H	H	H	H	H	H	H	A	A	H	H	H	H	H	H	A	H	H	A	H	H	H	H	H	H	H	H	H	H	H	H	B	H	H	H	A	H	H	H	H	A	H	A	H
GBS_BIN_chr1_176250000	GBS-BIN	chr1	176250000	A	H	H	H	H	H	H	H	H	A	A	H	H	H	H	H	H	A	H	H	A	H	H	H	H	H	H	H	A	H	H	H	H	H	H	H	H	A	H	H	H	H	A	H	A	H
GBS_BIN_chr1_176650000	GBS-BIN	chr1	176650000	A	H	H	H	H	H	H	H	H	H	A	H	H	A	H	H	H	A	B	H	A	H	H	H	H	H	H	H	A	H	H	H	H	H	H	H	H	A	H	H	H	H	H	H	A	H
GBS_BIN_chr1_178450000	GBS-BIN	chr1	178450000	A	H	H	H	H	H	H	H	H	H	A	H	H	A	H	H	H	A	B	H	A	H	H	H	H	H	H	H	A	H	H	H	H	H	H	H	H	A	H	H	H	H	H	H	A	H
GBS_BIN_chr1_178550000	GBS-BIN	chr1	178550000	A	H	H	H	H	H	H	H	H	H	A	H	H	A	H	H	H	A	B	H	A	H	H	H	H	H	H	H	A	H	H	H	H	H	H	H	H	A	H	H	H	H	H	H	A	H
GBS_BIN_chr1_180750000	GBS-BIN	chr1	180750000	A	H	H	H	H	H	H	H	H	H	A	H	H	A	H	H	H	A	H	H	A	A	H	H	H	H	A	H	A	H	A	H	H	H	H	H	H	A	H	H	H	H	H	H	A	H
GBS_BIN_chr1_181250000	GBS-BIN	chr1	181250000	A	H	H	H	H	H	H	H	H	H	A	H	H	A	H	H	H	A	H	H	A	A	H	A	H	H	A	H	A	H	A	H	H	H	H	H	H	H	H	H	H	H	H	H	A	H
GBS_BIN_chr1_181850000	GBS-BIN	chr1	181850000	A	H	H	H	H	H	H	H	H	H	A	H	H	A	H	H	H	H	H	H	A	A	H	A	H	H	A	H	A	H	A	H	A	A	H	H	H	H	H	H	H	H	H	H	A	H
GBS_BIN_chr1_183450000	GBS-BIN	chr1	183450000	A	H	H	H	H	H	H	H	H	H	A	H	H	A	H	H	H	H	H	H	A	A	H	A	H	H	A	H	A	H	A	H	A	A	H	H	H	H	H	H	H	H	H	H	A	H
GBS_BIN_chr1_183550000	GBS-BIN	chr1	183550000	A	H	H	H	A	H	H	A	H	A	A	A	H	A	H	A	H	H	H	H	H	A	A	A	H	H	H	H	A	A	A	A	A	A	A	H	A	H	A	H	A	A	H	A	A	A
GBS_BIN_chr1_193250000	GBS-BIN	chr1	193250000	A	H	H	H	A	H	H	A	H	A	A	A	H	A	H	A	H	H	H	H	H	A	H	A	H	H	H	H	H	A	H	A	A	H	A	H	A	H	A	H	A	A	H	A	A	A
GBS_BIN_chr1_194150000	GBS-BIN	chr1	194150000	A	H	H	H	A	H	H	A	A	A	A	A	H	H	H	H	H	H	H	H	H	A	H	A	H	H	H	H	H	A	A	A	H	H	A	H	A	A	H	H	A	A	H	A	A	A
GBS_BIN_chr1_194950000	GBS-BIN	chr1	194950000	A	H	H	H	A	H	H	A	A	A	A	A	H	H	H	H	H	H	H	H	H	A	H	A	H	H	H	H	H	A	A	A	H	H	A	H	A	A	H	H	A	A	H	A	A	A
KS23001F06	Fluidigm-GT	chr1	196204051	A	H	H	H	H	H	H	-	H	H	A	H	H	H	H	-	-	H	H	H	H	H	H	H	H	H	H	H	H	H	H	H	H	H	H	H	H	H	H	H	H	H	H	H	H	H
GBS_BIN_chr1_196650000	GBS-BIN	chr1	196650000	A	H	H	H	A	H	H	A	A	A	A	A	H	H	H	H	H	H	H	H	H	A	H	A	H	H	H	H	A	A	A	A	H	A	A	H	A	A	H	A	A	A	H	A	A	A
CAPS_CONTIG.11058	Fluidigm-GT	chr1	197309738	A	-	-	-	H	H	-	H	-	H	A	-	H	H	H	H	H	H	H	-	-	-	H	H	H	H	-	-	-	-	-	H	-	H	-	-	-	H	H	H	H	-	-	H	-	H
KS23001F06	Fluidigm-GT	chr1	197746331	A	H	H	H	H	H	H	H	H	H	A	H	H	H	H	H	H	H	H	H	H	H	H	H	H	H	H	H	H	H	H	H	H	H	H	H	H	H	H	H	H	H	H	H	H	H
GBS_BIN_chr1_198850000	GBS-BIN	chr1	198850000	A	H	H	H	A	H	H	A	A	A	A	A	H	H	A	H	H	H	H	H	H	H	H	H	H	H	H	A	H	A	A	H	H	A	A	H	A	A	H	H	A	H	H	A	A	A
GBS_BIN_chr1_199650000	GBS-BIN	chr1	199650000	A	H	H	H	A	H	H	A	A	A	A	A	H	H	A	H	H	H	H	H	H	H	H	H	H	H	H	A	H	A	A	H	H	A	A	H	A	A	H	H	A	H	H	A	A	A
CAPS_CONTIG.10921	Fluidigm-GT	chr1	201303107	A	H	H	H	-	H	H	H	H	H	A	H	H	H	H	H	-	H	H	H	H	H	H	H	H	H	H	H	H	H	H	H	H	H	H	H	H	H	H	H	H	H	H	H	H	H
GBS_BIN_chr1_202050000	GBS-BIN	chr1	202050000	A	H	H	H	H	H	H	H	A	A	A	A	H	H	A	H	H	H	A	H	H	H	H	H	A	H	H	A	H	A	A	H	H	A	H	A	A	A	H	H	A	H	A	H	A	A
GBS_BIN_chr1_202850000	GBS-BIN	chr1	202850000	A	H	H	H	H	H	H	H	A	A	A	A	H	H	A	H	H	H	A	H	H	H	H	H	A	H	H	A	H	A	A	H	H	A	H	A	A	A	H	H	A	H	A	H	A	A
GBS_BIN_chr1_203050000	GBS-BIN	chr1	203050000	A	H	A	H	H	H	H	H	A	A	A	A	H	H	A	H	H	H	A	H	H	H	A	H	A	A	H	H	H	A	H	H	A	H	H	A	A	A	H	H	A	H	A	H	A	A
GBS_BIN_chr1_205950000	GBS-BIN	chr1	205950000	A	H	A	H	H	H	A	H	A	A	A	A	H	H	A	H	H	H	A	H	H	H	A	H	A	A	H	H	H	A	H	H	A	H	H	H	A	A	H	H	A	H	A	H	H	H
GBS_BIN_chr1_206850000	GBS-BIN	chr1	206850000	A	H	A	H	H	H	A	H	A	A	A	H	H	H	A	H	H	H	A	H	H	H	A	H	H	A	A	H	H	A	H	H	H	H	H	H	A	H	H	H	H	A	A	H	H	H
GBS_BIN_chr1_208050000	GBS-BIN	chr1	208050000	A	H	A	H	H	H	A	H	A	A	A	H	H	H	A	H	H	H	A	H	H	H	A	H	H	A	A	H	H	A	H	H	H	H	H	H	A	H	H	H	H	A	A	H	H	H
GBS_BIN_chr1_210650000	GBS-BIN	chr1	210650000	A	H	A	H	A	H	H	H	A	A	A	H	A	A	A	H	H	H	A	A	A	H	H	H	H	A	A	H	A	A	H	H	H	H	H	H	A	H	H	H	H	A	A	H	H	H
GBS_BIN_chr1_210850000	GBS-BIN	chr1	210850000	A	H	A	H	A	H	H	H	A	A	A	H	A	A	A	A	H	H	A	A	A	H	H	A	H	A	A	H	A	H	H	H	H	H	H	H	A	H	A	H	H	A	A	H	H	H
GBS_BIN_chr1_212350000	GBS-BIN	chr1	212350000	A	H	A	H	A	H	H	H	A	A	A	H	A	A	H	A	H	H	A	A	A	H	H	A	H	A	A	H	A	H	H	H	H	H	H	H	A	H	A	H	A	A	A	B	H	H
CAPS_CONTIG.5050	Fluidigm-GT	chr1	219062508	A	H	H	H	H	H	H	H	H	H	A	H	H	H	H	H	-	H	H	H	H	H	H	H	H	H	A	H	H	H	H	H	H	H	H	H	H	H	H	H	H	H	H	H	H	H
GBS_BIN_chr1_219150000	GBS-BIN	chr1	219150000	A	H	A	H	A	H	H	H	A	A	A	H	A	A	H	A	H	H	A	A	A	H	H	A	H	A	A	H	A	H	H	H	H	H	H	H	A	H	A	H	A	A	A	B	H	H
GBS-GT_chr01_275.1M	GBS-GT (84)	chr1	219152877	A	-	-	-	-	-	-	-	-	H	A	H	-	-	-	-	-	H	-	-	-	-	H	-	H	-	A	-	H	-	H	-	-	H	-	A	-	H	-	-	H	-	-	-	H	-
CPIL_chr01_275114385	GBS-GT (121)	chr1	219152877	-	-	H	H	H	H	H	H	H	-	A	-	-	H	-	-	-	H	H	H	-	H	H	-	-	-	A	-	H	H	-	-	H	-	H	H	H	H	H	-	-	-	H	-	H	-
GBS_BIN_chr1_223250000	GBS-BIN	chr1	223250000	A	H	A	H	A	H	H	H	A	A	A	H	A	A	H	H	H	H	A	A	A	H	H	H	H	A	A	H	A	H	H	H	H	H	H	H	A	H	A	H	A	A	A	B	H	H
GBS_BIN_chr1_223550000	GBS-BIN	chr1	223550000	A	H	A	H	A	H	H	H	A	A	A	H	A	A	H	H	H	H	A	H	A	H	H	H	H	A	A	H	A	H	H	H	H	H	H	H	H	H	A	H	A	A	A	B	H	H
GBS_BIN_chr1_228150000	GBS-BIN	chr1	228150000	A	H	A	H	H	H	H	H	A	A	A	H	H	H	H	H	H	H	A	H	H	H	H	H	H	H	A	H	H	H	H	H	H	H	A	H	H	H	A	H	A	A	A	H	H	H
GBS_BIN_chr1_228750000	GBS-BIN	chr1	228750000	A	H	A	H	H	H	H	H	A	A	A	H	H	H	H	H	H	H	A	H	H	H	H	H	H	H	A	H	H	H	H	H	H	H	A	H	H	H	H	H	A	H	A	H	H	H
GBS_BIN_chr1_231250000	GBS-BIN	chr1	231250000	A	H	H	H	H	H	H	H	A	A	A	H	H	H	H	H	H	H	A	H	H	H	H	H	H	H	A	H	H	H	H	H	H	H	A	H	H	H	H	H	A	H	A	H	H	H
GBS_BIN_chr1_232050000	GBS-BIN	chr1	232050000	A	H	H	H	H	H	H	H	A	A	A	H	H	H	H	H	H	H	A	H	H	H	H	H	H	H	A	H	H	H	H	H	H	H	A	H	H	H	H	H	A	H	A	H	H	H
GBS_BIN_chr1_232150000	GBS-BIN	chr1	232150000	A	H	H	H	H	H	H	H	H	A	A	H	H	H	H	H	H	A	H	H	H	H	H	H	H	A	A	H	H	H	H	H	H	H	A	A	H	H	H	H	A	H	A	H	H	H
GBS_BIN_chr1_234550000	GBS-BIN	chr1	234550000	A	A	H	H	H	H	H	H	H	A	A	A	H	H	H	H	H	A	H	H	H	H	A	H	H	A	A	H	H	H	A	H	H	H	A	A	A	H	H	H	A	H	H	H	H	A
GBS_BIN_chr1_238150000	GBS-BIN	chr1	238150000	A	A	H	H	H	H	H	H	H	A	A	A	H	H	H	H	H	A	H	H	H	H	A	H	H	A	H	H	H	H	A	H	H	H	A	A	A	H	H	H	A	A	H	H	H	A
GBS_BIN_chr1_239750000	GBS-BIN	chr1	239750000	A	A	H	H	H	H	H	H	H	A	A	A	H	H	H	H	H	A	A	H	H	H	A	H	H	A	H	H	A	H	A	H	H	H	A	A	A	H	H	H	A	A	H	B	H	A
CPIL_chr01_293777680	GBS-GT (121)	chr1	239996477	A	H	H	H	H	H	H	A	H	H	A	-	H	H	H	-	H	A	H	H	H	H	H	-	H	H	A	H	H	A	H	H	H	H	H	H	H	A	H	H	H	H	A	H	H	H
GBS_BIN_chr1_241150000	GBS-BIN	chr1	241150000	A	A	H	H	H	H	H	H	A	A	A	A	H	H	H	H	H	A	A	H	H	H	A	H	H	A	A	H	A	A	B	H	H	H	A	A	A	A	H	H	A	A	A	B	A	A
GBS_BIN_chr1_241550000	GBS-BIN	chr1	241550000	A	A	H	H	H	H	H	H	A	A	A	A	H	H	H	H	H	A	A	H	H	H	A	H	H	A	A	H	A	A	B	H	H	H	A	A	A	A	H	H	A	A	A	B	A	A
GBS_BIN_chr1_242450000	GBS-BIN	chr1	242450000	A	A	H	H	H	H	H	H	A	A	A	A	H	H	H	H	H	A	A	H	H	H	A	H	A	A	A	H	A	A	B	H	H	H	A	A	A	A	H	H	A	A	A	B	A	A
GBS-GT_chr01_299.5M	GBS-GT (84)	chr1	242738097	A	A	-	H	H	H	H	A	H	H	A	H	H	H	H	H	H	A	H	H	H	A	H	H	H	H	H	H	H	A	H	H	A	H	H	H	H	A	H	H	H	H	A	A	H	H
GBS_BIN_chr1_242750000	GBS-BIN	chr1	242750000	A	A	H	H	H	H	H	A	A	A	A	A	H	A	H	H	A	A	A	H	H	H	A	H	A	A	A	H	A	A	B	H	H	H	A	A	A	A	H	H	A	A	A	B	A	A
GBS_BIN_chr1_242850000	GBS-BIN	chr1	242850000	A	A	H	H	H	H	H	A	A	A	A	A	H	A	H	H	A	A	A	H	H	H	A	H	A	A	A	H	A	A	B	H	H	H	A	A	A	A	H	H	A	A	A	B	A	A
GBS_BIN_chr1_243550000	GBS-BIN	chr1	243550000	A	A	H	H	H	H	H	A	A	A	A	H	H	H	H	H	H	A	A	H	H	H	A	H	H	A	A	H	H	A	B	H	H	H	A	H	H	A	H	H	A	A	A	B	A	A
GBS_BIN_chr1_244550000	GBS-BIN	chr1	244550000	A	A	H	H	H	H	H	A	A	H	A	H	H	H	H	H	H	A	A	H	H	A	A	H	H	A	A	H	H	A	H	H	A	H	H	H	H	A	H	H	A	A	A	A	H	A
GBS_BIN_chr1_244650000	GBS-BIN	chr1	244650000	A	A	H	H	A	H	H	A	A	H	A	H	H	H	H	H	H	A	A	H	H	A	A	H	H	A	A	H	H	A	H	H	A	H	H	H	H	A	H	H	A	H	A	A	H	A
GBS_BIN_chr1_244750000	GBS-BIN	chr1	244750000	A	A	H	H	A	H	H	A	A	H	A	H	H	H	H	H	H	A	A	H	H	A	A	H	H	A	A	H	H	A	H	H	A	H	H	H	H	A	H	H	A	H	A	A	H	A
GBS_BIN_chr1_246350000	GBS-BIN	chr1	246350000	A	A	H	H	A	H	H	A	A	H	A	H	H	H	H	H	H	A	H	H	H	A	A	A	H	A	A	H	H	A	H	H	A	H	H	H	H	A	H	H	A	H	A	A	H	A
GBS_BIN_chr1_246550000	GBS-BIN	chr1	246550000	A	A	H	H	A	H	H	A	A	H	A	H	H	H	H	H	H	A	H	H	H	A	A	A	H	A	A	H	H	A	H	H	A	H	H	H	H	A	H	H	A	H	A	A	H	A
CPIL_chr01_299540115	GBS-GT (121)	chr1	247844756	A	A	H	H	H	H	H	A	H	H	A	H	-	H	H	-	-	A	-	H	H	A	H	-	H	H	H	H	H	A	-	H	A	H	H	H	H	A	H	H	H	H	A	A	H	-
GBS_BIN_chr1_248950000	GBS-BIN	chr1	248950000	A	A	H	H	A	H	H	A	A	H	A	H	H	H	H	H	H	A	H	H	A	A	A	H	H	H	H	H	H	A	H	H	A	H	H	H	H	A	H	H	A	H	A	H	H	A
GBS_BIN_chr1_249050000	GBS-BIN	chr1	249050000	A	A	H	H	A	H	H	A	A	H	A	H	H	H	H	H	H	A	H	H	A	A	A	H	H	H	H	H	H	A	H	H	A	H	H	H	H	A	H	H	A	H	A	H	H	A
GBS_BIN_chr1_249550000	GBS-BIN	chr1	249550000	A	A	H	H	A	H	H	A	A	A	A	H	H	H	H	H	H	A	H	H	A	A	A	H	H	H	H	H	H	A	H	H	A	H	H	H	H	A	H	H	A	H	A	H	H	A
GBS_BIN_chr1_249750000	GBS-BIN	chr1	249750000	A	A	H	H	A	H	H	A	A	A	A	H	H	H	H	H	H	A	H	H	A	A	A	H	H	H	H	H	H	A	H	H	A	H	H	H	H	A	H	H	H	H	A	H	H	A
GBS_BIN_chr1_252250000	GBS-BIN	chr1	252250000	A	A	H	H	A	H	H	A	A	H	A	H	H	H	H	H	H	A	H	H	A	A	A	H	H	H	H	H	H	A	H	H	A	H	H	H	H	A	H	H	H	H	A	H	H	A
GBS_BIN_chr1_252550000	GBS-BIN	chr1	252550000	A	A	H	H	A	H	H	A	A	H	A	H	H	H	H	H	H	A	H	H	A	A	A	H	H	H	H	H	H	A	H	H	A	H	H	H	H	A	H	H	H	H	A	H	H	A
GBS_BIN_chr1_252950000	GBS-BIN	chr1	252950000	A	A	H	H	A	H	H	A	A	H	A	H	H	H	H	H	H	A	H	H	A	A	A	H	H	H	H	H	H	A	H	H	A	H	H	H	H	A	H	H	H	H	A	H	H	A
GBS_BIN_chr1_253650000	GBS-BIN	chr1	253650000	A	A	H	H	A	H	H	A	A	H	A	H	H	H	H	H	H	A	H	H	H	A	A	H	H	H	H	A	H	A	H	H	A	H	H	H	H	A	H	H	H	H	A	H	H	A
GBS_BIN_chr1_254050000	GBS-BIN	chr1	254050000	A	A	H	H	A	H	H	A	A	H	A	H	H	H	H	H	H	A	H	H	H	A	A	H	H	H	H	A	H	A	H	H	A	H	H	H	H	A	H	H	H	H	A	H	H	A
GBS_BIN_chr1_254150000	GBS-BIN	chr1	254150000	A	A	H	H	A	H	H	A	A	H	A	H	H	H	H	H	H	A	H	H	H	A	A	H	H	H	H	A	H	A	H	H	A	H	H	H	H	A	H	H	H	H	A	H	A	A
CPIL_chr01_306225308	GBS-GT (121)	chr1	255105055	-	-	H	H	A	H	H	A	A	H	A	H	H	H	H	-	H	A	H	A	H	A	A	-	H	H	H	A	H	A	H	H	-	A	H	H	A	A	H	H	H	H	A	A	A	A
GBS_BIN_chr1_255163765	GBS-BIN	chr1	255163765	A	A	H	H	A	H	H	A	A	H	A	H	H	H	H	H	H	A	H	H	H	A	A	H	H	H	H	A	H	A	H	H	A	H	H	H	H	A	H	H	H	H	A	H	A	A
GBS_BIN_chr2_4250000	GBS-BIN	chr2	4250000	H	A	A	H	H	A	A	A	A	H	A	H	A	A	H	H	H	A	A	A	A	A	H	B	H	A	A	H	A	H	H	A	A	A	A	A	A	A	H	A	H	H	A	A	A	A
GBS_BIN_chr2_6250000	GBS-BIN	chr2	6250000	H	A	A	H	H	A	A	A	A	H	A	H	A	A	H	H	H	A	A	A	A	A	H	H	H	A	A	H	A	H	H	A	A	A	A	A	A	A	H	A	H	H	A	A	A	A
GBS_BIN_chr2_6350000	GBS-BIN	chr2	6350000	H	A	A	H	H	A	A	A	A	H	A	H	A	A	H	H	H	A	A	A	A	A	H	H	H	A	A	H	A	H	H	A	A	A	A	A	A	A	H	A	H	H	A	A	A	A
GBS_BIN_chr2_6450000	GBS-BIN	chr2	6450000	H	A	A	H	H	A	A	A	A	H	A	H	A	A	H	H	H	A	A	A	A	A	H	H	H	A	A	H	A	H	H	A	A	A	A	H	A	A	H	A	H	H	A	A	A	A
GBS_BIN_chr2_7050000	GBS-BIN	chr2	7050000	H	A	A	A	H	A	A	A	A	B	A	H	A	A	H	H	H	A	A	A	A	A	H	H	H	A	A	H	A	H	H	A	A	A	A	H	A	A	H	A	H	H	A	A	A	A
GBS_BIN_chr2_12350000	GBS-BIN	chr2	12350000	H	A	A	A	H	A	A	A	A	B	A	H	A	A	H	H	H	A	A	A	A	A	H	H	H	A	A	H	A	H	H	A	A	A	A	H	A	A	H	A	H	H	A	A	A	A
GBS_BIN_chr2_13550000	GBS-BIN	chr2	13550000	H	A	A	A	A	A	A	A	A	H	A	H	A	A	H	H	H	A	A	A	A	A	H	H	H	A	A	H	A	H	H	A	A	A	H	H	A	A	H	A	H	H	A	A	A	A
GBS_BIN_chr2_14850000	GBS-BIN	chr2	14850000	H	A	A	H	A	A	A	A	A	H	A	H	A	A	H	H	H	A	A	A	A	A	B	H	H	A	A	H	A	H	H	A	A	A	H	H	A	A	H	A	A	H	A	A	A	A
GBS_BIN_chr2_15450000	GBS-BIN	chr2	15450000	H	A	A	H	A	A	A	A	A	H	A	H	A	A	H	H	H	A	A	A	A	A	B	H	H	A	A	H	A	H	H	A	A	A	H	H	A	A	H	A	A	H	A	A	A	A
GBS_BIN_chr2_17050000	GBS-BIN	chr2	17050000	H	A	A	H	H	A	A	A	A	H	A	H	A	A	H	H	H	A	A	A	A	A	B	H	H	A	A	H	A	H	H	A	A	A	H	H	A	A	H	A	H	H	A	A	A	A
GBS_BIN_chr2_19050000	GBS-BIN	chr2	19050000	H	A	A	H	H	A	A	A	A	H	A	H	A	A	H	H	H	A	A	A	A	A	H	A	H	A	A	H	A	H	H	A	A	A	H	H	A	A	H	A	H	H	A	A	A	A
GBS_BIN_chr2_24150000	GBS-BIN	chr2	24150000	H	A	A	H	H	A	A	A	A	H	A	H	A	A	H	H	H	A	A	A	A	A	H	A	H	A	A	H	A	H	H	A	A	A	H	H	A	A	H	A	H	H	A	A	A	A
GBS_BIN_chr2_27050000	GBS-BIN	chr2	27050000	H	A	A	H	H	A	A	A	A	H	A	H	A	A	H	H	H	A	A	A	A	A	H	H	H	A	A	H	A	H	H	A	A	A	H	H	A	A	H	A	H	H	A	H	A	A
GBS_BIN_chr2_27550000	GBS-BIN	chr2	27550000	H	A	A	H	H	A	A	A	A	H	A	B	A	A	H	H	H	A	A	A	A	A	H	H	H	A	A	A	A	H	H	A	A	A	A	H	A	A	H	A	H	H	A	H	A	A
GBS_BIN_chr2_30350000	GBS-BIN	chr2	30350000	H	A	A	H	H	A	A	A	A	H	A	B	A	A	H	H	H	A	A	A	A	A	H	H	H	A	A	H	A	H	H	A	A	A	H	H	A	A	H	A	H	H	A	H	A	A
GBS_BIN_chr2_30650000	GBS-BIN	chr2	30650000	H	A	A	H	H	A	A	A	A	A	A	H	A	A	H	H	H	A	A	A	A	A	B	H	H	A	A	H	A	H	H	A	A	A	H	H	A	A	H	A	H	H	A	A	A	A
GBS_BIN_chr2_30850000	GBS-BIN	chr2	30850000	H	A	A	H	H	A	A	A	A	A	A	H	A	A	H	H	H	A	A	A	A	A	B	H	H	A	A	H	A	H	H	A	A	A	H	H	A	A	H	A	H	H	A	A	A	A
GBS_BIN_chr2_31150000	GBS-BIN	chr2	31150000	H	A	A	H	H	A	A	A	A	A	A	H	A	A	H	H	H	A	A	A	A	A	B	H	H	A	A	H	A	H	H	A	A	A	H	H	A	A	H	A	H	H	A	A	A	A
CPIL_chr02_127282089	GBS-GT (121)	chr2	33762198	-	A	A	-	H	A	A	A	-	H	-	-	A	A	H	-	H	A	A	A	A	A	H	-	H	A	A	H	A	H	H	A	A	A	-	-	A	A	H	A	-	H	A	-	-	A
GBS_BIN_chr2_34350000	GBS-BIN	chr2	34350000	H	A	A	H	H	A	A	A	A	H	A	H	A	A	H	H	H	A	A	A	A	A	H	H	H	A	A	H	A	H	H	A	A	A	H	H	A	A	H	A	H	H	A	A	A	A
GBS_BIN_chr2_36750000	GBS-BIN	chr2	36750000	H	A	A	H	H	A	A	A	A	H	A	H	A	A	H	H	H	A	A	A	A	A	H	H	H	A	A	H	A	H	H	A	A	A	H	H	A	A	H	A	H	H	A	A	A	A
GBS_BIN_chr2_37050000	GBS-BIN	chr2	37050000	H	A	A	H	H	A	A	A	A	H	A	H	A	A	H	H	H	A	A	A	A	A	H	H	H	A	A	H	A	H	H	A	A	A	H	H	A	A	H	A	H	H	A	A	A	A
GBS_BIN_chr2_37150000	GBS-BIN	chr2	37150000	H	A	A	H	H	A	A	A	A	H	A	H	A	A	B	H	H	A	A	A	A	A	H	H	H	A	A	H	A	H	H	A	A	A	B	H	A	A	H	A	H	H	A	A	A	A
GBS_BIN_chr2_37250000	GBS-BIN	chr2	37250000	H	A	A	H	H	A	A	A	A	H	A	H	A	A	H	H	H	A	A	A	A	A	H	H	H	A	A	H	A	H	H	A	A	A	B	H	A	A	H	A	H	H	A	A	A	A
GBS_BIN_chr2_37450000	GBS-BIN	chr2	37450000	H	A	A	H	H	A	A	A	A	H	A	H	A	A	H	H	H	A	A	A	A	A	H	H	H	A	A	H	A	H	H	A	A	A	B	H	A	A	H	A	H	A	A	A	A	A
GBS_BIN_chr2_38650000	GBS-BIN	chr2	38650000	H	A	A	H	H	A	A	A	A	H	A	H	A	A	H	H	H	A	A	A	A	A	H	H	H	A	A	H	A	H	H	A	A	A	B	H	A	A	H	A	H	A	A	A	A	A
GBS_BIN_chr2_43550000	GBS-BIN	chr2	43550000	H	A	A	H	H	A	A	A	A	H	A	H	A	A	H	H	H	A	A	A	A	A	H	H	H	A	A	H	A	H	H	A	A	A	H	H	A	A	H	A	H	H	A	A	A	A
GBS_BIN_chr2_44550000	GBS-BIN	chr2	44550000	H	A	A	H	H	A	A	A	A	H	A	H	A	A	H	H	H	A	A	A	A	A	H	H	H	A	A	H	A	H	H	A	A	A	H	H	A	A	H	A	H	H	A	A	A	A
GBS_BIN_chr2_45950000	GBS-BIN	chr2	45950000	H	A	A	H	H	A	A	A	A	H	A	H	A	A	H	H	H	A	A	A	A	A	H	H	H	A	A	H	A	H	H	A	A	A	H	H	A	A	H	A	H	H	A	A	A	A
GBS_BIN_chr2_46750000	GBS-BIN	chr2	46750000	H	A	A	H	H	A	A	A	A	H	A	H	A	A	H	H	H	A	A	A	A	A	H	H	H	A	A	H	A	H	H	A	A	A	H	H	A	A	H	A	H	H	A	A	A	A
GBS_BIN_chr2_48450000	GBS-BIN	chr2	48450000	H	A	A	H	H	A	A	A	A	H	A	H	A	A	H	H	H	A	A	A	A	A	H	H	H	A	A	H	A	H	H	A	A	A	H	A	A	A	H	A	H	H	A	A	A	A
GBS_BIN_chr2_49350000	GBS-BIN	chr2	49350000	H	A	A	H	H	A	A	A	A	H	A	H	A	A	H	H	H	A	A	A	A	A	H	H	H	A	A	H	A	H	H	A	A	A	H	A	A	A	H	A	H	H	A	A	A	A
GBS_BIN_chr2_50850000	GBS-BIN	chr2	50850000	H	A	A	H	H	A	A	A	A	H	A	H	A	A	H	H	H	A	A	A	A	A	H	H	H	A	A	H	A	H	H	A	A	A	H	H	A	A	H	A	H	A	A	A	A	A
GBS_BIN_chr2_52750000	GBS-BIN	chr2	52750000	H	A	A	H	H	A	A	A	A	H	A	H	A	A	H	H	H	A	A	A	A	A	H	H	H	A	H	H	A	H	H	A	A	A	H	H	A	A	H	A	H	H	A	A	A	A
GBS_BIN_chr2_53550000	GBS-BIN	chr2	53550000	H	A	A	H	H	A	A	A	A	H	A	H	A	A	H	H	H	A	A	A	A	A	H	H	H	A	H	H	A	H	H	A	A	A	H	A	A	A	H	A	H	H	A	A	A	A
GBS_BIN_chr2_53650000	GBS-BIN	chr2	53650000	H	A	A	H	H	A	A	A	A	H	A	H	A	A	H	H	H	A	A	A	A	A	H	H	H	A	H	H	A	H	H	A	A	A	B	A	A	A	H	A	H	H	A	A	A	A
GBS_BIN_chr2_55450000	GBS-BIN	chr2	55450000	H	A	A	H	H	A	A	A	A	H	A	H	A	A	H	H	H	A	A	A	A	A	H	H	H	A	H	H	A	H	H	A	A	A	B	A	A	A	H	A	H	H	A	A	A	A
GBS_BIN_chr2_57050000	GBS-BIN	chr2	57050000	H	A	A	H	H	A	A	A	A	H	A	B	A	A	H	H	H	A	A	A	A	A	H	H	H	A	H	H	A	H	A	A	A	A	H	A	A	A	H	A	H	H	A	A	A	A
GBS_BIN_chr2_60150000	GBS-BIN	chr2	60150000	H	A	A	H	H	A	A	A	A	H	A	B	A	A	H	H	H	A	A	A	A	A	H	H	H	A	H	H	A	H	A	A	A	A	H	H	A	A	H	A	H	H	A	A	A	A
GBS_BIN_chr2_65250000	GBS-BIN	chr2	65250000	H	A	A	H	H	A	A	A	A	H	A	B	A	A	H	H	B	A	A	A	A	A	H	H	H	A	H	H	A	H	H	A	A	A	H	H	A	A	H	A	H	H	A	H	A	A
GBS_BIN_chr2_66450000	GBS-BIN	chr2	66450000	H	A	A	H	H	A	A	A	A	H	A	B	A	A	H	H	B	A	A	A	A	A	H	H	H	A	H	H	A	H	H	A	A	A	H	H	A	A	H	A	H	H	A	H	A	A
GBS_BIN_chr2_71150000	GBS-BIN	chr2	71150000	H	A	A	H	A	A	A	A	A	B	A	B	A	A	H	H	B	A	A	A	A	A	H	H	H	A	H	H	A	H	A	A	A	A	H	H	A	A	H	A	H	H	A	H	A	A
GBS_BIN_chr2_72750000	GBS-BIN	chr2	72750000	H	A	A	H	H	A	A	A	A	H	A	H	A	A	H	H	H	A	A	A	A	A	H	H	H	A	A	H	A	H	H	A	A	A	A	H	A	A	H	A	H	H	A	A	A	A
GBS_BIN_chr2_73150000	GBS-BIN	chr2	73150000	H	A	A	H	H	A	A	A	A	H	A	H	A	A	H	H	H	A	A	A	A	A	H	H	H	A	A	H	A	H	H	A	A	A	A	H	A	A	H	A	H	H	A	A	A	A
GBS_BIN_chr2_79050000	GBS-BIN	chr2	79050000	H	A	A	H	H	A	A	A	A	H	A	H	A	A	H	H	H	A	A	A	A	A	H	H	H	A	H	H	A	H	H	A	A	A	H	H	A	A	H	A	H	H	A	A	A	A
GBS_BIN_chr2_79650000	GBS-BIN	chr2	79650000	H	A	A	H	H	A	A	A	A	H	A	H	A	A	H	H	H	A	A	A	A	A	H	H	H	A	H	H	A	H	H	A	A	A	H	H	A	A	H	A	H	A	A	A	A	A
GBS_BIN_chr2_79850000	GBS-BIN	chr2	79850000	H	A	A	H	H	A	A	A	A	H	A	H	A	A	H	H	H	A	A	A	A	A	H	H	H	A	H	H	A	H	H	A	A	A	H	H	A	A	H	A	H	A	A	A	A	A
CAPS_CONTIG.8070	Fluidigm-GT	chr2	79902895	H	A	A	H	H	A	A	A	A	H	A	H	A	A	H	H	H	A	A	A	A	H	H	H	H	A	H	H	A	H	H	A	A	A	H	H	A	A	H	A	H	H	A	H	A	A
GBS_BIN_chr2_80150000	GBS-BIN	chr2	80150000	H	A	A	H	H	A	A	A	A	H	A	H	A	A	H	H	A	A	A	A	A	A	H	B	H	A	A	H	A	H	A	A	A	A	H	A	A	A	A	A	H	H	A	H	A	A
GBS_BIN_chr2_80650000	GBS-BIN	chr2	80650000	H	A	A	H	H	A	A	A	A	H	A	H	A	A	H	H	H	A	A	A	A	H	H	B	H	A	A	H	A	H	A	A	A	A	H	A	A	A	A	A	H	H	A	H	A	A
GBS_BIN_chr2_81450000	GBS-BIN	chr2	81450000	H	A	A	H	H	A	A	A	A	H	A	H	A	A	H	H	H	A	A	A	A	H	H	B	H	A	A	H	A	H	A	A	A	A	H	A	A	A	A	A	H	H	A	H	A	A
GBS_BIN_chr2_82150000	GBS-BIN	chr2	82150000	H	A	A	H	H	A	A	A	A	H	A	H	A	A	H	H	H	A	A	A	A	H	H	B	H	A	H	H	A	H	A	A	A	A	H	A	A	A	H	A	H	H	A	H	A	A
GBS_BIN_chr2_82850000	GBS-BIN	chr2	82850000	H	A	A	H	H	A	A	A	A	H	A	H	A	A	H	H	H	A	A	A	A	H	H	B	H	A	H	H	A	H	A	A	A	A	H	H	A	A	H	A	H	H	A	H	A	A
GBS_BIN_chr2_84750000	GBS-BIN	chr2	84750000	H	A	A	H	H	A	A	A	A	H	A	H	A	A	H	H	H	A	A	A	A	H	H	B	H	A	H	H	A	H	A	A	A	A	H	H	A	A	H	A	H	H	A	H	A	A
GBS_BIN_chr2_85150000	GBS-BIN	chr2	85150000	H	A	A	H	H	A	A	A	A	H	A	H	A	A	H	H	H	A	A	A	A	H	H	H	H	A	H	H	A	H	H	A	A	A	H	H	A	A	H	A	H	H	A	B	A	A
GBS_BIN_chr2_85650000	GBS-BIN	chr2	85650000	H	A	A	H	H	A	A	A	A	H	A	H	A	A	H	H	H	A	A	A	A	H	H	H	H	A	H	H	A	H	H	A	A	A	H	H	A	A	H	A	H	H	A	B	A	A
GBS_BIN_chr2_88150000	GBS-BIN	chr2	88150000	H	A	A	H	H	A	A	A	A	H	A	H	A	A	H	H	H	A	A	A	A	H	H	H	H	A	H	H	A	H	H	A	A	A	H	H	A	A	H	A	H	H	A	B	A	A
GBS_BIN_chr2_88350000	GBS-BIN	chr2	88350000	H	A	A	H	H	A	A	A	A	H	A	H	A	A	B	H	H	A	A	A	A	H	H	H	H	A	H	H	A	H	H	A	A	A	H	H	A	A	H	A	H	H	A	H	A	A
GBS_BIN_chr2_88550000	GBS-BIN	chr2	88550000	H	A	A	H	H	A	A	A	A	H	A	H	A	A	B	H	H	A	A	A	A	H	H	H	H	A	H	H	A	H	H	A	A	A	H	H	A	A	H	A	H	H	A	H	A	A
GBS_BIN_chr2_88850000	GBS-BIN	chr2	88850000	B	A	A	H	H	A	A	A	A	H	A	B	A	A	A	A	H	A	A	H	A	H	H	H	H	A	A	H	A	B	H	A	A	A	B	H	A	A	H	A	H	H	A	H	A	A
GBS_BIN_chr2_89050000	GBS-BIN	chr2	89050000	B	A	A	H	H	A	A	A	A	H	A	B	A	A	A	A	H	A	A	H	A	H	A	A	H	A	A	H	A	B	H	A	A	A	B	H	A	A	H	A	H	H	A	H	A	A
GBS_BIN_chr2_89850000	GBS-BIN	chr2	89850000	B	A	A	H	H	A	A	A	A	H	A	B	A	A	A	A	H	A	A	H	A	H	A	A	H	A	A	H	A	B	H	A	A	A	B	H	A	A	H	A	H	H	A	H	A	A
GBS_BIN_chr2_92750000	GBS-BIN	chr2	92750000	H	A	A	H	H	A	A	A	A	H	A	B	A	A	H	H	B	A	A	H	A	H	H	A	H	A	H	H	A	H	H	A	A	A	H	H	A	A	H	A	H	H	A	A	A	A
GBS_BIN_chr2_92950000	GBS-BIN	chr2	92950000	H	A	A	H	H	A	A	A	A	H	A	B	A	A	H	H	B	A	A	H	A	H	H	H	H	A	H	H	A	H	H	A	A	A	H	H	A	A	H	A	H	A	A	A	A	A
GBS_BIN_chr2_94350000	GBS-BIN	chr2	94350000	H	A	A	H	H	A	A	A	A	H	A	B	A	A	H	H	B	A	A	H	A	H	H	H	H	A	H	H	A	H	H	A	A	A	H	H	A	A	H	A	H	A	A	A	A	A
GBS_BIN_chr2_95450000	GBS-BIN	chr2	95450000	H	A	A	H	H	A	A	A	A	H	A	B	A	A	H	H	B	A	A	H	A	H	H	H	H	A	H	H	A	H	H	A	A	A	H	H	A	A	H	A	H	A	A	A	A	A
GBS_BIN_chr2_96350000	GBS-BIN	chr2	96350000	H	A	A	H	H	A	A	A	A	H	A	H	A	A	H	H	H	A	A	H	A	H	H	H	H	A	H	H	A	H	H	A	A	A	H	H	A	A	H	A	H	H	A	A	A	A
GBS_BIN_chr2_96950000	GBS-BIN	chr2	96950000	H	A	A	H	H	A	A	A	A	H	A	H	A	A	H	H	H	A	A	H	A	H	H	H	H	A	H	H	A	H	H	A	A	A	H	H	A	A	H	A	H	H	A	A	A	A
GBS_BIN_chr2_97450000	GBS-BIN	chr2	97450000	H	A	A	H	H	A	A	A	A	H	A	H	A	A	H	H	H	A	A	H	H	H	H	H	H	A	H	H	A	H	H	A	A	A	H	H	A	A	H	A	H	H	A	A	A	A
GBS_BIN_chr2_98350000	GBS-BIN	chr2	98350000	H	A	A	H	H	A	A	A	A	H	A	H	A	A	H	H	H	H	H	H	H	H	H	H	H	A	H	H	A	H	H	A	A	A	H	H	A	A	H	A	H	H	A	A	A	A
GBS_BIN_chr2_98850000	GBS-BIN	chr2	98850000	H	A	A	H	H	A	A	A	A	A	A	H	A	A	H	H	H	H	H	H	H	H	H	H	H	A	H	H	A	H	H	A	A	A	H	H	A	A	H	A	H	H	A	A	A	A
GBS_BIN_chr2_99150000	GBS-BIN	chr2	99150000	H	A	A	H	H	A	A	A	A	A	A	H	A	A	H	H	H	H	H	H	H	H	H	H	H	A	H	H	A	H	H	A	A	A	H	H	A	A	H	A	H	H	A	A	A	A
GBS_BIN_chr2_101150000	GBS-BIN	chr2	101150000	H	A	A	H	H	A	A	A	A	A	A	H	A	A	H	H	H	H	H	H	H	H	A	H	H	A	H	H	A	H	H	A	A	A	H	H	A	A	H	A	H	H	A	B	A	A
KS01048D11	Fluidigm-GT	chr2	101289411	H	A	A	B	H	A	A	A	A	H	A	H	A	H	H	H	H	H	H	H	H	H	A	H	H	A	H	H	A	H	B	A	A	A	H	H	A	A	H	A	H	H	A	B	A	A
GBS_BIN_chr2_101350000	GBS-BIN	chr2	101350000	H	A	A	H	H	A	A	A	A	A	A	H	A	A	H	H	H	H	H	H	H	H	A	H	H	A	H	H	A	H	H	A	A	A	H	H	A	A	H	A	H	H	A	B	A	A
GBS_BIN_chr2_101450000	GBS-BIN	chr2	101450000	H	A	A	H	H	A	A	A	A	A	A	H	A	H	H	A	H	H	H	H	H	H	A	H	H	A	B	H	A	H	H	A	A	A	H	H	A	A	H	A	H	H	A	B	A	A
GBS_BIN_chr2_102050000	GBS-BIN	chr2	102050000	H	A	A	H	H	A	A	A	A	A	A	H	A	H	H	A	H	H	H	H	H	H	A	A	H	A	B	H	A	H	H	A	A	A	H	H	A	A	H	A	H	H	A	B	A	A
GBS_BIN_chr2_102150000	GBS-BIN	chr2	102150000	H	A	A	H	H	A	A	A	A	A	A	H	A	H	H	A	H	H	H	H	H	H	A	A	H	A	B	H	A	H	H	A	A	A	H	A	A	A	H	A	H	H	A	B	A	B
GBS_BIN_chr2_102250000	GBS-BIN	chr2	102250000	H	A	A	H	H	A	A	A	A	H	A	H	A	H	H	A	H	H	H	A	H	H	A	A	H	A	B	H	A	H	H	A	A	A	H	A	A	A	H	A	H	H	A	B	A	B
GBS_BIN_chr2_102550000	GBS-BIN	chr2	102550000	H	A	A	H	H	A	A	A	A	H	A	H	A	H	H	A	H	H	H	A	A	H	A	A	H	A	B	H	A	H	H	A	A	A	H	A	A	A	H	A	H	H	A	B	A	B
GBS_BIN_chr2_102650000	GBS-BIN	chr2	102650000	A	A	A	H	H	A	A	A	A	H	A	A	A	H	H	A	H	H	B	A	B	H	A	H	H	A	B	H	H	H	H	A	A	A	B	A	A	A	H	A	H	H	A	B	A	B
GBS_BIN_chr2_102950000	GBS-BIN	chr2	102950000	H	A	A	H	H	A	A	A	A	H	A	H	A	H	H	A	B	H	B	H	B	H	A	H	B	A	B	B	H	H	H	A	A	A	B	A	A	A	H	A	H	H	A	B	A	B
GBS_BIN_chr2_105150000	GBS-BIN	chr2	105150000	H	A	A	H	H	A	A	A	A	H	A	H	A	H	H	A	B	H	H	H	B	H	A	H	H	A	B	B	H	H	H	A	A	A	H	H	A	A	B	A	H	H	A	B	A	B
GBS_BIN_chr2_105250000	GBS-BIN	chr2	105250000	H	A	A	H	H	A	A	A	A	H	A	H	A	H	H	A	B	A	H	H	B	H	A	H	H	A	B	H	H	H	H	A	A	A	H	H	A	A	B	A	H	H	A	H	A	B
CAPS_CONTIG.3815	Fluidigm-GT	chr2	105401847	H	A	A	H	H	A	A	A	A	H	A	A	A	H	H	A	H	H	H	H	H	H	A	H	H	A	H	H	H	H	H	A	H	A	H	H	A	H	H	A	A	H	A	A	A	H
GBS_BIN_chr2_106450000	GBS-BIN	chr2	106450000	H	A	A	H	H	A	A	A	A	H	A	H	A	H	H	A	B	A	H	H	B	H	A	H	H	A	B	H	H	H	H	A	A	A	H	H	A	A	B	A	H	H	A	H	A	B
GBS_BIN_chr2_107450000	GBS-BIN	chr2	107450000	H	A	A	H	H	A	A	A	A	H	A	H	A	H	H	A	B	A	H	H	B	H	A	H	H	A	B	H	H	H	H	A	A	A	H	H	A	A	B	A	H	H	A	H	A	B
GBS_BIN_chr2_108150000	GBS-BIN	chr2	108150000	H	A	A	H	H	A	A	A	A	H	A	A	A	H	H	A	B	A	H	H	H	H	A	H	H	A	A	H	H	H	A	A	A	A	A	H	A	H	H	A	A	H	A	H	A	A
GBS_BIN_chr2_110450000	GBS-BIN	chr2	110450000	H	A	A	H	H	A	A	A	A	H	A	A	A	H	H	A	B	A	H	H	H	H	A	H	H	A	A	H	H	H	A	A	A	A	A	H	A	H	H	A	A	H	A	H	A	A
GBS_BIN_chr2_111050000	GBS-BIN	chr2	111050000	H	A	A	H	H	A	A	A	A	H	A	A	A	H	H	A	H	H	H	H	H	H	A	H	H	A	A	H	H	H	H	A	A	A	A	H	A	H	H	A	A	H	A	A	A	A
GBS_BIN_chr2_111150000	GBS-BIN	chr2	111150000	H	A	A	H	H	A	A	A	A	H	A	A	A	H	H	A	H	H	H	H	H	H	A	H	H	A	A	H	H	H	H	A	A	A	A	H	A	H	H	A	A	H	A	A	A	A
GBS_BIN_chr2_111350000	GBS-BIN	chr2	111350000	H	A	A	B	H	A	A	A	A	B	A	A	A	B	B	A	H	H	H	B	B	B	A	B	H	A	B	B	B	H	H	A	B	A	A	H	A	B	H	A	A	H	A	H	A	A
GBS_BIN_chr2_113150000	GBS-BIN	chr2	113150000	H	A	A	B	H	A	A	A	A	B	A	A	A	B	B	A	H	H	H	B	B	B	A	B	H	A	B	B	B	H	H	A	B	A	A	H	A	B	H	A	A	H	A	H	A	A
GBS_BIN_chr2_113250000	GBS-BIN	chr2	113250000	H	A	A	B	H	A	A	A	A	B	A	A	A	B	B	A	H	H	H	B	H	B	A	A	H	A	B	B	B	H	H	A	B	A	H	H	A	B	H	A	A	H	A	H	A	A
GBS_BIN_chr2_114150000	GBS-BIN	chr2	114150000	H	A	A	B	H	A	A	A	A	B	A	A	A	B	B	A	H	H	H	B	H	B	A	A	H	A	B	B	B	H	A	A	B	A	H	H	A	B	H	A	A	H	A	H	A	A
GBS_BIN_chr2_114750000	GBS-BIN	chr2	114750000	A	A	A	H	H	A	A	A	A	H	A	A	A	H	H	A	H	H	A	H	H	H	A	A	H	H	H	H	A	H	H	A	H	A	H	H	A	H	H	A	A	H	A	H	A	H
GBS_BIN_chr2_115650000	GBS-BIN	chr2	115650000	A	A	A	H	H	A	A	A	A	H	A	A	A	H	H	A	H	H	A	H	H	H	A	A	H	H	H	H	A	H	H	A	H	A	H	H	A	H	H	A	A	H	A	H	A	H
GBS_BIN_chr2_115750000	GBS-BIN	chr2	115750000	A	A	A	H	H	A	A	A	A	H	A	A	A	H	H	A	H	H	A	H	H	H	A	A	H	H	H	H	A	H	H	A	H	A	H	H	A	H	H	A	A	H	A	H	A	H
GBS_BIN_chr2_115850000	GBS-BIN	chr2	115850000	A	A	A	H	H	A	A	A	A	H	A	A	A	H	H	A	H	H	A	H	H	H	A	A	H	H	H	H	A	H	H	A	H	A	H	H	A	H	H	A	A	H	A	H	A	H
GBS_BIN_chr2_116550000	GBS-BIN	chr2	116550000	A	A	A	H	H	A	A	A	A	H	A	A	A	H	H	A	H	H	H	H	H	H	A	A	H	H	H	H	A	H	H	A	H	A	H	H	A	H	H	A	A	H	A	A	A	H
CPIL_chr02_130414516	GBS-GT (121)	chr2	117896556	-	-	A	H	H	A	-	-	-	-	A	-	-	H	-	-	-	H	H	H	-	-	A	-	-	H	H	H	-	H	H	A	-	A	H	-	A	H	H	-	A	H	A	A	A	H
GBS-GT_chr02_130.4M	GBS-GT (84)	chr2	117896590	A	A	-	H	H	A	A	H	A	H	A	A	A	H	H	A	H	H	H	H	H	H	A	A	H	H	H	H	H	H	H	A	H	A	H	H	A	H	H	A	A	H	A	A	A	H
GBS_BIN_chr2_118050000	GBS-BIN	chr2	118050000	A	A	A	H	H	A	A	H	A	H	A	A	A	H	H	A	H	H	H	H	H	H	A	A	H	H	H	H	H	H	H	A	H	A	H	H	A	H	H	A	A	H	A	A	A	H
GBS_BIN_chr2_121050000	GBS-BIN	chr2	121050000	A	A	A	H	H	A	A	H	A	H	A	A	A	H	H	A	H	H	H	H	H	H	A	A	H	H	H	H	H	H	H	A	H	A	H	H	A	H	H	A	A	H	A	A	A	A
GBS_BIN_chr2_121650000	GBS-BIN	chr2	121650000	A	A	A	H	H	A	A	H	A	H	A	A	A	H	H	A	H	H	H	H	H	H	A	A	H	H	H	H	H	H	H	A	H	A	H	H	A	H	H	A	A	H	A	A	A	A
GBS_BIN_chr2_122150000	GBS-BIN	chr2	122150000	A	A	A	H	H	A	A	H	A	H	A	A	A	H	B	A	A	H	H	H	H	H	A	A	H	H	H	H	H	H	H	A	H	A	H	H	A	B	H	A	A	H	A	H	A	A
GBS_BIN_chr2_122350000	GBS-BIN	chr2	122350000	A	A	A	H	H	A	H	H	A	H	A	A	A	H	B	A	A	H	H	H	H	H	A	A	H	H	H	H	H	H	H	A	H	A	H	H	A	B	H	A	A	H	A	H	A	A
GBS_BIN_chr2_122450000	GBS-BIN	chr2	122450000	A	A	A	H	H	A	H	H	A	H	A	A	A	H	A	A	A	H	H	H	H	H	A	A	H	H	H	H	H	H	H	A	H	A	H	H	A	B	H	A	A	H	A	H	A	A
GBS_BIN_chr2_122850000	GBS-BIN	chr2	122850000	A	A	A	H	A	A	H	H	A	H	A	A	A	H	A	A	H	H	H	H	H	H	A	A	H	H	H	H	H	H	H	A	H	A	H	H	A	B	H	A	A	H	A	H	A	H
GBS_BIN_chr2_123650000	GBS-BIN	chr2	123650000	A	A	A	H	H	A	H	H	A	H	A	A	A	H	A	A	H	H	H	H	H	H	A	A	H	H	H	H	H	H	A	A	H	A	H	H	A	H	H	A	A	H	A	H	A	H
GBS_BIN_chr2_123950000	GBS-BIN	chr2	123950000	A	A	A	H	H	A	H	H	A	H	A	A	A	H	A	A	H	A	H	H	H	H	A	A	H	H	A	H	H	H	A	A	H	A	H	H	A	H	H	A	A	H	A	H	A	H
GBS_BIN_chr2_124450000	GBS-BIN	chr2	124450000	A	A	A	H	H	A	H	H	A	H	A	A	A	H	A	A	H	A	H	H	H	H	A	A	H	H	A	H	H	H	A	A	H	A	H	H	A	H	H	A	A	H	A	H	A	H
GBS_BIN_chr2_125450000	GBS-BIN	chr2	125450000	A	A	A	H	H	A	H	H	A	H	A	A	A	H	H	A	H	A	H	H	H	H	A	A	H	H	A	H	H	H	A	A	H	A	H	H	A	H	H	A	A	H	A	H	A	H
CAPS_CONTIG.9655	Fluidigm-GT	chr2	125577517	A	A	A	H	H	A	H	H	A	A	A	A	A	H	H	A	-	H	H	H	H	H	A	A	H	H	H	H	H	H	H	A	H	A	H	H	A	H	H	A	A	H	A	A	H	H
GBS_BIN_chr2_125950000	GBS-BIN	chr2	125950000	A	A	A	H	H	A	H	H	A	H	A	A	A	H	H	A	H	A	H	H	H	H	A	A	H	H	A	H	H	H	H	A	H	A	H	H	A	H	H	A	A	H	A	H	A	H
GBS_BIN_chr2_127150000	GBS-BIN	chr2	127150000	A	A	A	H	H	A	H	H	A	A	A	A	A	H	H	A	H	A	H	H	H	H	A	A	H	H	A	H	H	H	H	A	H	A	H	H	A	H	H	A	A	H	A	H	A	H
GBS_BIN_chr2_127350000	GBS-BIN	chr2	127350000	A	A	A	H	H	A	H	H	A	A	A	A	A	A	H	A	H	A	H	H	H	H	A	A	H	H	A	H	H	H	H	A	H	A	H	H	A	H	H	A	A	H	A	H	A	H
GBS_BIN_chr2_127450000	GBS-BIN	chr2	127450000	A	A	A	H	H	A	H	H	A	A	A	A	A	A	H	A	H	A	H	H	H	H	A	A	H	H	A	H	H	H	H	A	H	A	H	H	A	H	H	A	A	H	A	H	A	H
GBS_BIN_chr2_128550000	GBS-BIN	chr2	128550000	A	A	A	H	H	A	H	H	A	A	A	A	A	A	H	A	H	A	H	H	H	H	A	A	H	H	A	B	H	H	H	H	H	A	A	H	A	H	A	A	A	H	A	H	A	H
CAPS_CONTIG.9831	Fluidigm-GT	chr2	128880618	A	A	A	H	H	A	H	H	A	A	A	A	A	A	H	-	-	H	H	H	-	H	A	H	H	H	H	H	H	H	H	H	H	A	H	H	A	H	A	A	A	H	A	A	H	H
CAPS_CONTIG.10670	Fluidigm-GT	chr2	129545308	A	A	A	H	H	A	H	H	A	A	A	A	A	A	H	A	H	H	H	H	H	H	A	H	H	H	H	H	H	H	H	H	H	A	H	H	A	H	A	A	A	H	A	A	H	H
GBS_BIN_chr2_129850000	GBS-BIN	chr2	129850000	A	A	A	H	H	A	H	H	A	A	A	A	A	A	H	A	H	H	H	A	H	H	A	A	H	H	A	B	H	H	H	H	H	A	A	H	A	H	A	A	A	H	A	H	A	H
GBS_BIN_chr2_130850000	GBS-BIN	chr2	130850000	A	A	A	H	H	A	H	H	A	A	A	A	A	A	H	A	H	H	H	A	H	H	A	A	H	H	A	B	H	H	H	H	H	A	A	H	A	H	A	A	A	H	A	H	H	H
GBS_BIN_chr2_131350000	GBS-BIN	chr2	131350000	A	A	A	H	H	A	H	H	A	A	A	A	A	A	H	A	H	H	H	A	H	H	A	A	H	H	A	B	H	H	H	H	H	A	A	H	A	H	A	A	A	H	A	H	H	H
CAPS_CONTIG.4796	Fluidigm-GT	chr2	131803355	A	A	A	H	H	A	H	H	A	A	A	A	H	A	H	A	H	H	H	H	H	A	A	H	H	H	H	H	H	H	H	H	H	A	H	H	A	H	A	H	A	H	A	A	H	H
GBS_BIN_chr2_132350000	GBS-BIN	chr2	132350000	A	A	A	H	H	A	H	H	A	A	A	A	A	A	H	A	H	H	H	H	H	H	A	H	H	H	A	H	H	H	H	H	H	A	A	H	A	H	A	A	A	H	A	A	H	H
GBS_BIN_chr2_132450000	GBS-BIN	chr2	132450000	A	A	A	H	H	A	H	H	A	A	A	A	A	A	H	A	H	H	H	H	H	H	A	H	H	H	A	H	H	H	H	H	H	A	A	H	A	H	A	A	A	H	A	A	H	H
GBS_BIN_chr2_133350000	GBS-BIN	chr2	133350000	A	A	A	H	H	A	H	H	A	A	A	A	A	A	H	A	H	H	H	H	H	H	A	H	H	H	H	H	H	H	H	H	H	A	H	H	A	H	A	A	A	H	A	A	H	H
GBS_BIN_chr2_133550000	GBS-BIN	chr2	133550000	A	A	A	H	H	A	H	H	A	A	A	A	A	A	H	A	H	H	H	H	H	A	A	H	H	H	H	H	H	H	H	H	H	A	H	H	A	H	A	A	A	H	A	A	H	H
GBS_BIN_chr2_133750000	GBS-BIN	chr2	133750000	A	A	A	H	H	A	H	H	A	A	A	A	A	A	H	A	H	H	H	H	H	A	A	H	H	H	H	H	H	H	H	H	H	A	H	H	A	H	A	A	A	H	A	A	H	H
CPIL_chr02_150928303	GBS-GT (121)	chr2	136704099	A	-	A	H	H	-	H	-	A	A	A	-	H	-	H	-	-	H	H	H	-	A	A	-	-	H	-	H	H	H	H	H	-	-	H	-	A	-	A	H	-	H	A	A	-	-
GBS_BIN_chr2_136750000	GBS-BIN	chr2	136750000	A	A	A	H	H	A	H	H	A	A	A	A	H	A	H	A	H	H	H	H	H	A	A	H	H	H	H	H	H	H	H	H	H	A	H	H	A	H	A	H	A	H	A	A	H	H
GBS_BIN_chr2_137650000	GBS-BIN	chr2	137650000	A	A	A	H	H	A	H	H	A	A	A	A	H	A	H	A	H	H	H	H	H	A	A	H	H	H	H	H	H	H	H	H	H	A	H	H	A	H	A	H	A	H	A	A	B	H
GBS_BIN_chr2_139350000	GBS-BIN	chr2	139350000	A	A	A	H	H	A	H	H	A	A	A	A	H	A	H	A	B	H	H	H	H	A	A	H	H	B	H	H	H	H	H	H	H	A	H	H	A	B	A	H	A	H	A	A	H	H
GBS_BIN_chr2_139650000	GBS-BIN	chr2	139650000	A	A	A	H	H	A	H	H	A	A	A	A	H	A	H	A	B	H	H	H	H	A	A	H	H	B	H	H	H	H	H	H	H	A	H	H	A	H	A	H	A	H	A	A	H	H
GBS_BIN_chr2_139750000	GBS-BIN	chr2	139750000	A	A	A	H	H	A	H	H	A	A	A	A	H	A	H	A	B	H	H	H	H	A	A	H	H	B	H	H	H	H	H	H	H	A	H	H	A	H	A	H	A	H	A	A	H	H
GBS_BIN_chr2_139850000	GBS-BIN	chr2	139850000	A	A	A	H	H	A	H	H	A	A	A	A	H	A	H	A	B	H	H	H	H	A	A	H	H	B	H	H	H	H	H	H	H	A	H	H	A	H	A	H	A	H	A	A	H	H
GBS_BIN_chr2_140650000	GBS-BIN	chr2	140650000	A	A	A	A	H	A	H	H	A	A	A	A	H	A	H	A	B	H	B	H	H	A	A	H	H	B	H	H	H	H	H	H	A	A	H	B	A	H	A	H	A	B	A	A	H	B
GBS_BIN_chr2_140750000	GBS-BIN	chr2	140750000	A	A	A	A	H	A	H	H	A	A	A	A	H	A	H	A	H	H	B	H	H	A	A	H	H	H	H	H	H	H	H	H	A	A	H	B	A	H	A	H	A	A	A	A	H	B
GBS_BIN_chr2_141150000	GBS-BIN	chr2	141150000	A	A	A	A	H	A	H	H	A	A	A	A	H	A	H	A	H	H	B	H	H	A	A	H	H	H	H	H	H	H	H	H	A	A	H	B	A	H	A	H	A	A	A	A	H	B
CPIL_chr02_158160636	GBS-GT (121)	chr2	141506877	A	A	A	A	H	A	H	H	A	A	A	A	H	A	H	-	H	H	H	H	H	A	A	-	H	H	-	H	H	H	H	H	-	A	H	H	A	H	A	H	A	A	A	A	H	H
GBS-GT_chr02_158.2M	GBS-GT (84)	chr2	141506906	A	A	-	A	H	A	H	H	A	A	A	A	H	A	H	A	H	H	H	H	H	A	A	H	H	H	H	H	H	H	H	H	A	A	H	H	A	H	A	H	A	A	A	A	H	H
GBS_BIN_chr2_141550000	GBS-BIN	chr2	141550000	A	A	A	A	H	A	H	H	A	A	A	A	H	A	H	A	H	H	H	H	H	A	A	H	H	H	H	H	H	H	H	H	A	A	H	H	A	H	A	H	A	A	A	A	H	H
GBS_BIN_chr2_141950000	GBS-BIN	chr2	141950000	A	A	A	A	H	A	H	H	A	A	A	A	H	A	H	A	H	H	H	H	H	A	A	H	H	H	H	H	H	H	H	H	A	A	H	H	A	H	A	H	A	A	A	B	H	H
GBS_BIN_chr2_143150000	GBS-BIN	chr2	143150000	A	A	A	A	H	A	H	H	A	A	A	A	H	A	H	A	H	H	H	H	H	A	A	H	H	H	H	H	H	H	H	H	A	A	H	H	A	H	A	H	A	A	A	B	H	H
GBS_BIN_chr2_143450000	GBS-BIN	chr2	143450000	A	A	A	A	H	A	H	H	A	A	A	A	H	A	H	A	H	H	H	H	H	A	A	H	H	H	H	H	H	H	H	H	A	A	H	H	A	H	A	H	A	A	A	B	H	H
GBS_BIN_chr2_143550000	GBS-BIN	chr2	143550000	A	A	A	A	H	A	H	H	A	A	A	A	H	A	H	A	H	H	H	H	H	A	A	H	H	H	H	H	H	H	H	H	A	A	H	H	A	H	A	H	A	A	A	B	H	H
CAPS_CONTIG.6372	Fluidigm-GT	chr2	143870142	A	A	H	A	H	A	H	H	A	A	A	A	H	A	H	A	H	H	H	H	A	A	A	H	H	H	A	H	H	H	H	H	A	A	H	H	A	H	A	H	A	A	A	A	H	H
GBS_BIN_chr2_144250000	GBS-BIN	chr2	144250000	A	A	H	A	H	A	H	H	A	A	A	A	H	A	H	A	H	H	H	H	A	A	A	H	H	H	A	H	H	H	H	H	A	A	H	H	A	H	A	H	A	A	A	B	A	H
KS19047D04	Fluidigm-GT	chr2	144417219	A	A	H	A	H	A	H	H	H	A	A	A	H	A	H	A	H	H	H	H	A	A	A	H	H	H	A	H	H	H	H	H	A	A	H	H	A	H	A	H	A	A	A	A	H	H
GBS_BIN_chr2_144550000	GBS-BIN	chr2	144550000	A	A	H	A	H	A	H	H	A	A	A	A	H	A	H	A	H	H	H	H	A	A	A	H	H	H	A	H	H	H	H	H	A	A	H	H	A	H	A	H	A	A	A	H	H	H
GBS_BIN_chr2_145150000	GBS-BIN	chr2	145150000	A	A	H	A	H	A	H	H	A	A	A	A	H	A	H	A	H	H	H	H	A	A	A	H	H	H	A	H	H	H	H	H	A	A	H	H	A	H	A	H	A	A	A	H	H	H
GBS_BIN_chr2_145450000	GBS-BIN	chr2	145450000	A	A	H	A	H	A	H	H	A	A	A	A	H	A	H	A	H	H	H	H	A	A	A	H	H	H	A	H	H	H	H	H	A	A	H	H	A	H	A	H	A	A	A	H	H	H
CAPS_CONTIG.4895	Fluidigm-GT	chr2	146575041	A	A	H	A	H	A	H	H	H	A	A	A	H	A	H	A	H	H	H	H	A	A	A	H	H	H	A	H	H	H	H	H	A	A	H	H	A	A	A	H	A	A	A	A	H	H
GBS_BIN_chr2_146650000	GBS-BIN	chr2	146650000	A	A	H	A	H	A	H	H	A	A	A	A	H	A	H	A	H	H	H	H	A	A	A	H	H	H	A	H	H	H	H	H	A	A	H	H	A	A	A	H	A	A	A	H	H	H
CAPS_CONTIG.1134	Fluidigm-GT	chr2	146865371	A	A	H	A	H	A	H	H	H	A	A	A	H	A	H	A	H	H	H	H	A	A	A	H	H	H	A	H	H	H	H	H	A	A	H	H	A	A	A	H	A	A	A	A	H	H
GBS_BIN_chr2_147750000	GBS-BIN	chr2	147750000	A	A	H	A	H	A	H	H	A	A	A	A	H	A	H	A	H	H	H	H	A	A	A	H	H	H	A	H	H	H	H	H	A	A	H	H	A	A	A	H	A	A	A	H	H	H
CAPS_CONTIG.5328	Fluidigm-GT	chr2	147771180	A	A	H	A	H	A	H	H	H	A	A	A	H	A	H	A	H	H	H	A	A	A	A	H	H	H	A	H	H	H	H	A	A	A	H	H	A	A	A	H	A	A	A	A	H	H
GBS_BIN_chr2_147850000	GBS-BIN	chr2	147850000	A	A	H	A	H	A	H	H	B	A	A	A	H	A	H	A	H	H	H	H	A	A	A	H	H	B	A	H	H	H	H	H	A	A	H	H	A	A	A	H	A	A	A	H	H	H
GBS_BIN_chr2_148050000	GBS-BIN	chr2	148050000	A	A	H	A	H	A	A	H	B	A	A	A	B	A	B	A	B	B	H	H	A	A	A	H	H	B	A	B	H	H	H	A	A	A	H	H	A	A	A	H	A	A	A	H	H	A
GBS_BIN_chr2_148150000	GBS-BIN	chr2	148150000	A	A	H	A	H	A	A	H	B	A	A	A	B	A	B	A	B	B	H	H	A	A	A	H	H	B	A	B	H	H	H	A	A	A	H	H	A	A	A	H	A	A	A	H	H	A
GBS_BIN_chr2_148450000	GBS-BIN	chr2	148450000	A	A	H	A	H	A	A	H	B	A	A	A	H	A	B	A	B	A	H	H	A	A	A	H	H	B	A	B	H	H	H	A	A	A	H	H	A	A	A	H	A	A	A	H	H	A
GBS_BIN_chr2_148650000	GBS-BIN	chr2	148650000	A	A	H	A	H	A	A	H	B	A	A	A	H	A	A	A	B	A	H	H	A	A	A	H	H	H	A	B	H	H	B	A	A	A	A	H	A	A	A	H	A	A	A	H	H	A
GBS_BIN_chr2_148750000	GBS-BIN	chr2	148750000	A	A	H	A	H	A	A	H	H	A	A	A	H	A	A	A	B	A	H	H	A	A	A	H	H	H	A	H	H	H	H	A	A	A	A	H	A	A	A	H	A	A	A	A	H	A
GBS_BIN_chr2_148950000	GBS-BIN	chr2	148950000	A	A	H	A	H	A	A	H	H	A	A	A	H	A	A	A	B	A	H	H	A	A	A	H	H	H	A	H	H	H	H	A	A	A	A	H	A	A	A	H	A	A	A	A	H	A
GBS_BIN_chr2_149350000	GBS-BIN	chr2	149350000	A	A	H	A	H	A	A	H	H	A	A	A	H	A	A	A	A	A	H	H	A	A	A	H	H	H	A	H	H	H	H	A	A	A	A	H	A	A	A	H	A	A	A	A	A	A
CAPS_CONTIG.6181	Fluidigm-GT	chr2	149433998	A	A	H	A	H	A	A	H	H	A	A	A	H	A	H	A	-	H	H	H	A	A	A	H	H	H	A	H	H	H	H	A	A	A	H	H	A	A	A	H	A	A	A	A	H	H
GBS_BIN_chr2_149450000	GBS-BIN	chr2	149450000	A	A	H	A	H	A	A	H	H	A	A	A	H	A	A	A	A	A	H	H	A	A	A	H	H	H	A	H	H	H	H	A	A	A	A	H	A	A	A	H	A	A	A	A	A	A
GBS_BIN_chr2_149950000	GBS-BIN	chr2	149950000	A	A	H	A	H	A	A	H	H	A	A	A	H	A	A	A	A	A	H	H	A	A	A	H	H	H	A	H	H	H	H	A	A	A	A	H	A	A	A	H	A	A	A	A	A	A
GBS_BIN_chr2_150950000	GBS-BIN	chr2	150950000	A	A	H	A	H	A	A	H	H	A	A	A	H	A	B	A	A	A	H	H	A	A	A	H	H	H	A	H	H	H	H	A	A	A	A	H	A	A	A	H	A	A	A	A	H	A
GBS_BIN_chr2_151650000	GBS-BIN	chr2	151650000	A	A	H	A	H	A	A	H	H	A	A	A	H	A	B	A	A	A	H	H	A	A	A	H	H	H	A	H	H	H	H	A	A	A	B	H	A	A	A	H	A	A	A	A	H	A
GBS_BIN_chr2_151950000	GBS-BIN	chr2	151950000	A	A	H	A	H	A	A	H	H	A	A	A	H	A	B	A	A	A	H	H	A	A	A	H	H	H	A	H	H	H	H	A	A	A	B	H	A	A	A	H	A	A	H	H	H	A
CPIL_chr02_164336607	GBS-GT (121)	chr2	152266155	H	A	H	A	H	A	A	H	H	A	A	A	H	A	H	-	A	A	H	H	A	A	A	-	H	H	A	H	H	H	H	A	A	A	H	H	A	A	A	H	A	A	H	H	H	A
GBS-GT_chr02_164.3M	GBS-GT (84)	chr2	152266192	H	A	-	A	H	A	A	H	H	A	A	A	H	A	H	A	A	A	H	H	A	A	A	H	H	H	A	H	H	H	H	A	A	A	H	H	A	A	A	H	A	A	H	H	H	A
CAPS_CONTIG.12241	Fluidigm-GT	chr2	153132770	H	A	H	A	H	A	A	H	H	A	-	-	H	A	H	-	-	A	H	H	-	A	A	H	H	H	A	H	H	H	H	A	A	A	H	A	A	A	A	H	A	A	H	H	H	A
GBS_BIN_chr2_153650000	GBS-BIN	chr2	153650000	A	A	H	A	H	A	A	H	H	A	A	A	H	A	B	A	A	A	H	H	A	A	A	H	H	H	A	H	H	H	H	A	A	A	B	H	A	A	A	H	A	A	H	H	H	A
GBS_BIN_chr2_154250000	GBS-BIN	chr2	154250000	H	A	H	A	H	A	A	H	H	A	A	A	H	A	B	A	A	A	H	H	A	A	A	H	H	H	A	H	H	H	H	A	A	A	B	H	A	A	A	H	A	A	H	H	H	A
GBS_BIN_chr2_154302433	GBS-BIN	chr2	154302433	H	A	H	A	H	A	A	H	H	A	A	A	H	A	B	A	A	A	H	H	A	A	A	H	H	H	A	H	H	H	H	A	A	A	H	H	A	A	A	H	A	A	H	H	H	A
CAPS_CONTIG.2694	Fluidigm-GT	chr2	160034410	H	A	A	H	H	H	H	H	H	H	A	H	H	H	A	A	H	H	A	H	H	H	H	H	H	A	H	H	H	A	H	H	H	H	A	H	A	H	A	A	H	A	A	H	H	H
GBS_BIN_chr3_3950000	GBS-BIN	chr3	3950000	H	A	A	A	A	H	A	A	A	H	H	A	A	A	H	A	A	A	A	H	A	A	A	A	A	A	H	A	H	A	A	H	H	A	H	A	A	A	A	H	H	A	A	A	A	H
CAPS_CONTIG.4174	Fluidigm-GT	chr3	4368477	A	H	A	H	H	A	A	A	A	A	H	A	A	A	H	A	A	A	H	H	A	A	A	H	H	A	A	A	H	H	H	H	H	H	H	A	A	A	A	H	H	A	A	H	H	A
CAPS_CONTIG.5679	Fluidigm-GT	chr3	4759576	A	H	A	H	H	A	A	A	A	A	H	A	A	A	H	A	A	A	H	H	A	A	A	H	H	A	A	A	H	H	H	H	H	H	H	A	A	A	A	H	H	A	A	H	H	A
GBS_BIN_chr3_4950000	GBS-BIN	chr3	4950000	H	A	A	A	A	H	A	A	A	H	H	A	A	A	H	A	A	A	A	H	A	A	A	A	A	A	H	A	H	A	A	H	H	A	H	A	A	A	A	H	H	A	A	A	A	H
GBS_BIN_chr3_5350000	GBS-BIN	chr3	5350000	H	A	A	A	A	H	A	A	A	H	H	A	A	A	H	A	A	A	A	H	A	A	A	A	A	A	A	A	H	A	A	H	H	A	H	A	A	A	A	H	H	A	A	A	A	H
GBS_BIN_chr3_5450000	GBS-BIN	chr3	5450000	A	A	A	A	A	A	A	A	A	A	H	A	A	A	H	A	A	A	A	H	A	A	A	A	A	A	A	A	H	A	A	H	H	A	H	A	A	A	A	H	H	A	A	A	A	H
GBS_BIN_chr3_5550000	GBS-BIN	chr3	5550000	A	A	A	A	A	A	A	A	A	A	H	A	A	A	H	A	A	A	A	H	A	A	A	H	A	A	A	A	H	H	A	H	H	H	H	A	A	A	A	H	H	A	A	A	A	H
GBS_BIN_chr3_6250000	GBS-BIN	chr3	6250000	A	H	A	H	H	A	A	A	A	A	H	A	A	A	H	A	A	A	A	H	A	A	A	H	H	A	A	A	H	H	A	H	H	H	H	A	A	A	A	H	H	A	A	A	A	H
GBS_BIN_chr3_6850000	GBS-BIN	chr3	6850000	A	H	A	H	H	A	A	A	A	A	H	A	A	A	H	A	A	A	A	H	A	A	A	H	H	A	A	A	H	H	A	H	H	H	H	A	A	A	A	H	H	A	A	A	A	H
CAPS_CONTIG.11835	Fluidigm-GT	chr3	8168901	A	H	A	H	H	A	A	A	A	A	H	A	A	A	H	A	A	A	H	H	A	A	A	H	H	A	A	A	H	A	H	H	H	H	H	A	A	A	A	H	H	A	A	H	H	A
GBS_BIN_chr3_10050000	GBS-BIN	chr3	10050000	A	H	A	H	H	A	A	A	A	A	H	A	A	A	H	A	A	A	H	H	A	A	A	H	H	A	A	A	H	H	H	H	H	H	H	A	A	A	A	H	H	A	A	A	H	A
GBS_BIN_chr3_10350000	GBS-BIN	chr3	10350000	A	H	A	H	H	A	A	A	A	A	H	A	A	A	H	A	A	A	H	H	A	A	A	H	H	A	A	A	H	H	H	H	H	H	H	A	A	A	A	H	H	A	A	A	H	A
GBS_BIN_chr3_10450000	GBS-BIN	chr3	10450000	A	H	A	H	H	A	A	A	A	A	H	A	A	A	H	A	A	A	H	H	A	A	A	H	H	A	A	A	H	A	H	H	H	H	H	A	A	A	A	H	H	A	A	A	H	A
GBS_BIN_chr3_12350000	GBS-BIN	chr3	12350000	A	H	A	H	H	A	A	A	A	A	H	A	A	A	H	A	A	A	H	H	A	A	A	H	H	A	A	A	H	A	H	H	H	H	H	A	A	A	A	H	H	A	A	A	H	A
GBS_BIN_chr3_13650000	GBS-BIN	chr3	13650000	A	H	A	H	H	A	A	A	A	A	H	A	A	A	H	A	A	A	H	H	A	A	A	H	H	A	A	A	H	A	A	H	H	H	H	A	A	A	H	H	H	A	A	A	H	A
GBS_BIN_chr3_13850000	GBS-BIN	chr3	13850000	A	H	A	H	H	A	A	A	A	A	H	A	A	A	H	A	A	A	H	H	A	A	A	H	H	A	A	A	H	A	A	H	H	H	H	A	A	A	H	H	H	A	A	A	H	A
GBS_BIN_chr3_15150000	GBS-BIN	chr3	15150000	A	H	A	H	H	A	A	A	A	A	H	A	A	A	H	A	A	A	H	H	A	A	A	H	H	A	A	A	H	A	A	H	H	H	H	A	A	A	H	H	H	A	A	A	H	A
GBS_BIN_chr3_15350000	GBS-BIN	chr3	15350000	A	H	A	B	H	H	A	H	A	A	H	A	A	H	B	A	B	A	H	H	A	A	A	H	H	A	A	A	H	A	A	H	H	H	H	A	A	A	H	H	H	A	A	A	B	A
GBS_BIN_chr3_15950000	GBS-BIN	chr3	15950000	A	H	A	B	H	H	A	H	A	A	H	A	A	H	B	A	B	A	H	H	A	A	A	H	H	A	A	A	H	A	A	H	H	H	H	A	A	A	H	H	H	A	A	A	B	A
GBS_BIN_chr3_16350000	GBS-BIN	chr3	16350000	A	H	A	B	H	H	A	H	A	A	H	A	A	H	B	A	B	A	H	H	A	A	A	H	H	A	A	A	H	A	A	H	H	H	H	A	A	A	H	H	H	A	A	A	B	A
GBS_BIN_chr3_16450000	GBS-BIN	chr3	16450000	A	H	A	B	H	H	A	H	A	A	A	A	A	H	B	A	B	A	H	A	A	A	A	H	H	A	A	A	H	A	A	H	H	H	H	A	A	A	H	H	H	A	A	A	A	A
GBS_BIN_chr3_16650000	GBS-BIN	chr3	16650000	A	H	A	H	H	H	A	H	A	A	A	A	A	H	A	A	B	A	H	A	A	A	A	A	A	A	A	A	H	A	A	H	H	A	H	A	A	A	H	H	A	A	A	A	A	A
GBS_BIN_chr3_17150000	GBS-BIN	chr3	17150000	A	H	A	H	H	H	A	H	A	A	A	A	A	H	A	A	B	A	A	A	A	A	A	A	A	A	A	A	H	A	A	H	H	A	H	A	A	A	H	H	A	A	A	A	A	A
GBS_BIN_chr3_17350000	GBS-BIN	chr3	17350000	A	H	A	H	H	H	A	H	A	A	A	A	A	H	A	A	B	A	A	A	A	A	A	A	A	A	A	A	H	A	A	H	H	A	H	A	A	A	H	H	A	A	A	A	A	A
GBS_BIN_chr3_17650000	GBS-BIN	chr3	17650000	A	H	A	H	H	H	A	H	A	A	A	A	A	H	H	A	B	A	H	A	A	A	A	H	H	A	A	A	H	A	A	A	H	H	H	H	A	A	H	H	A	A	A	A	A	A
CAPS_CONTIG.6256	Fluidigm-GT	chr3	20382764	A	H	A	H	H	H	A	H	A	A	A	A	A	H	H	A	H	A	H	A	A	A	A	H	H	A	A	A	H	A	A	A	H	A	H	H	H	A	H	H	A	A	A	H	A	A
GBS_BIN_chr3_21950000	GBS-BIN	chr3	21950000	A	H	A	H	H	H	A	H	A	A	A	A	A	H	H	A	H	A	H	A	A	A	A	H	H	A	A	A	H	A	A	A	H	H	H	H	A	A	H	H	A	A	A	A	H	A
GBS_BIN_chr3_22050000	GBS-BIN	chr3	22050000	A	H	A	H	H	H	A	H	A	A	A	A	A	H	H	A	H	A	H	A	A	A	A	H	H	A	A	A	H	A	A	A	H	A	H	H	A	A	H	H	A	A	A	A	H	A
CPIL_chr03_24384049	GBS-GT (121)	chr3	23417139	A	H	A	H	H	H	A	H	A	A	A	A	A	H	H	-	H	H	H	A	H	A	A	-	H	A	A	A	H	A	A	A	-	A	H	H	H	A	H	H	A	A	A	H	A	A
GBS-GT_chr03_24.4M	GBS-GT (84)	chr3	23417170	A	H	-	H	H	H	A	H	A	A	A	A	A	H	H	A	H	H	H	A	H	A	A	H	H	A	A	A	H	A	A	A	H	A	H	H	H	A	H	H	A	A	A	H	A	A
GBS_BIN_chr3_23450000	GBS-BIN	chr3	23450000	A	H	A	H	H	H	A	H	A	A	A	A	A	H	H	A	H	A	H	A	A	A	A	H	H	A	A	A	H	A	A	A	H	A	H	H	A	A	H	H	A	A	A	A	H	A
GBS_BIN_chr3_23850000	GBS-BIN	chr3	23850000	A	H	A	H	H	H	A	H	A	A	A	A	A	H	H	A	H	A	H	A	A	A	A	H	H	A	A	A	H	A	A	A	H	A	H	H	H	A	H	H	A	A	A	A	A	A
GBS_BIN_chr3_24250000	GBS-BIN	chr3	24250000	A	H	A	H	H	H	A	H	A	A	A	A	A	H	H	A	H	A	H	A	A	A	A	H	H	A	A	A	H	A	A	A	H	A	H	H	H	A	H	H	A	A	A	A	A	A
GBS_BIN_chr3_26450000	GBS-BIN	chr3	26450000	A	H	A	H	H	H	A	H	A	A	A	A	A	H	H	A	H	H	H	A	H	A	A	H	H	A	A	A	H	A	A	A	H	A	H	H	H	A	H	H	A	A	A	A	A	A
GBS_BIN_chr3_26550000	GBS-BIN	chr3	26550000	A	H	A	H	H	H	A	H	A	A	A	A	A	H	H	A	H	H	H	A	H	A	A	H	H	A	A	A	H	A	A	A	A	A	H	H	H	A	H	H	A	A	A	A	A	A
GBS_BIN_chr3_26750000	GBS-BIN	chr3	26750000	A	H	A	H	H	H	A	H	A	A	A	A	A	H	H	A	H	H	H	A	H	A	A	H	H	A	A	A	H	A	A	A	A	A	H	H	H	A	H	H	A	A	A	A	A	A
CAPS_CONTIG.1406	Fluidigm-GT	chr3	26998369	A	H	A	H	H	H	A	H	A	A	A	A	A	H	H	A	H	H	H	A	H	A	A	H	H	A	A	A	H	A	A	A	A	A	H	H	H	A	H	H	A	A	A	H	A	A
GBS_BIN_chr3_27850000	GBS-BIN	chr3	27850000	A	H	A	H	H	H	A	H	A	A	A	A	A	H	H	A	H	H	H	A	H	A	A	H	H	A	A	A	H	A	A	A	A	A	H	H	H	A	H	H	A	A	A	A	A	A
GBS_BIN_chr3_30050000	GBS-BIN	chr3	30050000	A	H	A	H	H	H	A	H	A	A	A	A	A	H	H	A	H	H	H	A	H	A	A	B	H	A	A	A	H	A	A	A	A	A	H	H	H	A	H	H	A	A	A	A	A	A
GBS_BIN_chr3_31450000	GBS-BIN	chr3	31450000	A	H	A	H	H	H	A	H	A	A	A	A	A	H	H	A	H	H	H	A	H	A	A	B	H	A	A	A	H	A	A	A	A	A	H	H	H	A	H	H	A	A	A	A	A	A
GBS-GT_chr03_33M	GBS-GT (84)	chr3	31475442	A	H	-	H	H	H	H	H	A	A	A	A	A	H	H	A	H	H	H	A	H	A	A	H	A	A	A	A	H	A	A	A	A	A	H	H	H	A	H	H	A	A	A	A	A	A
CPIL_chr03_33037815	GBS-GT (121)	chr3	31475442	A	H	A	H	H	H	H	H	A	A	A	A	A	H	H	-	H	H	H	A	H	A	A	-	A	A	A	A	H	A	A	-	-	A	H	H	H	A	H	H	-	A	A	A	A	A
GBS_BIN_chr3_31950000	GBS-BIN	chr3	31950000	A	H	A	H	H	H	A	H	A	A	A	A	A	H	H	A	H	H	H	A	H	A	A	B	H	A	A	A	H	A	A	A	A	A	H	H	H	A	H	H	A	A	A	A	A	A
GBS_BIN_chr3_34050000	GBS-BIN	chr3	34050000	A	H	A	H	H	H	H	H	A	A	A	A	A	H	H	A	H	H	H	A	H	A	A	A	A	A	A	A	H	A	A	A	A	A	H	H	H	A	H	H	A	A	A	A	A	A
GBS_BIN_chr3_34950000	GBS-BIN	chr3	34950000	A	H	A	H	H	H	H	H	A	A	A	A	A	H	H	A	H	H	H	A	H	A	A	A	A	A	A	A	H	A	A	A	A	A	H	H	H	A	H	H	A	A	A	A	A	A
GBS_BIN_chr3_35250000	GBS-BIN	chr3	35250000	A	H	A	H	H	H	H	H	A	A	A	A	A	H	H	A	H	H	H	A	H	A	A	A	A	A	A	A	H	A	A	A	A	A	H	H	H	H	H	H	A	A	A	A	A	A
GBS_BIN_chr3_36750000	GBS-BIN	chr3	36750000	A	H	A	H	H	H	H	H	A	A	A	A	A	H	H	A	H	H	H	A	H	A	A	A	A	A	A	A	H	A	A	A	A	A	H	H	H	H	H	H	A	A	A	A	A	A
KS10024A09	Fluidigm-GT	chr3	40283185	A	H	A	H	A	H	H	H	A	A	A	A	H	H	H	A	A	H	H	A	H	A	A	A	A	A	A	A	H	A	A	A	A	A	A	H	H	B	H	A	A	A	A	A	A	A
GBS-GT_chr03_136.6M	GBS-GT (84)	chr3	55463758	A	H	-	H	A	A	H	H	A	A	A	A	H	H	H	A	A	H	A	A	H	A	A	A	A	A	A	A	H	A	A	A	A	A	A	H	H	H	H	A	A	A	A	A	A	A
CPIL_chr03_136609080	GBS-GT (121)	chr3	55463758	A	-	A	H	A	A	H	-	A	A	A	A	H	H	H	-	A	H	A	A	H	A	A	-	A	A	A	A	H	A	A	A	A	A	A	H	H	H	H	A	A	A	A	A	A	A
GBS_BIN_chr3_70550000	GBS-BIN	chr3	70550000	A	H	A	H	H	H	H	H	A	A	A	A	H	H	H	A	H	H	H	A	H	A	A	A	A	A	A	A	H	A	A	A	A	A	H	H	H	H	H	A	A	A	A	A	A	A
GBS_BIN_chr3_71950000	GBS-BIN	chr3	71950000	A	H	A	H	A	H	H	H	A	A	A	A	H	H	H	A	H	H	H	A	H	A	A	A	A	A	A	A	H	A	A	A	A	A	H	H	H	H	H	A	A	A	A	A	A	A
GBS_BIN_chr3_116850000	GBS-BIN	chr3	116850000	A	H	A	H	A	H	H	H	A	A	H	A	H	H	H	A	H	H	H	A	H	A	A	A	A	A	A	A	H	A	A	A	A	A	A	H	H	H	H	A	A	A	A	A	A	A
GBS_BIN_chr3_118350000	GBS-BIN	chr3	118350000	A	H	A	H	A	H	H	H	A	A	H	A	H	H	H	A	H	H	H	A	H	A	A	A	A	A	A	A	H	A	A	A	A	A	A	H	H	H	H	A	A	A	A	A	A	A
CAPS_CONTIG.467	Fluidigm-GT	chr3	120521098	A	H	A	H	A	A	H	H	A	A	A	A	H	H	H	A	A	H	A	A	H	A	A	A	A	A	A	A	H	A	A	A	A	A	A	H	H	H	H	A	A	A	A	A	A	A
GBS_BIN_chr3_141050000	GBS-BIN	chr3	141050000	A	H	A	H	A	A	H	H	A	A	H	A	H	H	H	A	H	H	A	A	H	A	A	A	A	A	A	A	H	A	A	A	A	A	A	H	H	H	H	A	A	A	A	A	A	A
CPIL_chr03_118745582	GBS-GT (121)	chr3	168966057	-	-	A	H	A	A	H	H	A	A	A	-	H	H	H	-	A	H	A	A	H	A	A	-	A	A	A	A	-	A	A	A	A	A	A	H	H	H	H	A	A	A	A	A	A	A
GBS-GT_chr03_118.7M	GBS-GT (84)	chr3	168966092	A	H	-	H	A	A	H	H	A	A	A	A	H	H	H	A	A	H	A	A	H	A	A	A	A	A	A	A	H	A	A	A	A	A	A	H	H	H	H	A	A	A	A	A	A	A
GBS_BIN_chr3_176550000	GBS-BIN	chr3	176550000	A	H	A	H	A	A	H	H	A	A	H	A	H	H	H	A	H	H	A	A	H	A	A	A	A	A	A	A	H	A	A	A	A	A	A	H	H	H	H	A	A	A	A	A	A	A
ANOK.CO910343	Fluidigm-GT	chr3	183358606	A	H	A	H	A	A	H	H	A	A	A	A	H	H	H	A	-	H	A	A	H	A	A	A	A	A	A	A	H	A	A	A	A	A	A	H	H	H	H	A	A	A	A	A	A	A
GBS_BIN_chr3_183850000	GBS-BIN	chr3	183850000	A	H	A	A	A	A	H	H	A	A	H	A	H	A	H	A	A	H	A	A	H	A	A	A	A	A	A	A	H	A	A	A	A	A	A	H	H	H	H	A	A	A	A	A	A	A
GBS_BIN_chr3_185650000	GBS-BIN	chr3	185650000	A	H	A	A	A	A	H	H	A	A	H	A	H	A	H	A	A	H	A	A	H	A	A	A	A	A	A	A	H	A	A	A	A	A	A	H	H	H	H	A	A	A	A	A	A	A
GBS-GT_chr03_214.2M	GBS-GT (84)	chr3	186962647	A	H	-	H	A	A	H	H	A	A	A	A	H	H	H	A	A	H	A	A	H	A	A	A	A	A	A	A	H	A	A	A	A	A	A	H	H	H	H	A	A	A	A	A	A	A
CPIL_chr03_214199591	GBS-GT (121)	chr3	186962647	A	H	A	-	A	A	H	H	A	A	A	A	H	H	H	-	A	H	A	A	H	A	A	-	A	A	A	A	H	A	A	A	A	A	A	H	H	H	H	A	A	A	A	A	A	A
GBS-GT_chr03_234.2M	GBS-GT (84)	chr3	217316817	H	H	-	H	A	H	H	H	A	A	A	A	H	-	H	A	A	H	A	A	H	A	A	A	A	A	A	A	-	A	A	A	A	A	A	A	H	H	H	A	A	A	A	-	A	A
CPIL_chr03_234156053	GBS-GT (121)	chr3	217316817	H	H	A	H	A	H	H	H	A	A	A	A	H	H	H	-	A	-	A	A	H	A	A	-	A	A	A	A	H	A	A	A	A	A	A	A	H	H	H	A	-	A	A	-	A	A
GBS-GT_chr03_233.7M	GBS-GT (84)	chr3	218133146	H	H	-	H	A	H	H	H	A	A	A	A	H	H	H	A	A	H	A	A	H	A	A	A	A	A	A	A	H	A	A	A	A	A	A	A	H	H	H	A	A	A	A	H	A	A
CPIL_chr03_233728709	GBS-GT (121)	chr3	218133146	H	H	A	H	A	H	H	H	A	A	A	A	H	H	H	-	A	H	A	A	H	A	A	-	A	A	A	A	H	A	A	A	A	A	A	A	H	H	H	A	A	A	A	H	A	A
KS23061E02	Fluidigm-GT	chr3	228889973	H	H	A	H	A	H	H	H	A	A	A	A	H	H	A	A	A	A	A	A	H	A	A	A	A	A	A	A	A	A	A	A	A	A	A	A	H	H	H	A	A	A	A	H	A	A
ANOK.CO909888	Fluidigm-GT	chr3	230783526	H	H	A	H	A	H	H	H	A	H	A	A	H	H	A	A	A	A	A	A	H	A	A	A	A	A	A	A	A	A	A	A	A	A	A	A	H	H	H	A	A	A	A	H	A	A
GBS_BIN_chr3_237150000	GBS-BIN	chr3	237150000	H	H	A	A	A	A	H	H	A	H	A	A	H	H	A	A	A	H	H	A	H	A	H	H	A	A	A	A	H	A	A	A	A	A	A	H	B	H	H	A	A	A	A	A	A	H
CAPS_CONTIG.11933	Fluidigm-GT	chr3	245439125	H	H	A	H	A	H	H	H	H	H	A	A	H	A	A	A	A	A	A	A	H	A	A	A	A	A	A	A	A	A	A	A	A	A	A	A	A	H	H	A	A	A	A	H	A	A
GBS_BIN_chr3_247650000	GBS-BIN	chr3	247650000	H	H	A	A	A	A	H	H	A	H	A	A	H	H	A	A	A	H	H	A	H	A	H	H	A	A	A	A	H	A	A	A	A	A	A	H	B	H	H	A	A	A	A	A	A	H
GBS_SNP_chr3_247904128	GT-seq	chr3	247904128	H	H	A	H	A	H	H	H	H	H	A	H	H	A	A	A	A	A	H	A	H	A	A	A	A	A	A	A	A	A	H	A	H	A	A	A	A	H	H	A	A	A	A	H	A	A
GBS_BIN_chr3_248250000	GBS-BIN	chr3	248250000	H	H	A	A	A	H	H	H	H	H	A	A	H	H	A	H	H	H	H	A	H	H	H	H	A	A	A	A	H	A	H	A	H	A	A	H	H	H	H	A	A	H	A	H	A	H
GBS_BIN_chr3_251450000	GBS-BIN	chr3	251450000	H	H	A	A	A	H	H	H	H	H	A	A	H	H	A	H	H	H	H	A	H	H	H	H	A	A	A	A	H	A	H	A	H	A	A	H	H	H	H	A	A	H	A	H	A	H
CAPS_CONTIG.730	Fluidigm-GT	chr3	252466455	H	H	A	H	A	H	H	H	H	H	A	H	H	A	A	A	A	A	H	A	H	A	A	A	A	A	H	A	A	A	H	A	H	A	A	A	A	H	H	A	A	A	A	H	H	A
GBS_BIN_chr3_253950000	GBS-BIN	chr3	253950000	H	H	A	A	A	H	H	H	H	H	H	H	H	H	A	H	H	H	H	A	H	H	H	H	H	A	A	A	A	A	H	H	H	A	A	H	H	H	H	A	A	H	H	H	A	H
GBS_BIN_chr3_256350000	GBS-BIN	chr3	256350000	H	H	A	A	A	H	H	H	H	H	H	H	H	H	A	H	H	H	H	A	H	H	H	H	H	A	A	A	A	A	H	H	H	A	A	H	H	H	H	A	A	H	H	H	A	H
GBS_BIN_chr3_256450000	GBS-BIN	chr3	256450000	H	H	A	A	A	H	H	H	H	H	A	H	H	H	A	A	H	H	H	A	H	A	H	H	H	A	A	A	A	A	H	H	H	A	A	A	H	H	H	A	A	H	H	H	A	H
CAPS_CONTIG.2611	Fluidigm-GT	chr3	257817820	H	H	A	H	A	H	H	H	H	H	A	H	H	A	A	H	A	A	H	A	H	A	A	A	H	A	H	A	A	A	H	A	H	A	A	A	A	H	H	A	A	A	A	H	H	A
GBS_BIN_chr3_257950000	GBS-BIN	chr3	257950000	H	H	A	A	A	H	H	H	H	H	A	H	H	A	A	A	A	A	H	A	A	A	A	H	A	A	A	A	A	A	H	A	H	A	A	A	A	H	H	A	A	A	A	H	A	A
CAPS_CONTIG.3343	Fluidigm-GT	chr3	258139901	H	H	A	H	A	H	H	H	H	H	A	H	H	A	A	H	A	A	H	A	H	A	A	A	H	A	H	A	A	A	H	A	H	A	A	A	A	H	H	A	A	A	A	H	H	A
GBS_BIN_chr3_259650000	GBS-BIN	chr3	259650000	H	H	A	A	A	H	H	H	H	H	A	H	H	A	A	A	A	A	H	A	A	A	A	A	A	A	A	A	A	A	H	A	H	A	A	A	A	H	H	A	A	A	A	H	A	A
GBS_BIN_chr3_259750000	GBS-BIN	chr3	259750000	H	H	A	A	A	H	H	H	H	H	A	H	H	A	A	A	A	A	H	A	A	A	A	A	A	A	A	A	A	A	H	A	H	A	A	A	A	H	H	A	A	A	A	H	A	A
GBS_BIN_chr3_259850000	GBS-BIN	chr3	259850000	H	H	A	A	A	H	H	H	H	H	A	H	H	A	A	A	A	A	H	A	A	A	A	A	A	A	A	A	A	A	H	A	H	A	A	A	A	H	H	A	A	A	A	H	A	A
GBS_BIN_chr3_260350000	GBS-BIN	chr3	260350000	H	H	A	A	A	H	H	H	H	B	A	H	H	A	H	H	A	A	H	A	H	A	A	A	A	A	A	A	A	A	H	A	H	A	A	A	A	H	H	A	A	A	A	H	A	A
GBS_BIN_chr3_260850000	GBS-BIN	chr3	260850000	H	H	A	A	H	H	H	H	H	B	A	H	H	A	H	H	A	A	H	A	H	A	A	A	A	A	A	A	A	A	A	A	H	A	A	A	A	H	H	A	A	A	A	A	A	A
GBS_BIN_chr3_262550000	GBS-BIN	chr3	262550000	H	H	A	A	H	H	H	H	H	B	A	H	H	A	H	H	A	A	H	A	H	A	A	A	A	A	A	A	A	A	A	A	H	A	A	A	A	H	H	A	A	A	A	A	A	A
GBS_BIN_chr3_263650000	GBS-BIN	chr3	263650000	H	H	A	A	H	H	H	H	H	H	A	H	B	A	H	H	A	A	H	A	H	A	A	A	A	A	A	A	A	A	A	A	H	A	A	A	A	H	H	A	A	A	A	A	A	A
GBS_BIN_chr3_263750000	GBS-BIN	chr3	263750000	A	H	A	A	H	H	H	H	H	H	A	H	B	A	H	H	A	A	A	A	H	A	A	A	A	A	A	A	A	A	A	A	H	A	A	A	A	H	H	A	A	A	A	H	A	A
GBS_BIN_chr3_264250000	GBS-BIN	chr3	264250000	A	H	A	A	H	H	H	H	H	H	A	H	B	A	H	H	A	A	A	A	H	A	A	A	A	A	A	A	A	A	A	A	H	A	A	A	A	H	H	A	A	A	A	H	A	A
CAPS_CONTIG.5926	Fluidigm-GT	chr3	264760894	A	H	A	B	H	H	H	H	H	H	H	H	A	A	H	H	A	A	H	A	H	A	H	A	H	A	H	A	A	A	H	A	H	A	A	A	A	H	H	A	A	A	A	H	H	A
CAPS_CONTIG.12387	Fluidigm-GT	chr3	265343430	A	H	A	H	H	H	H	H	H	H	H	H	H	A	H	H	A	A	H	A	H	A	H	A	H	A	H	A	A	A	H	A	H	A	A	A	A	H	H	A	A	A	H	H	H	A
GBS_BIN_chr3_265750000	GBS-BIN	chr3	265750000	A	H	A	A	H	H	H	H	B	H	H	H	B	A	H	H	A	A	H	A	H	A	H	A	H	A	H	A	A	A	H	A	H	A	A	A	A	H	H	A	A	A	A	H	A	A
GBS_BIN_chr3_265950000	GBS-BIN	chr3	265950000	A	H	A	A	B	H	H	H	B	H	H	H	H	A	A	H	A	A	H	A	H	A	H	A	H	A	H	A	A	A	H	A	H	A	A	A	A	H	H	A	A	A	A	H	A	A
GBS_BIN_chr3_266050000	GBS-BIN	chr3	266050000	A	H	A	A	H	H	H	H	B	H	H	H	H	A	A	H	A	A	H	A	H	A	H	A	H	A	H	A	A	A	H	A	H	A	A	A	A	H	H	A	A	A	A	H	A	A
CAPS_CONTIG.915	Fluidigm-GT	chr3	266242324	A	H	A	A	H	H	H	H	H	H	H	H	H	A	H	H	H	A	H	A	H	A	H	A	H	A	H	H	A	A	H	A	H	A	A	A	A	H	H	A	A	A	H	H	H	A
GBS_BIN_chr3_266250000	GBS-BIN	chr3	266250000	A	H	A	A	H	H	H	H	B	H	H	H	H	A	A	H	B	A	H	A	H	A	H	A	H	A	H	A	A	A	H	A	H	A	A	A	A	H	H	A	A	A	H	H	A	A
GBS_BIN_chr3_267350000	GBS-BIN	chr3	267350000	A	H	A	A	H	H	H	H	B	H	H	H	H	A	B	H	B	A	H	A	H	A	H	A	H	A	H	A	A	A	H	A	H	A	A	A	A	H	H	A	A	A	H	H	A	A
GBS_BIN_chr3_268150000	GBS-BIN	chr3	268150000	A	H	A	A	H	H	H	H	H	H	H	H	H	A	B	H	B	A	H	A	H	A	H	A	H	A	H	A	A	A	H	A	H	A	A	A	A	H	H	A	A	A	H	H	A	A
CAPS_CONTIG.863	Fluidigm-GT	chr3	268195636	A	H	A	A	H	H	H	H	H	H	H	H	H	H	H	H	-	A	H	A	H	A	H	A	H	H	H	H	A	A	H	H	H	H	A	A	H	H	H	A	A	A	H	H	H	A
GBS_BIN_chr3_268350000	GBS-BIN	chr3	268350000	A	H	A	A	H	H	H	H	H	H	H	H	H	A	B	H	B	A	H	A	H	A	H	A	H	A	H	B	A	A	H	A	H	A	A	A	A	H	H	A	A	A	H	H	H	A
GBS_BIN_chr3_269450000	GBS-BIN	chr3	269450000	A	H	A	A	H	H	H	H	H	H	H	H	H	H	B	H	B	A	H	A	H	A	H	A	H	H	B	B	A	A	H	A	H	H	A	A	H	H	B	A	A	A	H	H	H	A
GBS_BIN_chr3_269650000	GBS-BIN	chr3	269650000	A	H	A	A	H	H	H	H	H	H	H	H	H	H	B	H	B	A	H	A	H	A	H	A	H	H	B	B	A	A	H	A	H	H	A	A	H	H	A	A	A	A	H	H	H	A
GBS_BIN_chr3_269950000	GBS-BIN	chr3	269950000	A	H	A	A	H	H	H	H	H	H	H	H	H	H	B	H	B	A	H	A	H	A	H	A	H	H	B	B	A	A	H	A	H	H	A	A	H	H	A	A	A	A	H	H	H	A
GBS_BIN_chr3_270250000	GBS-BIN	chr3	270250000	A	H	A	A	H	H	H	H	H	H	H	H	H	H	H	H	B	A	H	H	H	A	H	A	H	H	B	B	A	A	H	H	H	H	A	A	H	H	A	A	A	A	H	H	H	A
GBS_BIN_chr3_270405894	GBS-BIN	chr3	270405894	A	H	A	A	H	H	H	H	H	H	H	H	H	H	H	H	B	A	H	H	H	A	H	A	H	H	H	B	A	A	H	H	H	H	A	A	H	H	A	A	A	A	H	H	H	A
GBS_BIN_chr4_50000	GBS-BIN	chr4	50000	A	A	A	H	A	A	A	H	A	A	A	H	A	A	A	H	A	H	A	H	A	H	H	H	H	H	H	A	A	H	H	H	H	A	A	A	A	H	A	A	H	H	H	A	A	A
KS16052G01	Fluidigm-GT	chr4	1921184	A	A	A	H	H	A	A	H	A	A	A	H	A	A	A	H	A	H	A	H	A	H	H	H	H	H	H	A	A	H	H	H	H	A	A	H	H	H	A	A	H	H	H	A	H	A
GBS_BIN_chr4_3150000	GBS-BIN	chr4	3150000	A	A	A	H	A	A	A	H	A	A	A	A	A	A	A	H	A	H	A	H	A	H	H	H	A	H	H	A	A	H	A	H	H	A	A	A	A	H	A	A	H	H	H	A	A	A
GBS_BIN_chr4_4450000	GBS-BIN	chr4	4450000	A	A	A	H	A	A	A	H	A	A	A	A	A	A	A	H	A	H	A	H	A	H	H	H	A	H	H	A	A	H	A	H	H	A	A	A	A	H	A	A	H	H	H	A	A	A
GBS_BIN_chr4_5150000	GBS-BIN	chr4	5150000	A	A	A	H	A	A	A	H	A	A	A	A	A	A	A	H	A	H	A	H	A	A	H	H	A	H	H	A	A	H	A	H	H	A	A	A	H	H	A	A	H	A	A	A	A	A
GBS_BIN_chr4_5350000	GBS-BIN	chr4	5350000	A	A	A	H	A	A	A	H	A	A	A	A	A	A	A	H	A	H	A	H	A	H	H	H	A	H	H	A	A	H	A	H	B	A	A	H	H	H	A	A	H	A	A	A	A	A
GBS_BIN_chr4_5450000	GBS-BIN	chr4	5450000	A	A	A	H	A	A	A	H	A	A	A	H	A	A	A	H	A	H	A	H	A	H	H	H	H	H	H	A	A	H	A	H	B	A	A	H	H	H	A	A	H	A	A	A	H	A
GBS_BIN_chr4_8650000	GBS-BIN	chr4	8650000	A	A	A	H	A	A	A	H	A	A	A	H	A	A	A	H	A	H	A	H	A	H	H	H	H	H	H	A	A	H	H	H	A	A	A	H	H	H	A	A	H	A	H	A	H	A
GBS_BIN_chr4_9150000	GBS-BIN	chr4	9150000	A	A	A	H	A	A	A	H	A	A	A	H	A	A	A	H	A	H	A	H	A	H	H	H	H	H	H	A	A	H	H	H	A	H	A	H	H	H	A	A	H	H	H	A	H	A
GBS_BIN_chr4_10350000	GBS-BIN	chr4	10350000	A	A	A	H	A	A	A	H	A	A	A	H	A	A	A	H	A	H	A	H	A	H	H	H	H	H	H	A	A	H	H	H	A	H	A	H	H	H	A	A	A	H	H	A	H	A
GBS_BIN_chr4_11850000	GBS-BIN	chr4	11850000	A	A	A	H	A	A	A	H	B	A	A	H	A	A	A	H	A	H	A	H	A	H	H	H	H	H	H	A	A	H	H	H	A	H	A	H	H	H	A	A	A	H	H	A	H	A
GBS_BIN_chr4_12350000	GBS-BIN	chr4	12350000	A	A	A	H	A	A	A	H	B	A	A	H	A	A	A	H	A	H	A	H	A	H	H	H	H	H	H	A	A	H	H	H	A	H	A	H	H	H	A	A	A	H	H	A	H	A
GBS_BIN_chr4_12550000	GBS-BIN	chr4	12550000	A	A	A	H	A	H	A	H	B	A	A	H	A	A	A	H	A	H	A	H	A	H	H	H	H	H	H	A	A	H	H	H	A	H	A	H	H	H	A	A	A	H	H	A	H	A
GBS_BIN_chr4_13150000	GBS-BIN	chr4	13150000	A	A	H	H	A	H	A	H	B	A	A	A	A	A	A	H	A	H	A	H	A	H	H	H	H	A	H	A	A	H	H	H	A	H	A	H	H	H	A	A	A	H	H	A	H	A
KS21061G15	Fluidigm-GT	chr4	13337343	A	A	H	H	A	H	A	-	H	A	A	-	A	A	A	-	-	H	A	H	A	-	A	H	H	H	H	A	A	-	H	H	A	-	A	-	H	H	A	A	A	H	-	A	-	A
GBS_BIN_chr4_13350000	GBS-BIN	chr4	13350000	A	A	H	H	A	H	A	H	B	A	A	A	A	A	A	H	A	H	A	H	A	H	B	H	H	A	H	A	A	H	H	H	A	H	A	H	H	H	A	A	A	H	H	A	H	A
GBS_BIN_chr4_14650000	GBS-BIN	chr4	14650000	A	A	H	H	A	H	A	H	H	A	A	A	A	A	A	H	A	H	A	H	A	H	A	H	H	A	H	A	A	H	H	H	A	H	A	H	H	H	A	A	A	H	H	A	H	A
GBS_BIN_chr4_15050000	GBS-BIN	chr4	15050000	A	A	H	H	A	H	A	H	H	A	A	A	A	A	A	H	A	H	A	H	A	H	A	H	H	H	H	A	A	H	H	H	A	H	A	H	H	H	A	A	A	H	H	A	H	A
GBS_BIN_chr4_15150000	GBS-BIN	chr4	15150000	A	A	H	H	A	H	A	H	H	A	A	H	A	A	A	H	A	H	A	H	A	A	A	H	H	H	H	A	A	H	H	H	A	H	A	H	H	H	A	A	A	H	H	A	H	A
GBS_BIN_chr4_15350000	GBS-BIN	chr4	15350000	A	A	H	H	A	H	H	H	H	A	A	H	A	A	A	H	A	H	A	H	A	A	A	H	H	H	H	A	A	H	H	H	A	H	A	H	H	H	A	H	A	H	H	A	H	A
GBS_BIN_chr4_17950000	GBS-BIN	chr4	17950000	H	A	H	H	A	H	H	H	H	A	A	H	A	H	A	H	A	H	A	H	A	A	A	H	H	H	H	A	A	H	H	H	A	H	H	H	H	H	A	H	A	A	H	H	H	A
GBS_BIN_chr4_18350000	GBS-BIN	chr4	18350000	H	A	H	H	A	H	H	H	H	A	A	H	A	H	A	H	A	H	A	H	A	A	A	B	H	H	A	A	A	H	H	H	A	H	H	A	H	H	A	H	A	A	H	H	H	A
GBS_BIN_chr4_19850000	GBS-BIN	chr4	19850000	H	A	H	H	A	H	H	H	H	A	A	H	A	H	A	H	A	H	A	H	A	A	A	B	H	H	H	A	A	H	H	H	A	H	H	A	H	H	A	H	A	A	H	H	H	A
GBS_BIN_chr4_20550000	GBS-BIN	chr4	20550000	H	A	H	H	A	H	H	H	H	A	A	H	A	H	A	H	A	H	A	H	A	A	A	B	H	H	H	A	A	H	H	H	A	H	H	A	H	H	A	H	A	A	H	H	H	A
GBS_BIN_chr4_21450000	GBS-BIN	chr4	21450000	H	A	H	H	A	H	H	H	H	A	A	H	A	H	A	H	A	H	A	H	A	A	A	B	H	H	H	A	A	H	H	H	A	H	H	A	H	H	A	H	A	A	H	H	H	A
GBS_BIN_chr4_21550000	GBS-BIN	chr4	21550000	H	A	H	H	A	H	H	H	A	A	A	H	A	H	A	H	A	H	A	H	A	A	A	H	H	H	H	A	A	H	H	H	A	H	H	A	H	H	H	H	A	H	H	H	B	A
GBS_BIN_chr4_21850000	GBS-BIN	chr4	21850000	H	A	H	H	A	H	H	H	A	A	A	H	A	H	A	H	A	H	A	H	A	A	A	H	H	H	H	A	A	H	H	H	A	H	H	A	H	H	H	H	A	H	H	H	B	A
GBS_BIN_chr4_27250000	GBS-BIN	chr4	27250000	H	A	H	H	A	H	H	H	H	A	A	H	A	H	A	H	A	H	A	H	A	A	A	H	H	H	H	A	A	H	H	H	A	H	H	H	H	H	H	H	A	H	H	H	B	A
GBS_BIN_chr4_27550000	GBS-BIN	chr4	27550000	H	A	H	H	A	H	H	H	H	A	A	H	A	A	A	H	A	H	A	H	A	A	A	H	H	A	H	A	A	H	H	H	A	A	H	A	H	H	A	H	A	A	B	H	A	A
GBS_BIN_chr4_27650000	GBS-BIN	chr4	27650000	H	A	H	H	A	H	H	H	H	A	A	H	A	A	A	H	A	H	A	H	A	A	A	H	H	A	H	A	A	H	H	H	A	A	H	H	H	H	A	H	A	A	B	H	A	A
GBS_BIN_chr4_27850000	GBS-BIN	chr4	27850000	H	A	H	H	A	H	H	H	H	A	A	H	A	H	A	H	A	H	A	H	A	A	A	H	H	A	H	A	A	H	H	H	A	H	H	H	H	H	H	H	A	H	B	H	A	A
GBS_BIN_chr4_28850000	GBS-BIN	chr4	28850000	H	A	H	H	A	H	H	H	H	A	A	H	A	H	A	H	A	H	A	H	A	A	A	H	H	H	H	A	A	H	H	H	A	H	H	H	H	H	H	H	A	H	B	H	A	A
GBS_BIN_chr4_29550000	GBS-BIN	chr4	29550000	H	A	H	H	A	H	H	H	H	A	A	H	A	H	A	H	A	H	A	H	A	A	A	H	H	H	H	A	A	H	H	H	A	H	H	H	H	H	H	H	A	H	B	H	A	A
GBS_BIN_chr4_29650000	GBS-BIN	chr4	29650000	H	A	H	H	A	H	H	H	H	A	A	H	A	H	A	H	A	H	A	H	A	A	A	H	H	H	H	A	A	H	H	H	A	H	H	H	H	H	H	H	A	H	B	A	A	A
GBS_BIN_chr4_29750000	GBS-BIN	chr4	29750000	H	A	H	H	A	H	H	H	H	A	A	H	A	H	A	H	A	H	A	H	A	A	A	H	H	H	H	A	A	H	H	H	A	H	H	H	B	H	H	H	A	H	B	A	A	A
GBS_BIN_chr4_32350000	GBS-BIN	chr4	32350000	H	A	H	H	A	H	H	H	H	A	A	H	A	H	A	H	A	H	A	H	A	A	A	H	H	H	H	A	A	H	H	H	A	A	H	H	B	H	H	H	A	H	B	A	B	A
GBS_BIN_chr4_32450000	GBS-BIN	chr4	32450000	H	A	H	H	A	H	H	H	H	A	A	H	A	H	A	H	H	H	A	H	A	A	A	H	H	H	H	A	A	H	H	H	A	A	H	H	B	H	H	H	A	H	B	A	B	A
GBS_BIN_chr4_33350000	GBS-BIN	chr4	33350000	H	A	H	H	A	H	H	H	H	A	A	H	A	H	A	H	H	H	A	H	A	A	A	H	H	H	H	A	A	H	H	H	A	A	H	H	B	H	H	H	A	H	B	A	B	A
GBS_BIN_chr4_36250000	GBS-BIN	chr4	36250000	H	A	H	H	A	H	H	H	H	A	A	H	A	H	A	H	H	H	A	H	A	A	A	B	H	H	H	A	A	H	H	H	A	B	H	A	B	H	H	H	A	H	H	B	H	A
GBS_BIN_chr4_36350000	GBS-BIN	chr4	36350000	H	A	H	H	A	H	H	H	H	A	A	H	A	H	A	H	H	H	A	H	A	A	A	B	H	H	H	A	A	H	H	H	A	B	H	A	H	H	H	H	A	H	H	B	H	A
GBS_BIN_chr4_36850000	GBS-BIN	chr4	36850000	H	A	H	H	A	H	H	H	H	A	A	H	A	H	A	H	H	H	A	H	A	A	A	B	H	A	H	A	A	H	A	H	A	B	H	A	H	H	H	H	A	H	H	B	H	A
GBS_BIN_chr4_37550000	GBS-BIN	chr4	37550000	H	A	H	H	A	H	H	H	H	A	A	H	A	H	A	H	H	H	A	H	A	A	A	B	H	A	H	A	A	H	A	H	A	B	H	A	H	H	H	H	A	H	H	B	H	A
GBS_BIN_chr4_39150000	GBS-BIN	chr4	39150000	H	A	H	H	A	H	H	H	H	A	A	H	A	H	A	H	H	H	A	H	A	A	A	B	H	A	H	A	A	H	A	H	A	A	H	A	H	H	H	H	A	H	H	B	H	A
GBS_BIN_chr4_39750000	GBS-BIN	chr4	39750000	H	A	H	H	A	H	H	H	H	A	A	H	A	H	A	H	H	H	A	H	A	A	A	B	H	A	H	A	A	H	A	H	A	A	H	A	H	H	H	H	A	A	H	H	H	A
GBS_BIN_chr4_39950000	GBS-BIN	chr4	39950000	H	A	H	H	A	H	H	H	H	A	A	H	A	H	A	H	H	H	A	A	A	A	A	B	H	A	H	A	A	A	B	H	A	A	A	A	H	H	H	H	A	A	H	H	H	A
GBS_BIN_chr4_41650000	GBS-BIN	chr4	41650000	H	A	H	H	A	H	H	H	H	A	A	H	A	H	A	H	H	H	A	A	A	A	A	B	H	A	H	A	A	A	B	H	A	A	A	A	H	H	H	H	A	A	H	H	H	A
GBS_BIN_chr4_42550000	GBS-BIN	chr4	42550000	H	A	H	H	A	H	H	H	H	A	A	H	A	H	A	H	H	H	A	A	A	A	A	B	H	A	H	A	A	A	B	H	A	A	A	A	H	H	H	H	A	A	H	H	H	A
GBS_BIN_chr4_43450000	GBS-BIN	chr4	43450000	H	A	H	H	A	H	H	H	B	A	A	H	A	H	A	H	H	B	A	H	A	A	A	H	H	H	H	A	A	H	B	H	A	A	A	H	H	H	H	H	A	A	H	H	H	A
GBS_BIN_chr4_43650000	GBS-BIN	chr4	43650000	H	A	H	H	A	H	H	H	B	A	A	H	A	H	A	H	H	B	A	H	A	A	A	H	H	H	H	A	A	H	B	H	A	A	A	H	H	H	H	H	A	H	H	H	B	A
GBS_BIN_chr4_43950000	GBS-BIN	chr4	43950000	H	A	H	H	A	H	H	H	H	A	A	H	A	H	A	H	H	H	A	H	A	A	A	H	H	H	H	A	A	H	A	H	A	H	A	H	H	H	H	H	A	H	H	A	H	A
GBS_BIN_chr4_44550000	GBS-BIN	chr4	44550000	H	A	H	H	A	H	H	H	H	A	A	H	A	H	A	H	H	H	A	H	A	A	A	H	H	H	H	A	A	H	A	H	A	H	H	H	H	H	H	H	A	H	H	A	H	A
GBS_BIN_chr4_46650000	GBS-BIN	chr4	46650000	H	A	H	H	A	H	H	H	H	A	A	H	A	H	A	H	H	H	A	H	A	A	A	H	H	H	H	A	A	H	A	H	A	H	H	H	H	H	H	H	A	H	A	A	H	A
GBS_BIN_chr4_50750000	GBS-BIN	chr4	50750000	H	A	H	H	A	H	H	H	H	A	A	H	A	H	A	H	H	H	A	H	A	A	A	H	H	H	H	A	A	H	H	H	A	H	H	H	H	B	H	H	A	H	H	A	H	A
GBS_BIN_chr4_51150000	GBS-BIN	chr4	51150000	H	A	H	H	A	H	H	H	H	A	A	H	A	H	A	H	H	H	A	H	A	A	A	H	H	H	H	A	A	H	H	H	A	H	B	H	H	B	H	H	A	H	H	A	H	A
GBS_BIN_chr4_51750000	GBS-BIN	chr4	51750000	H	A	H	H	A	H	H	H	H	A	A	H	A	H	A	H	H	H	A	H	A	A	A	H	H	H	H	A	A	H	H	H	A	H	B	H	H	B	H	H	A	H	H	A	H	A
GBS_BIN_chr4_51850000	GBS-BIN	chr4	51850000	H	A	H	H	A	H	H	H	H	A	A	H	A	B	A	H	H	H	A	H	A	A	A	H	H	B	H	A	A	H	H	H	A	H	B	H	H	B	H	H	A	H	H	A	H	A
GBS_BIN_chr4_52350000	GBS-BIN	chr4	52350000	H	A	B	H	A	H	H	H	B	A	A	H	A	B	A	H	H	H	A	H	A	A	A	H	H	B	H	A	A	B	H	B	A	H	B	H	H	B	H	H	A	H	H	A	H	A
GBS_BIN_chr4_52650000	GBS-BIN	chr4	52650000	H	A	B	H	A	H	H	H	B	A	A	H	A	B	A	H	H	H	A	H	A	A	A	H	H	B	H	A	A	B	H	B	A	H	B	H	H	B	H	H	A	H	H	A	H	A
GBS_BIN_chr4_53750000	GBS-BIN	chr4	53750000	H	A	B	H	A	H	H	H	A	A	A	H	A	B	A	H	H	H	A	H	A	A	A	H	H	B	B	A	A	B	H	H	A	H	B	H	H	B	H	H	A	H	H	A	H	A
GBS_BIN_chr4_54450000	GBS-BIN	chr4	54450000	H	A	B	H	A	H	H	H	A	A	A	H	A	H	A	H	H	H	A	B	A	A	A	H	H	B	B	A	A	H	H	H	A	H	A	B	H	B	H	H	A	H	H	A	H	A
GBS_BIN_chr4_55650000	GBS-BIN	chr4	55650000	H	A	B	H	A	H	H	H	A	A	A	H	A	H	A	H	H	H	A	B	A	A	A	H	H	B	A	A	A	H	H	H	A	H	A	H	H	A	H	H	A	H	H	A	H	A
GBS_BIN_chr4_55850000	GBS-BIN	chr4	55850000	H	A	H	A	A	H	H	H	A	A	A	H	A	H	A	H	H	H	A	H	A	A	A	H	H	H	A	A	A	H	H	H	A	H	A	H	H	A	H	H	A	H	H	A	H	A
GBS_BIN_chr4_56450000	GBS-BIN	chr4	56450000	H	A	H	A	A	H	H	H	A	A	A	H	A	H	A	H	H	H	A	H	A	A	A	H	H	H	A	A	A	H	H	H	A	H	A	H	H	A	H	H	A	H	H	A	A	A
GBS_BIN_chr4_56550000	GBS-BIN	chr4	56550000	H	A	H	A	A	H	H	H	A	A	A	H	A	H	A	H	H	H	A	H	A	A	A	H	H	H	A	A	A	H	H	H	A	H	A	H	H	A	H	H	A	H	H	A	A	A
GBS_BIN_chr4_56950000	GBS-BIN	chr4	56950000	H	A	H	H	A	H	H	H	A	A	A	H	A	H	A	H	A	H	A	H	A	A	A	H	H	H	A	A	A	H	H	H	A	H	A	H	H	A	H	H	A	H	H	A	A	A
GBS_BIN_chr4_58850000	GBS-BIN	chr4	58850000	H	A	H	H	A	H	H	H	A	A	A	H	A	H	A	H	A	H	A	H	A	A	A	H	H	H	A	A	A	H	H	H	A	H	A	H	H	A	H	H	A	H	H	A	A	A
GBS_BIN_chr4_59050000	GBS-BIN	chr4	59050000	H	A	H	H	A	H	H	H	A	A	A	H	A	H	A	H	H	H	A	H	A	A	A	H	H	H	A	A	A	H	H	H	A	H	A	H	H	A	H	H	A	A	A	A	A	A
GBS_BIN_chr4_59650000	GBS-BIN	chr4	59650000	H	A	H	H	A	H	H	H	H	A	A	H	A	H	A	H	H	H	A	H	A	A	A	H	H	H	A	A	A	H	H	H	A	H	A	H	H	A	H	H	A	A	A	A	A	A
GBS_BIN_chr4_60350000	GBS-BIN	chr4	60350000	H	A	H	H	A	H	H	H	H	A	A	H	A	H	A	H	H	H	A	H	A	A	A	H	H	H	A	A	A	H	H	H	A	H	A	H	H	A	H	H	A	H	A	A	H	A
GBS_BIN_chr4_60450000	GBS-BIN	chr4	60450000	H	A	H	H	A	H	H	H	H	A	A	H	A	H	A	H	H	H	A	H	A	A	A	H	H	H	A	A	A	H	H	H	A	H	H	H	H	B	H	H	A	H	H	A	H	A
GBS_BIN_chr4_60650000	GBS-BIN	chr4	60650000	H	A	H	H	A	H	H	H	H	A	A	H	A	H	A	H	H	H	A	H	A	A	A	H	H	H	A	A	A	H	A	H	A	H	H	H	H	B	H	H	A	H	H	A	H	A
GBS_BIN_chr4_60850000	GBS-BIN	chr4	60850000	H	A	H	H	A	H	H	H	H	A	A	H	A	H	A	H	H	H	A	H	A	A	A	H	H	H	A	A	A	H	H	H	A	H	H	H	H	B	H	H	A	H	H	A	H	A
GBS_BIN_chr4_61450000	GBS-BIN	chr4	61450000	H	A	H	H	A	H	H	H	H	A	A	H	A	H	A	H	H	H	A	H	A	A	A	H	H	H	A	A	A	H	H	H	A	H	H	H	H	A	H	H	A	H	H	A	H	A
GBS_BIN_chr4_62550000	GBS-BIN	chr4	62550000	H	A	H	H	A	H	H	H	H	A	A	H	A	H	A	H	H	H	A	H	A	A	A	H	H	H	A	A	A	H	H	H	A	H	H	H	H	A	H	H	A	H	H	A	H	A
GBS_BIN_chr4_63350000	GBS-BIN	chr4	63350000	H	A	H	H	A	H	H	H	H	A	A	H	A	H	A	H	H	H	A	H	A	A	A	H	H	H	A	A	A	H	H	H	A	H	H	H	H	A	H	H	A	H	H	A	H	A
GBS_BIN_chr4_63450000	GBS-BIN	chr4	63450000	H	A	H	H	A	H	H	H	H	A	A	H	A	H	A	H	H	H	A	H	A	A	A	H	H	H	A	A	A	H	H	H	A	A	H	A	H	A	H	H	A	H	H	A	H	A
GBS_BIN_chr4_64750000	GBS-BIN	chr4	64750000	H	A	H	H	A	H	H	H	H	A	A	H	A	H	A	H	H	H	A	H	A	A	A	H	H	H	A	A	A	H	H	H	A	A	H	B	H	A	A	H	A	H	H	A	H	A
GBS_BIN_chr4_66150000	GBS-BIN	chr4	66150000	H	A	H	H	A	H	H	H	A	A	A	H	A	H	A	H	H	B	A	H	A	A	A	H	H	H	A	A	A	H	H	H	A	H	H	B	H	H	A	H	A	H	H	B	H	A
GBS_BIN_chr4_66450000	GBS-BIN	chr4	66450000	H	A	H	H	A	H	H	H	B	A	A	H	A	H	A	A	B	B	A	H	A	A	A	H	H	B	A	A	A	H	H	H	A	H	H	H	H	H	B	H	A	H	H	B	H	A
GBS_BIN_chr4_66850000	GBS-BIN	chr4	66850000	H	A	H	H	A	H	H	H	B	A	A	H	A	H	A	A	B	B	A	H	A	A	A	H	H	B	A	A	A	H	H	H	A	H	H	H	H	H	B	H	A	H	H	B	H	A
GBS_BIN_chr4_67950000	GBS-BIN	chr4	67950000	H	A	H	H	A	H	H	H	B	A	A	H	A	H	A	H	H	H	A	H	A	A	A	H	H	H	A	A	A	H	H	H	A	H	H	H	H	H	H	H	A	H	H	B	H	A
GBS_BIN_chr4_68150000	GBS-BIN	chr4	68150000	H	A	H	H	A	H	H	H	B	A	A	H	A	H	A	H	H	H	A	H	A	A	A	H	H	H	A	A	A	H	H	H	A	H	H	H	H	H	H	H	A	H	H	A	H	A
GBS_BIN_chr4_69750000	GBS-BIN	chr4	69750000	H	A	H	H	A	H	H	H	B	A	A	H	A	H	A	H	H	H	A	H	A	A	A	H	H	H	A	A	A	H	H	H	A	H	H	H	H	H	H	H	A	H	H	A	H	A
GBS_BIN_chr4_70550000	GBS-BIN	chr4	70550000	H	A	H	H	A	H	H	H	B	A	A	H	A	H	A	H	H	H	A	H	A	A	A	H	H	H	A	A	A	H	H	H	A	H	H	H	H	H	H	H	A	H	H	A	A	A
GBS_BIN_chr4_71050000	GBS-BIN	chr4	71050000	H	A	H	H	A	H	H	H	B	A	A	H	A	H	A	H	H	H	A	H	A	A	A	H	H	H	H	A	A	H	H	H	A	H	H	H	H	A	H	H	A	H	H	A	H	A
GBS_BIN_chr4_73850000	GBS-BIN	chr4	73850000	H	A	H	H	A	H	H	H	B	A	A	H	A	H	A	H	H	H	A	H	A	A	A	H	H	H	H	A	A	H	H	H	A	H	H	H	H	A	H	H	A	H	H	A	H	A
GBS_BIN_chr4_74650000	GBS-BIN	chr4	74650000	H	A	H	H	A	H	H	H	A	A	A	H	A	H	A	H	H	H	A	H	A	A	A	H	H	H	H	A	A	H	H	H	A	H	H	H	H	H	H	H	A	H	H	A	H	A
GBS_BIN_chr4_75150000	GBS-BIN	chr4	75150000	H	A	H	H	A	H	H	H	A	A	A	H	A	H	A	H	H	H	A	H	A	A	A	H	H	H	H	A	A	H	H	H	A	H	H	H	H	H	H	H	A	H	H	A	B	A
GBS_BIN_chr4_75750000	GBS-BIN	chr4	75750000	H	A	H	H	A	H	H	H	A	A	A	H	A	H	A	H	H	H	A	H	A	A	A	H	H	H	H	A	A	H	H	H	A	H	H	H	H	H	H	H	A	H	H	A	H	A
GBS_BIN_chr4_76150000	GBS-BIN	chr4	76150000	H	A	H	H	A	H	H	H	A	A	A	H	A	H	A	H	H	H	A	H	A	A	A	H	H	H	H	A	A	H	H	H	A	H	H	H	H	H	H	H	A	H	H	A	H	A
GBS_BIN_chr4_76250000	GBS-BIN	chr4	76250000	H	A	H	H	A	H	H	H	A	A	A	H	A	H	A	H	H	H	A	H	A	A	A	H	H	H	H	A	A	H	H	H	A	H	H	H	H	H	H	H	A	H	H	A	H	A
GBS_BIN_chr4_76550000	GBS-BIN	chr4	76550000	H	A	H	H	A	H	H	H	A	A	A	H	A	H	A	H	H	H	A	H	A	A	A	H	H	H	H	A	A	H	H	H	A	H	B	H	H	H	H	H	A	H	H	A	H	A
GBS_BIN_chr4_76650000	GBS-BIN	chr4	76650000	H	A	H	H	A	H	H	H	A	A	A	H	A	H	A	H	H	H	A	H	A	A	A	H	H	H	H	A	A	H	H	H	A	H	B	H	H	H	H	H	A	H	H	A	H	A
GBS_BIN_chr4_76750000	GBS-BIN	chr4	76750000	H	A	H	H	A	H	H	H	H	A	A	H	A	H	A	H	H	H	A	H	A	A	A	H	H	H	H	A	A	H	H	H	A	H	H	H	H	H	H	H	A	H	H	A	H	A
GBS_BIN_chr4_77350000	GBS-BIN	chr4	77350000	H	A	H	H	A	H	H	H	H	A	A	B	A	H	A	H	H	H	A	H	A	A	A	H	H	H	H	A	A	H	H	H	A	H	H	H	H	H	H	H	A	H	H	A	H	A
GBS_BIN_chr4_78250000	GBS-BIN	chr4	78250000	H	A	H	H	A	H	H	H	H	A	A	A	A	H	A	H	H	H	A	H	A	A	A	H	H	H	H	A	A	H	H	H	A	H	H	H	H	H	H	H	A	H	H	A	H	A
GBS_BIN_chr4_78750000	GBS-BIN	chr4	78750000	H	A	H	H	A	H	H	H	H	A	A	A	A	H	A	H	H	H	A	H	A	A	A	H	H	H	H	A	A	H	H	H	A	H	H	B	H	H	H	H	A	H	H	A	H	A
GBS_BIN_chr4_79750000	GBS-BIN	chr4	79750000	H	A	H	H	A	H	H	H	H	A	A	A	A	H	A	H	H	H	A	H	A	A	A	H	H	H	H	A	A	H	H	H	A	H	H	B	H	H	H	H	A	H	H	A	H	A
GBS_BIN_chr4_80750000	GBS-BIN	chr4	80750000	H	A	B	H	A	H	H	H	H	A	A	A	A	H	A	H	H	H	A	H	A	A	A	H	H	H	A	A	A	H	H	H	A	H	H	H	H	H	H	H	A	H	H	A	A	A
GBS_BIN_chr4_82150000	GBS-BIN	chr4	82150000	H	A	B	H	A	H	H	H	H	A	A	A	A	H	A	H	H	H	A	H	A	A	A	H	H	H	A	A	A	H	H	H	A	H	H	H	H	H	H	H	A	H	H	A	A	A
GBS_BIN_chr4_88250000	GBS-BIN	chr4	88250000	H	A	B	H	A	H	H	H	A	A	A	H	A	H	A	H	H	H	A	H	A	A	A	H	H	H	A	A	A	H	B	H	A	H	H	H	H	H	H	H	A	H	H	H	H	A
GBS_BIN_chr4_88350000	GBS-BIN	chr4	88350000	H	A	A	H	A	H	H	H	A	A	A	H	A	H	A	H	H	H	A	H	A	A	A	B	H	H	H	A	A	H	H	H	A	H	A	H	H	H	H	H	A	H	H	H	H	A
GBS_BIN_chr4_88750000	GBS-BIN	chr4	88750000	H	A	A	H	A	H	H	H	A	A	A	H	A	H	A	H	H	H	A	H	A	A	A	B	H	H	H	A	A	H	H	H	A	H	B	H	H	H	H	H	A	H	H	H	H	A
GBS_BIN_chr4_89050000	GBS-BIN	chr4	89050000	H	A	A	H	A	H	H	H	A	A	A	H	A	H	A	H	H	H	A	H	A	A	A	B	H	H	H	A	A	H	H	H	A	H	B	H	H	H	H	H	A	H	H	H	H	A
GBS_BIN_chr4_90050000	GBS-BIN	chr4	90050000	H	A	A	H	A	H	H	H	A	A	A	B	A	H	A	H	H	B	A	H	A	A	A	B	H	H	H	A	A	H	H	H	A	H	B	H	H	H	H	H	A	H	H	H	H	A
GBS_BIN_chr4_90750000	GBS-BIN	chr4	90750000	H	A	A	H	A	H	H	H	H	A	A	H	A	H	A	H	A	A	A	H	A	A	A	A	H	H	H	A	A	H	H	H	A	H	B	H	H	B	H	H	A	H	H	H	A	A
GBS_BIN_chr4_91850000	GBS-BIN	chr4	91850000	H	A	A	H	A	H	H	H	H	A	A	H	A	H	A	H	A	A	A	H	A	A	A	A	H	H	H	A	A	H	H	H	A	H	B	H	H	B	H	H	A	H	H	H	A	A
GBS_BIN_chr4_92650000	GBS-BIN	chr4	92650000	H	A	A	H	A	H	H	H	H	A	A	H	A	H	A	H	H	A	A	H	A	A	A	A	H	A	H	A	A	H	H	H	A	H	B	H	H	A	H	H	A	H	H	H	A	A
GBS_BIN_chr4_92750000	GBS-BIN	chr4	92750000	H	A	A	H	A	H	H	H	H	A	A	H	A	H	A	H	H	A	A	A	A	A	A	A	H	A	H	A	A	H	H	H	A	H	H	H	H	A	H	H	A	H	H	H	A	A
GBS_BIN_chr4_93150000	GBS-BIN	chr4	93150000	H	A	H	H	A	H	H	H	H	A	A	H	A	H	A	H	H	H	A	H	A	A	A	A	H	H	H	A	A	H	H	H	A	H	H	H	H	A	H	H	A	H	H	H	B	A
GBS_BIN_chr4_93550000	GBS-BIN	chr4	93550000	H	A	H	H	A	H	H	H	H	A	A	H	A	H	A	H	H	H	A	H	A	A	A	A	H	H	H	A	A	H	H	H	A	H	H	H	H	A	H	H	A	H	H	H	B	A
GBS_BIN_chr4_94850000	GBS-BIN	chr4	94850000	H	A	H	H	A	H	H	H	H	A	A	H	A	H	A	H	H	H	A	H	A	A	A	H	H	H	H	A	A	H	H	H	A	H	H	H	H	H	H	H	A	H	H	H	B	A
GBS_BIN_chr4_95050000	GBS-BIN	chr4	95050000	H	A	H	H	A	H	H	H	H	A	A	H	A	H	A	H	H	H	A	H	A	A	A	H	H	H	H	A	A	H	A	H	A	H	H	H	H	H	H	H	A	B	H	H	B	A
GBS_BIN_chr4_95250000	GBS-BIN	chr4	95250000	H	A	H	H	A	H	B	H	H	A	A	H	A	B	A	B	H	H	A	H	A	A	A	H	H	H	H	A	A	A	B	H	A	H	H	B	H	H	H	A	A	B	A	H	B	A
GBS_BIN_chr4_97350000	GBS-BIN	chr4	97350000	H	A	H	H	A	H	B	H	H	A	A	H	A	B	A	B	H	H	A	H	A	A	A	H	H	H	H	A	A	A	B	H	A	H	H	B	H	H	H	A	A	B	H	H	H	A
GBS_BIN_chr4_97850000	GBS-BIN	chr4	97850000	H	A	H	H	A	H	B	H	A	A	A	H	A	B	A	B	H	H	A	H	A	A	A	H	H	H	H	A	A	A	B	H	A	H	H	B	H	H	H	A	A	B	H	H	H	A
GBS_BIN_chr4_97950000	GBS-BIN	chr4	97950000	H	A	H	H	A	H	H	H	H	A	A	H	A	H	A	B	H	H	A	H	A	A	A	H	H	H	H	A	A	H	B	H	A	H	H	H	H	A	H	H	A	H	H	A	H	A
GBS_BIN_chr4_98650000	GBS-BIN	chr4	98650000	H	A	H	H	A	H	H	H	H	A	A	H	A	H	A	B	H	H	A	H	A	A	A	H	H	H	H	A	A	H	B	H	A	H	H	H	H	A	H	H	A	H	H	A	H	A
GBS_BIN_chr4_99650000	GBS-BIN	chr4	99650000	H	A	H	H	A	H	H	H	H	A	A	H	A	H	A	H	H	H	A	H	A	A	A	H	H	H	H	A	A	H	H	H	A	H	H	H	H	H	H	H	A	H	H	A	H	A
GBS_BIN_chr4_99750000	GBS-BIN	chr4	99750000	H	A	H	H	A	H	H	H	H	A	A	H	A	H	A	H	H	H	A	H	A	A	A	H	H	H	H	A	A	H	H	H	A	H	H	H	H	H	H	H	A	H	H	A	H	A
GBS_BIN_chr4_102150000	GBS-BIN	chr4	102150000	H	A	H	H	A	H	H	H	H	A	A	H	A	H	A	H	H	H	A	H	A	A	A	H	H	H	H	A	A	H	H	H	A	H	H	H	B	H	H	H	A	H	H	A	H	A
GBS_BIN_chr4_103550000	GBS-BIN	chr4	103550000	H	A	H	H	A	H	H	A	A	A	H	H	A	H	A	H	H	H	A	H	A	A	A	H	H	H	H	A	A	H	H	H	A	H	H	A	B	H	H	H	A	B	H	A	B	A
GBS_BIN_chr4_103650000	GBS-BIN	chr4	103650000	H	A	H	H	A	H	H	A	A	A	H	H	A	H	A	H	H	H	A	H	A	A	A	H	H	H	H	A	A	H	H	H	A	H	H	A	H	A	H	H	A	B	H	A	B	A
GBS_BIN_chr4_103950000	GBS-BIN	chr4	103950000	H	A	H	H	A	H	H	A	A	A	H	H	A	H	A	H	H	H	A	H	A	A	A	H	H	H	H	A	A	H	H	H	A	H	H	A	H	A	H	H	A	B	H	A	B	A
GBS_BIN_chr4_107950000	GBS-BIN	chr4	107950000	H	A	A	H	A	H	H	A	A	A	H	H	A	H	A	H	H	H	A	H	A	A	A	H	H	H	H	A	A	H	H	H	A	H	H	A	H	A	H	H	A	B	H	H	B	A
GBS_BIN_chr4_109050000	GBS-BIN	chr4	109050000	H	A	H	H	A	H	H	H	H	A	A	H	A	H	A	H	A	H	A	H	A	A	A	H	H	H	H	A	A	H	H	H	A	H	H	H	H	H	H	H	A	H	H	A	B	A
GBS_BIN_chr4_109550000	GBS-BIN	chr4	109550000	H	A	H	H	A	H	H	H	H	A	A	H	A	H	A	H	A	H	A	H	A	A	A	H	H	H	H	A	A	H	H	H	A	H	H	H	H	H	H	H	A	H	H	A	H	A
GBS_BIN_chr4_111550000	GBS-BIN	chr4	111550000	H	A	H	H	A	H	H	H	H	A	A	H	A	H	A	H	H	H	A	H	A	A	A	H	H	H	H	A	A	H	H	H	A	H	H	H	H	H	H	H	A	H	H	A	H	A
GBS_BIN_chr4_115150000	GBS-BIN	chr4	115150000	H	A	H	H	A	H	H	H	H	A	A	H	A	H	A	H	H	H	A	H	A	A	A	H	H	H	H	A	A	H	H	H	A	H	H	H	H	H	H	H	A	H	H	A	H	A
GBS_BIN_chr4_115450000	GBS-BIN	chr4	115450000	H	A	H	H	A	H	H	H	H	A	A	H	A	H	A	H	H	H	A	H	A	A	A	H	H	H	H	A	A	H	H	H	A	H	H	H	H	H	H	H	A	H	H	A	H	A
GBS_BIN_chr4_115650000	GBS-BIN	chr4	115650000	H	A	H	H	A	H	H	H	H	A	A	B	A	H	A	H	H	H	A	H	A	A	A	H	H	H	H	A	A	H	H	H	A	H	H	H	H	H	H	H	A	B	H	A	H	A
GBS_BIN_chr4_117650000	GBS-BIN	chr4	117650000	A	A	H	H	A	H	H	H	A	A	A	H	A	A	A	H	A	A	A	A	A	A	A	H	A	H	H	A	A	H	H	H	A	H	H	H	H	A	H	H	A	H	A	A	H	A
GBS_BIN_chr4_117750000	GBS-BIN	chr4	117750000	H	A	H	H	A	H	H	H	A	A	A	H	A	H	A	H	H	H	A	A	A	A	A	H	A	H	H	A	A	H	H	H	A	H	H	H	H	A	H	H	A	H	A	A	H	A
GBS_BIN_chr4_117950000	GBS-BIN	chr4	117950000	H	A	H	H	A	H	H	H	A	A	A	H	A	H	A	H	H	H	A	A	A	A	A	H	A	H	H	A	A	H	H	H	A	H	H	H	H	A	H	H	A	H	A	A	H	A
GBS_BIN_chr4_120350000	GBS-BIN	chr4	120350000	H	A	H	H	A	H	H	H	H	A	A	H	A	H	A	H	H	H	A	A	A	A	A	A	H	H	H	A	A	H	A	H	A	H	A	H	H	H	H	H	A	H	H	A	H	A
GBS_BIN_chr4_120850000	GBS-BIN	chr4	120850000	H	A	H	H	A	H	H	H	H	A	A	H	A	H	A	H	H	H	A	H	A	A	A	A	H	H	H	A	A	H	A	H	A	H	H	H	H	H	H	H	A	H	H	H	H	A
GBS_BIN_chr4_121050000	GBS-BIN	chr4	121050000	H	A	H	H	A	H	H	H	H	A	A	H	A	H	A	H	H	H	A	H	A	A	A	A	H	H	H	A	A	H	A	H	A	H	H	H	H	H	H	H	A	H	H	H	H	A
GBS_BIN_chr4_121150000	GBS-BIN	chr4	121150000	H	A	H	H	A	H	H	H	H	A	A	H	A	H	A	H	H	H	A	H	A	A	A	A	H	H	H	A	A	H	A	H	A	H	H	H	H	H	H	H	A	H	H	H	H	A
GBS_BIN_chr4_121550000	GBS-BIN	chr4	121550000	H	A	H	H	A	H	H	H	H	A	A	H	A	H	A	H	H	H	A	H	A	A	A	H	H	H	H	A	A	H	A	H	A	H	H	H	H	H	H	H	A	H	H	H	H	A
CPIL_chr04_72186074	GBS-GT (121)	chr4	122124722	-	A	H	-	A	H	H	H	H	A	A	-	A	H	A	-	H	H	A	H	A	A	A	-	-	-	H	A	A	-	H	-	A	H	H	-	H	H	H	-	A	H	-	A	-	A
GBS_BIN_chr4_122150000	GBS-BIN	chr4	122150000	H	A	H	H	A	H	H	H	H	A	A	H	A	H	A	H	H	H	A	H	A	A	A	H	H	H	H	A	A	H	A	H	A	H	H	H	B	H	H	H	A	H	H	H	H	A
GBS_BIN_chr4_125250000	GBS-BIN	chr4	125250000	H	A	H	H	A	H	H	H	H	A	A	H	A	H	A	H	H	H	A	H	A	A	A	H	H	H	H	A	A	H	H	H	A	H	H	H	H	H	H	H	A	H	H	H	H	A
GBS_BIN_chr4_130950000	GBS-BIN	chr4	130950000	H	A	H	H	A	H	H	H	H	A	A	H	A	H	A	H	H	H	A	H	A	A	A	H	H	H	H	A	A	H	H	H	A	H	H	H	H	H	H	H	A	H	H	H	H	A
GBS_BIN_chr4_131650000	GBS-BIN	chr4	131650000	H	A	H	H	A	H	H	H	H	A	A	H	A	H	A	H	H	H	A	H	A	A	A	H	H	H	H	A	A	H	B	H	A	H	H	H	H	H	H	H	A	H	H	H	H	A
GBS_BIN_chr4_131850000	GBS-BIN	chr4	131850000	H	A	H	H	A	H	H	H	H	A	A	H	A	H	A	H	H	H	A	H	A	A	A	H	H	H	H	A	A	H	B	H	A	H	H	H	H	H	H	H	A	H	H	H	H	A
GBS_BIN_chr4_132750000	GBS-BIN	chr4	132750000	H	A	H	H	A	H	H	H	H	A	A	H	A	H	A	H	H	H	A	H	A	A	A	H	H	H	H	A	A	H	H	H	A	H	H	H	H	H	H	H	A	H	H	H	H	A
GBS_BIN_chr4_137550000	GBS-BIN	chr4	137550000	H	A	H	H	A	H	H	H	H	A	A	H	A	H	A	H	H	H	A	H	A	A	A	H	H	H	H	A	A	H	H	H	A	H	H	H	H	H	H	H	A	H	H	H	H	A
GBS_BIN_chr4_137750000	GBS-BIN	chr4	137750000	H	A	H	H	A	H	H	H	H	A	A	H	A	H	A	H	H	H	A	H	A	A	A	B	H	H	B	A	A	H	H	H	A	B	H	H	H	H	H	H	A	H	H	H	B	A
GBS_BIN_chr4_137950000	GBS-BIN	chr4	137950000	H	A	H	H	A	H	H	H	H	A	A	H	A	H	A	H	H	H	A	H	A	A	A	B	H	H	B	A	A	H	H	H	A	B	H	H	H	H	H	H	A	H	H	H	B	A
GBS_BIN_chr4_138350000	GBS-BIN	chr4	138350000	H	A	H	H	A	H	H	H	H	A	A	B	A	H	A	H	H	H	A	H	A	A	A	H	H	H	H	A	A	H	H	H	A	B	H	B	H	H	H	H	A	B	H	H	B	A
GBS_BIN_chr4_140550000	GBS-BIN	chr4	140550000	H	A	H	H	A	H	H	H	H	A	A	B	A	H	A	H	H	H	A	H	A	A	A	H	H	H	H	A	A	H	H	H	A	B	H	B	H	B	H	H	A	B	H	H	B	A
GBS_BIN_chr4_141250000	GBS-BIN	chr4	141250000	H	A	H	H	A	H	H	H	A	A	A	B	A	H	A	H	H	H	A	H	A	A	A	H	H	B	H	A	A	H	A	H	A	A	H	H	H	H	H	H	A	B	A	H	H	A
GBS_BIN_chr4_142750000	GBS-BIN	chr4	142750000	H	A	H	H	A	H	H	H	A	A	A	H	A	H	A	H	H	H	A	H	A	A	A	H	H	B	H	A	A	H	A	H	A	A	H	H	H	H	H	H	A	B	A	H	H	A
GBS_BIN_chr4_143350000	GBS-BIN	chr4	143350000	H	A	H	H	A	H	H	H	A	A	A	H	A	H	A	H	H	H	A	H	A	A	A	H	H	B	H	A	A	H	A	H	A	A	H	H	H	H	H	H	A	B	A	H	H	A
GBS_BIN_chr4_148050000	GBS-BIN	chr4	148050000	H	A	H	H	A	H	H	H	H	A	A	H	A	H	A	H	H	H	A	H	A	A	A	H	H	B	H	A	A	H	A	H	A	A	H	H	H	H	H	H	A	B	A	H	H	A
GBS_BIN_chr4_150550000	GBS-BIN	chr4	150550000	H	A	H	H	A	H	H	H	H	A	A	H	A	H	A	H	H	H	A	H	A	A	A	H	H	B	H	A	A	H	H	H	A	A	B	H	H	H	H	H	A	A	H	H	H	A
GBS_BIN_chr4_151350000	GBS-BIN	chr4	151350000	H	A	H	H	A	H	A	H	H	A	A	A	A	H	A	H	H	H	A	A	A	A	A	H	H	B	H	A	A	H	H	H	A	A	A	A	A	H	H	H	A	A	H	H	B	A
GBS_BIN_chr4_151450000	GBS-BIN	chr4	151450000	H	A	H	H	A	H	A	H	H	A	A	A	A	H	A	H	H	H	A	A	A	A	A	H	H	B	H	A	A	H	H	H	A	A	A	A	A	H	H	H	A	A	H	H	B	A
GBS_BIN_chr4_152050000	GBS-BIN	chr4	152050000	H	A	H	H	A	H	H	H	H	A	A	H	A	H	A	H	A	H	A	H	A	A	A	B	H	B	H	A	A	H	H	H	A	A	A	A	H	H	H	H	A	A	H	H	B	A
GBS_BIN_chr4_152450000	GBS-BIN	chr4	152450000	H	A	H	H	A	H	H	H	H	A	A	H	A	H	A	H	A	H	A	H	A	A	A	B	H	B	H	A	A	H	H	H	A	A	A	A	H	H	H	H	A	A	H	H	B	A
GBS_BIN_chr4_152750000	GBS-BIN	chr4	152750000	H	A	H	H	A	H	H	H	H	A	A	H	A	H	A	H	A	H	A	H	A	A	A	B	H	B	H	A	A	H	H	H	A	A	A	A	H	H	H	H	A	A	H	H	B	A
GBS_BIN_chr4_154350000	GBS-BIN	chr4	154350000	H	A	H	H	A	H	H	H	H	A	A	H	A	H	A	H	A	H	A	H	A	A	A	H	H	A	H	A	A	H	H	H	A	A	A	A	H	H	H	H	A	A	H	A	H	A
GBS_BIN_chr4_154650000	GBS-BIN	chr4	154650000	H	A	H	H	A	H	H	H	H	A	A	H	A	H	A	H	A	H	A	H	A	A	A	H	H	A	H	A	A	H	H	H	A	H	A	A	H	H	H	H	A	A	H	A	H	A
GBS_BIN_chr4_155250000	GBS-BIN	chr4	155250000	H	A	H	H	A	H	H	H	H	A	A	H	A	H	A	H	A	H	A	H	A	A	A	H	H	A	A	A	A	H	H	H	A	H	A	A	H	H	H	H	A	A	H	A	H	A
GBS_BIN_chr4_155350000	GBS-BIN	chr4	155350000	H	A	H	H	A	H	H	H	H	A	A	H	A	H	A	H	A	H	A	H	A	A	A	H	H	A	A	A	A	H	H	H	A	H	A	A	H	H	H	H	A	A	H	A	H	A
GBS_BIN_chr4_156450000	GBS-BIN	chr4	156450000	H	A	H	H	A	H	H	H	H	A	A	H	A	H	A	H	A	H	A	H	A	A	A	H	H	A	A	A	A	H	A	H	A	H	A	H	H	H	H	H	A	A	H	A	H	A
GBS_BIN_chr4_156650000	GBS-BIN	chr4	156650000	H	A	H	H	A	H	H	H	H	A	A	H	A	H	A	H	A	H	A	H	A	A	A	H	H	A	A	A	A	H	A	H	A	H	A	H	H	H	H	H	A	A	H	A	H	A
GBS_BIN_chr4_156750000	GBS-BIN	chr4	156750000	H	A	H	H	A	H	H	A	H	A	A	H	A	H	A	H	H	H	A	H	A	A	A	H	H	A	H	A	A	H	H	H	A	H	A	H	H	A	H	H	A	A	H	A	H	A
GBS_BIN_chr4_159650000	GBS-BIN	chr4	159650000	H	A	H	H	A	H	H	A	H	A	A	H	A	H	A	H	H	H	A	H	A	A	A	H	H	A	H	A	A	H	H	H	A	H	A	H	H	A	H	H	A	A	H	A	H	A
GBS_BIN_chr4_159850000	GBS-BIN	chr4	159850000	H	A	H	H	A	H	H	H	H	A	A	H	A	H	A	H	H	H	A	H	A	A	A	H	H	H	H	A	A	H	H	H	A	H	H	H	H	B	H	H	A	H	H	A	H	A
GBS_BIN_chr4_160150000	GBS-BIN	chr4	160150000	H	A	H	H	A	H	H	H	H	A	A	H	A	H	A	H	H	H	A	H	A	A	A	H	H	H	H	A	A	H	H	H	A	H	H	H	H	B	H	H	A	H	H	A	H	A
GBS_BIN_chr4_160450000	GBS-BIN	chr4	160450000	H	A	H	H	A	H	H	H	H	A	A	H	A	H	A	H	H	H	A	H	A	A	A	H	H	H	H	A	A	H	H	H	A	H	H	H	H	B	H	H	A	H	H	A	H	A
GBS_BIN_chr4_160950000	GBS-BIN	chr4	160950000	H	A	H	H	A	H	H	H	H	A	A	H	A	H	A	H	H	H	A	H	A	A	A	H	H	H	H	A	A	H	H	H	A	H	H	H	H	B	H	H	A	H	H	A	H	A
GBS_BIN_chr4_161650000	GBS-BIN	chr4	161650000	H	A	H	H	A	H	H	H	B	A	A	H	A	H	A	H	H	H	A	H	A	A	A	H	H	H	B	A	A	H	H	H	A	H	H	H	H	B	H	H	A	H	H	A	B	A
CPIL_chr04_168301968	GBS-GT (121)	chr4	161701841	H	A	H	H	A	H	H	-	H	A	A	H	A	H	A	-	H	-	A	-	A	A	A	-	H	H	H	A	A	H	H	H	A	H	H	H	H	-	H	H	-	H	H	A	H	A
GBS-GT_chr04_168.3M	GBS-GT (84)	chr4	161701884	H	A	-	H	A	H	H	H	H	A	A	H	A	H	A	H	H	H	A	H	A	A	A	H	H	H	H	A	A	H	H	H	A	H	-	H	H	H	H	H	A	H	-	A	H	A
GBS_BIN_chr4_161750000	GBS-BIN	chr4	161750000	H	A	H	H	A	H	H	H	B	A	A	H	A	H	A	H	H	H	A	H	A	A	A	H	H	H	H	A	A	H	H	H	A	H	H	H	H	B	H	H	A	H	H	A	B	A
GBS_BIN_chr4_162750000	GBS-BIN	chr4	162750000	H	A	H	H	A	H	H	H	B	A	A	H	A	H	A	H	H	H	A	H	A	A	A	H	H	H	H	A	A	H	H	H	A	H	H	H	H	H	H	H	A	H	H	A	B	A
GBS_BIN_chr4_163450000	GBS-BIN	chr4	163450000	H	A	H	H	A	H	H	H	B	A	A	H	A	H	A	H	H	H	A	H	A	A	A	H	H	H	H	A	A	H	H	H	A	H	H	H	H	H	H	H	A	H	H	A	B	A
GBS_BIN_chr4_163950000	GBS-BIN	chr4	163950000	H	A	H	H	A	H	H	H	B	A	A	H	A	H	A	H	H	H	A	H	A	A	A	H	H	H	H	A	A	H	H	H	A	H	H	H	H	H	H	H	A	H	H	A	B	A
GBS_BIN_chr4_164150000	GBS-BIN	chr4	164150000	H	A	H	H	A	H	H	H	H	A	A	H	A	H	A	H	H	A	A	H	A	A	A	B	H	H	H	A	A	H	H	H	A	B	H	H	H	H	H	H	A	H	H	A	B	A
GBS_BIN_chr4_164850000	GBS-BIN	chr4	164850000	H	A	H	H	A	H	H	H	H	A	A	A	A	H	A	H	H	A	A	H	A	A	A	H	H	H	H	A	A	H	H	H	A	H	H	H	H	H	H	H	A	H	H	A	B	A
GBS_BIN_chr4_165250000	GBS-BIN	chr4	165250000	H	A	H	H	A	H	H	H	H	A	A	A	A	H	A	H	H	A	A	H	A	A	A	H	H	H	H	A	A	H	H	H	A	H	H	H	H	H	H	H	A	H	H	A	B	A
GBS_BIN_chr4_165650000	GBS-BIN	chr4	165650000	H	A	H	H	A	H	H	H	H	A	A	A	A	H	A	H	H	A	A	H	A	A	A	H	H	H	H	A	A	H	H	A	A	H	H	H	H	H	H	H	A	H	H	A	B	A
GBS_BIN_chr4_166750000	GBS-BIN	chr4	166750000	H	A	H	H	A	A	H	H	H	A	A	H	A	H	A	H	H	H	A	H	A	A	A	H	H	H	H	A	A	H	H	H	A	H	H	H	H	H	H	H	A	H	H	A	A	A
GBS_BIN_chr4_167550000	GBS-BIN	chr4	167550000	H	A	H	H	A	A	H	H	H	A	A	H	A	H	A	H	H	H	A	H	A	A	A	H	H	H	H	A	A	H	H	H	A	H	H	H	H	H	H	H	A	H	H	A	A	A
GBS_BIN_chr4_169450000	GBS-BIN	chr4	169450000	H	A	H	H	A	A	H	H	H	A	A	H	A	H	A	H	H	H	A	H	A	A	A	H	H	H	H	A	A	H	H	H	A	H	H	H	H	H	H	H	A	H	H	A	A	A
GBS_BIN_chr4_169650000	GBS-BIN	chr4	169650000	H	A	H	H	A	A	H	H	H	A	A	H	A	H	A	H	H	H	A	H	A	A	A	H	H	H	H	A	A	H	H	H	A	H	H	H	H	H	H	H	A	H	H	A	A	A
CAPS_CONTIG.4598	Fluidigm-GT	chr4	169728648	H	A	H	H	A	A	H	-	H	A	A	H	A	H	A	-	-	H	A	H	A	A	A	H	H	H	H	A	A	H	H	H	A	H	H	H	H	H	H	H	A	H	H	A	H	A
GBS_BIN_chr4_169750000	GBS-BIN	chr4	169750000	H	A	H	H	A	A	H	H	H	A	A	H	A	H	A	H	H	H	A	H	A	A	A	H	H	H	H	A	A	H	H	H	A	H	H	H	H	H	H	H	A	H	H	A	A	A
GBS_BIN_chr4_170350000	GBS-BIN	chr4	170350000	H	A	H	H	A	A	H	H	H	A	A	H	A	H	A	H	H	H	A	H	A	A	A	H	H	H	H	A	A	H	H	H	A	H	H	H	H	H	H	H	A	H	B	A	A	A
GBS_BIN_chr4_171450000	GBS-BIN	chr4	171450000	H	A	H	H	A	A	H	H	H	A	A	H	A	H	A	H	H	H	A	H	A	A	A	H	H	H	H	A	A	H	H	H	A	H	H	H	H	H	H	H	A	H	B	A	A	A
GBS_BIN_chr4_171850000	GBS-BIN	chr4	171850000	H	A	H	H	A	A	H	H	H	A	A	H	A	H	A	H	H	H	A	H	A	A	A	H	H	H	H	A	A	H	H	H	A	H	H	H	H	H	H	H	A	H	H	A	A	A
GBS_BIN_chr4_174350000	GBS-BIN	chr4	174350000	H	A	H	H	A	A	H	H	H	A	A	H	A	H	A	H	H	H	A	A	A	A	A	H	H	A	H	A	A	H	H	H	A	H	H	H	H	A	H	H	A	H	H	A	B	A
GBS_BIN_chr4_174450000	GBS-BIN	chr4	174450000	H	A	H	H	A	A	H	H	H	A	A	H	A	H	A	H	H	H	A	H	A	A	A	H	H	A	H	A	A	H	H	H	A	H	H	H	H	H	H	H	A	H	H	A	B	A
GBS_BIN_chr4_174750000	GBS-BIN	chr4	174750000	H	A	A	H	A	A	H	H	H	A	A	H	A	B	A	H	H	H	A	H	A	A	A	H	H	H	H	A	A	H	H	B	A	H	H	H	H	H	B	H	A	H	H	A	B	A
GBS_BIN_chr4_176250000	GBS-BIN	chr4	176250000	H	A	A	H	A	A	H	H	H	A	A	H	A	B	A	H	H	H	A	H	A	A	A	H	H	H	H	A	A	H	H	B	A	H	H	H	H	H	B	H	A	H	H	A	B	A
GBS_BIN_chr4_176350000	GBS-BIN	chr4	176350000	H	A	B	H	A	A	H	H	B	A	A	H	A	B	A	H	H	H	A	H	A	A	A	H	H	H	H	A	A	H	B	H	A	H	H	H	H	H	H	H	A	H	H	A	H	A
GBS_BIN_chr4_176550000	GBS-BIN	chr4	176550000	H	A	B	H	A	A	H	H	B	A	A	H	A	H	A	H	H	H	A	H	A	A	A	H	H	H	A	A	A	H	H	H	A	H	H	H	H	H	H	H	A	H	H	A	H	A
GBS_BIN_chr4_177250000	GBS-BIN	chr4	177250000	H	A	B	H	A	A	H	H	B	A	A	H	A	H	A	H	H	H	A	H	A	A	A	H	H	H	H	A	A	H	H	H	A	H	H	H	H	H	H	H	A	H	H	A	H	A
GBS_BIN_chr4_177550000	GBS-BIN	chr4	177550000	H	A	B	H	A	A	H	H	B	A	A	H	A	H	A	H	H	H	A	H	A	A	A	H	H	H	H	A	A	H	H	H	A	H	H	H	H	H	H	H	A	H	H	A	H	A
GBS_BIN_chr4_177650000	GBS-BIN	chr4	177650000	H	A	B	H	A	A	H	H	B	A	A	H	A	H	A	H	H	H	A	H	A	A	A	H	H	H	H	A	A	H	H	H	A	H	H	H	H	H	H	H	A	H	H	A	H	A
GBS_BIN_chr4_178050000	GBS-BIN	chr4	178050000	H	A	B	H	A	A	H	H	B	A	A	H	A	H	A	H	H	H	A	H	A	A	A	H	H	H	H	A	A	H	H	H	A	H	H	H	H	H	H	H	A	H	H	A	H	A
GBS_BIN_chr4_178150000	GBS-BIN	chr4	178150000	H	A	B	H	A	A	H	H	B	A	A	H	A	H	A	H	H	H	A	H	A	A	A	H	H	H	H	A	A	H	H	H	A	H	H	H	H	H	H	H	A	H	H	A	H	A
GBS_BIN_chr4_178350000	GBS-BIN	chr4	178350000	H	A	B	H	A	A	H	H	B	A	A	H	A	H	A	H	H	H	A	H	A	A	A	H	H	H	H	A	A	H	H	H	A	H	H	H	H	H	H	H	A	H	H	A	H	A
GBS_BIN_chr4_179750000	GBS-BIN	chr4	179750000	H	A	B	H	A	A	H	H	B	A	A	H	A	H	A	H	H	B	A	H	A	A	A	H	H	H	H	A	A	H	H	H	A	H	B	H	H	H	H	H	A	H	H	A	H	A
GBS_BIN_chr4_179850000	GBS-BIN	chr4	179850000	H	A	B	H	A	A	H	H	A	A	A	H	A	H	A	H	H	B	A	H	A	A	A	H	H	H	H	A	A	B	H	H	A	H	B	H	H	H	H	H	A	H	H	A	H	A
GBS_BIN_chr4_180250000	GBS-BIN	chr4	180250000	H	A	B	H	A	A	H	H	A	A	A	H	A	H	A	H	H	H	A	H	A	A	A	H	H	H	H	A	A	B	H	H	A	H	B	H	H	H	H	H	A	H	H	A	H	A
GBS_BIN_chr4_180450000	GBS-BIN	chr4	180450000	H	A	H	H	A	A	H	H	A	A	A	H	A	H	A	A	H	H	A	H	A	A	A	H	H	H	H	A	A	B	H	H	A	H	B	H	H	H	H	H	A	H	H	A	H	A
GBS_BIN_chr4_182550000	GBS-BIN	chr4	182550000	H	A	H	H	A	A	H	H	A	A	A	H	A	H	A	A	H	H	A	H	A	A	A	H	H	H	H	A	A	H	H	H	A	H	B	H	H	H	H	H	A	H	H	A	H	A
GBS_BIN_chr4_185250000	GBS-BIN	chr4	185250000	H	A	H	H	A	A	H	H	A	A	A	H	A	H	A	A	H	H	A	H	A	A	A	H	H	H	H	A	A	H	H	H	A	H	B	H	H	H	H	H	A	H	H	A	H	A
GBS_BIN_chr4_185550000	GBS-BIN	chr4	185550000	H	A	A	H	A	A	H	H	A	A	A	H	A	H	A	H	H	A	A	H	H	A	A	H	H	H	H	A	A	H	H	H	A	H	H	H	H	B	H	H	A	H	H	A	H	A
GBS_BIN_chr4_185850000	GBS-BIN	chr4	185850000	H	A	A	H	A	A	H	A	A	A	A	H	A	H	A	H	H	H	A	H	H	A	A	H	H	H	H	A	A	H	H	H	A	H	H	H	H	H	H	H	A	H	H	A	B	A
GBS_BIN_chr4_186650000	GBS-BIN	chr4	186650000	H	A	A	H	A	A	H	A	A	A	A	H	A	H	A	H	H	H	A	H	H	A	A	H	H	H	H	A	A	H	H	H	A	H	H	H	H	H	H	H	A	H	H	A	B	A
GBS_BIN_chr4_189050000	GBS-BIN	chr4	189050000	H	A	A	H	A	A	H	A	A	A	A	H	A	H	A	H	H	H	A	H	H	A	A	H	H	H	H	A	A	H	H	H	H	H	H	H	H	H	H	H	A	H	H	A	A	A
GBS_BIN_chr4_189150000	GBS-BIN	chr4	189150000	H	A	A	H	A	A	H	A	A	A	A	H	A	H	A	H	A	H	A	H	H	A	A	H	H	H	H	A	H	H	H	H	H	H	H	H	H	H	H	H	A	H	H	A	A	A
GBS_BIN_chr4_189250000	GBS-BIN	chr4	189250000	H	A	A	H	A	A	H	A	A	A	A	H	A	H	A	H	A	H	A	H	H	A	A	H	H	H	H	A	H	H	H	H	H	H	H	H	H	H	H	H	A	H	H	A	A	A
GBS_BIN_chr4_189350000	GBS-BIN	chr4	189350000	H	A	A	H	A	A	H	A	A	A	A	H	A	H	A	H	H	H	A	H	H	A	A	H	H	H	H	A	H	H	H	H	H	H	H	H	H	H	H	H	A	H	H	A	A	A
GBS_BIN_chr4_189750000	GBS-BIN	chr4	189750000	H	H	A	H	A	A	H	A	A	A	A	H	A	H	H	H	H	H	A	H	H	A	A	H	H	H	H	A	H	H	H	H	H	H	H	H	H	H	H	H	B	H	H	A	A	A
GBS_BIN_chr4_189850000	GBS-BIN	chr4	189850000	H	H	A	H	A	A	H	A	A	A	A	H	A	H	H	H	H	H	A	H	H	A	A	H	H	H	H	A	H	H	H	H	H	H	H	H	H	H	H	H	B	H	H	A	A	A
GBS_BIN_chr4_190850000	GBS-BIN	chr4	190850000	H	H	A	H	A	A	H	A	H	A	A	H	A	H	H	H	H	H	A	H	H	A	A	H	H	H	H	A	H	H	H	H	H	H	H	H	H	H	H	H	B	H	H	A	A	A
CAPS_CONTIG.10085	Fluidigm-GT	chr4	192184405	H	H	A	H	A	A	H	A	H	A	A	A	A	H	H	H	H	H	A	H	H	A	A	H	H	H	A	H	H	H	H	H	H	H	H	H	H	H	H	H	H	H	H	A	A	A
GBS_BIN_chr4_192350000	GBS-BIN	chr4	192350000	H	H	A	H	A	A	H	A	H	A	A	A	A	H	H	H	H	H	A	H	H	A	A	H	H	H	H	A	H	H	H	H	H	H	H	H	H	H	H	H	B	H	H	A	A	A
GBS_BIN_chr4_192650000	GBS-BIN	chr4	192650000	H	H	A	H	A	A	H	A	H	A	A	A	A	H	H	H	H	H	A	H	H	A	A	H	H	H	H	A	H	H	H	H	H	H	H	H	H	H	H	H	B	H	H	A	A	A
GBS_BIN_chr4_193350000	GBS-BIN	chr4	193350000	H	H	A	H	A	A	H	A	H	A	A	A	A	H	H	H	H	H	A	H	H	A	A	H	H	H	A	H	H	H	H	H	H	H	H	H	H	H	H	H	H	H	H	A	A	A
GBS_BIN_chr4_193650000	GBS-BIN	chr4	193650000	H	H	A	H	A	A	H	A	H	A	A	A	A	H	B	H	B	B	A	B	B	A	A	A	H	H	A	H	H	H	H	H	H	H	H	H	H	H	H	H	H	H	H	A	A	A
GBS_BIN_chr4_193850000	GBS-BIN	chr4	193850000	H	H	A	H	A	A	H	A	H	A	A	A	A	H	B	H	B	B	A	B	B	A	A	A	H	H	A	H	H	H	H	H	H	H	H	H	H	H	H	H	H	H	H	A	A	A
GBS_BIN_chr4_193950000	GBS-BIN	chr4	193950000	H	H	A	H	A	A	H	A	H	A	A	A	A	H	B	H	B	B	A	B	H	A	A	A	H	H	A	H	H	H	H	H	H	H	H	H	H	H	H	H	H	H	H	A	A	A
GBS_BIN_chr4_194250000	GBS-BIN	chr4	194250000	H	H	A	H	A	A	H	A	H	A	A	A	A	H	B	H	B	B	A	B	H	A	A	A	H	H	A	H	H	H	H	H	H	H	H	H	H	H	H	H	H	H	H	A	A	A
GBS_BIN_chr4_194450000	GBS-BIN	chr4	194450000	H	H	A	B	A	A	H	A	H	A	A	A	A	H	H	H	B	B	A	B	H	A	A	A	H	H	A	H	H	H	H	H	H	H	H	H	H	H	H	H	H	H	H	A	A	A
GBS_BIN_chr4_194850000	GBS-BIN	chr4	194850000	H	H	A	A	A	A	H	A	H	A	A	A	A	H	H	H	B	B	A	B	H	A	A	A	H	H	A	H	H	H	H	H	H	H	H	H	H	H	H	H	H	H	H	A	A	A
GBS_BIN_chr4_195250000	GBS-BIN	chr4	195250000	H	H	A	A	A	A	H	A	H	A	A	A	A	H	H	B	B	B	A	B	H	A	A	A	H	H	A	H	H	H	H	H	H	H	H	H	H	H	H	H	H	A	H	A	A	A
CAPS_CONTIG.6527	Fluidigm-GT	chr4	196820081	H	H	A	H	A	A	H	-	H	A	H	A	A	H	H	H	-	H	A	H	H	A	A	H	H	H	A	H	H	H	H	H	H	H	H	H	H	H	H	H	H	H	H	A	A	A
GBS_BIN_chr4_197050000	GBS-BIN	chr4	197050000	H	H	A	A	A	A	H	A	H	A	A	A	A	H	H	B	B	B	A	B	H	A	A	A	H	H	A	H	H	H	H	H	H	H	H	H	H	H	H	H	H	A	H	A	A	A
GBS_BIN_chr4_197150000	GBS-BIN	chr4	197150000	H	H	A	A	A	A	H	A	H	A	A	A	A	H	H	B	B	B	A	B	H	A	A	A	H	H	A	H	H	H	H	H	H	H	H	H	H	H	H	H	H	A	H	A	A	A
GBS_BIN_chr4_197950000	GBS-BIN	chr4	197950000	H	A	A	A	A	A	H	A	H	A	A	A	A	H	H	H	B	B	A	H	H	A	A	A	H	H	A	H	H	H	H	H	H	H	A	H	H	H	H	A	H	A	A	A	A	A
GBS_BIN_chr4_198550000	GBS-BIN	chr4	198550000	H	H	A	A	A	A	H	A	H	A	H	A	A	H	H	H	H	H	A	H	H	A	A	B	H	H	A	H	H	H	H	H	H	H	A	H	H	H	H	A	H	H	H	A	A	A
GBS_BIN_chr4_198850000	GBS-BIN	chr4	198850000	H	H	A	A	A	A	H	A	H	A	H	A	A	A	H	H	H	H	A	H	H	A	A	B	H	H	A	H	H	H	H	H	H	H	H	H	H	H	H	A	B	H	H	A	A	A
GBS_BIN_chr4_200950000	GBS-BIN	chr4	200950000	H	H	A	A	A	A	H	A	H	A	H	A	A	A	H	H	H	H	A	H	H	A	A	B	H	B	A	H	H	H	H	H	H	H	H	H	H	H	H	H	B	H	H	A	A	A
GBS_BIN_chr4_201350000	GBS-BIN	chr4	201350000	H	H	A	A	A	A	H	A	H	A	H	A	A	A	H	H	H	H	A	H	H	A	A	H	H	B	A	H	H	H	H	H	H	H	H	H	H	H	H	H	H	H	H	A	A	A
GBS_BIN_chr4_202550000	GBS-BIN	chr4	202550000	H	H	A	A	A	A	H	A	H	A	H	A	A	A	H	H	H	A	A	H	H	A	A	H	H	B	A	H	H	H	H	H	H	H	H	H	H	H	H	H	H	H	H	A	A	A
GBS_BIN_chr4_203150000	GBS-BIN	chr4	203150000	H	H	A	A	A	A	H	A	H	A	H	A	A	A	H	H	H	A	A	H	H	A	A	H	H	B	A	H	H	H	H	H	H	H	H	H	H	H	H	H	H	H	H	A	A	A
GBS_BIN_chr4_203350000	GBS-BIN	chr4	203350000	H	H	A	A	A	A	H	A	H	A	H	A	A	A	H	H	H	A	A	H	A	A	A	H	H	H	A	H	H	H	H	H	H	H	H	H	H	H	H	H	H	H	H	A	A	A
GBS_BIN_chr4_203950000	GBS-BIN	chr4	203950000	H	H	A	A	A	A	H	A	H	A	H	A	A	A	H	H	H	H	A	H	A	A	A	H	H	H	A	H	H	H	H	H	H	H	H	H	H	H	H	H	H	H	H	A	A	A
GBS_BIN_chr4_206550000	GBS-BIN	chr4	206550000	H	H	A	A	A	A	H	A	H	A	H	A	A	A	H	H	H	H	A	H	A	A	A	H	H	H	A	H	H	H	H	H	H	H	H	H	H	H	H	H	H	H	H	A	A	A
CAPS_CONTIG.12186	Fluidigm-GT	chr4	207425750	H	H	A	-	-	A	H	-	H	A	-	-	-	A	H	-	-	H	-	H	-	-	-	-	H	H	-	-	-	H	H	-	H	H	H	-	-	-	H	H	H	H	-	-	-	-
GBS_BIN_chr4_207750000	GBS-BIN	chr4	207750000	H	H	A	A	A	A	H	A	H	A	H	A	A	A	H	H	H	H	A	H	A	A	A	A	H	H	A	A	H	A	H	H	H	H	H	A	H	H	H	H	H	H	H	A	A	A
GBS_BIN_chr4_209050000	GBS-BIN	chr4	209050000	H	H	A	A	A	A	H	A	H	A	H	A	A	A	H	H	H	H	A	H	A	A	A	A	H	H	A	A	H	A	B	H	H	H	H	A	H	H	H	H	H	H	H	A	A	A
GBS_BIN_chr4_209150000	GBS-BIN	chr4	209150000	H	H	A	A	A	A	H	A	H	A	H	A	A	A	H	H	H	H	A	H	A	A	A	A	H	H	A	A	H	A	B	H	H	H	H	A	H	H	H	H	H	H	H	A	A	A
GBS_BIN_chr4_209450000	GBS-BIN	chr4	209450000	H	H	A	A	A	A	H	A	H	A	A	A	A	A	A	H	H	H	A	H	A	A	A	A	H	H	A	H	H	H	A	H	H	H	H	A	A	H	H	H	H	H	H	A	A	B
GBS_BIN_chr4_210550000	GBS-BIN	chr4	210550000	H	H	A	A	A	A	H	A	H	A	A	A	A	A	A	H	H	H	A	H	A	A	A	A	H	H	A	H	H	H	A	H	H	H	H	A	H	H	H	H	H	B	H	A	A	B
GBS_BIN_chr4_210750000	GBS-BIN	chr4	210750000	H	H	A	A	A	A	H	A	H	A	A	A	A	A	A	H	H	H	A	H	A	A	A	A	H	H	A	H	H	H	A	H	H	H	H	A	H	H	H	H	H	B	H	A	A	B
GBS_BIN_chr4_211150000	GBS-BIN	chr4	211150000	H	H	A	A	A	A	H	A	H	A	A	A	A	A	H	H	H	H	A	H	A	A	A	A	H	H	A	H	H	H	A	H	H	H	A	A	H	H	H	H	H	A	H	A	A	A
GBS_BIN_chr4_211650000	GBS-BIN	chr4	211650000	H	H	A	A	A	A	H	A	H	A	A	A	A	A	H	H	H	H	A	H	A	A	A	A	H	H	A	H	H	H	A	H	H	H	A	A	H	H	H	H	H	A	H	A	A	A
GBS_BIN_chr4_212050000	GBS-BIN	chr4	212050000	H	H	A	A	A	A	H	A	H	A	A	A	A	A	H	H	H	H	A	H	B	A	A	A	H	H	A	H	H	H	A	H	H	H	A	A	H	B	H	H	H	A	H	A	A	A
GBS_BIN_chr4_212750000	GBS-BIN	chr4	212750000	H	H	A	A	A	A	H	A	H	A	A	A	A	A	H	H	H	H	A	H	B	A	A	A	H	H	A	H	H	H	A	H	H	H	A	A	H	A	H	H	H	B	H	A	A	A
GBS_BIN_chr4_212950000	GBS-BIN	chr4	212950000	H	H	A	A	A	A	H	A	A	A	A	A	A	A	H	H	H	H	A	H	B	A	A	A	H	H	A	H	H	H	A	H	H	H	A	A	H	A	H	H	H	B	A	A	A	A
GBS_BIN_chr4_213050000	GBS-BIN	chr4	213050000	H	H	A	A	A	A	H	A	A	A	A	A	A	A	H	H	H	H	A	H	B	A	A	A	H	H	A	H	H	H	A	H	H	H	A	A	H	A	H	H	H	B	A	A	A	A
GBS_BIN_chr4_213150000	GBS-BIN	chr4	213150000	H	H	A	A	A	A	H	A	A	A	A	A	A	A	H	H	H	H	A	H	B	A	A	A	H	H	A	H	H	H	A	H	H	H	A	A	H	A	H	H	H	H	A	A	A	A
GBS_BIN_chr4_213450000	GBS-BIN	chr4	213450000	H	H	A	A	A	A	H	A	A	A	A	A	A	A	H	H	H	H	A	H	B	A	A	A	H	H	A	H	H	H	A	H	H	H	A	A	H	A	H	H	H	H	A	A	A	A
CAPS_CONTIG.8288	Fluidigm-GT	chr4	213596674	H	H	A	A	A	A	H	A	H	A	H	H	A	A	H	H	-	H	A	H	H	A	-	A	H	H	A	H	H	H	H	H	H	H	A	A	H	H	H	H	H	H	A	A	A	H
GBS_BIN_chr4_213850000	GBS-BIN	chr4	213850000	H	H	A	A	A	A	H	A	H	A	A	A	A	A	H	H	H	H	A	H	A	A	A	A	H	H	A	H	H	H	A	H	H	H	A	A	H	H	H	H	H	H	A	A	A	A
GBS_BIN_chr4_214150000	GBS-BIN	chr4	214150000	H	H	A	A	A	A	H	A	H	A	B	H	A	A	H	H	H	H	A	H	A	A	A	A	H	H	A	H	H	H	H	H	H	H	A	A	H	H	H	H	H	H	A	A	A	H
GBS_BIN_chr4_214350000	GBS-BIN	chr4	214350000	H	H	A	A	A	A	H	A	H	A	B	H	A	A	H	H	H	H	A	H	A	A	A	A	A	H	A	H	H	H	H	H	H	H	A	A	H	H	H	H	H	H	A	A	A	H
GBS_BIN_chr4_215250000	GBS-BIN	chr4	215250000	H	H	A	A	A	A	H	A	H	A	B	H	A	A	H	H	H	H	A	A	A	A	A	A	A	H	A	H	H	H	H	H	H	H	A	A	H	H	H	H	H	H	A	A	A	H
GBS_BIN_chr4_215850000	GBS-BIN	chr4	215850000	H	H	A	A	A	A	H	A	H	A	B	H	A	A	H	H	H	H	A	A	A	A	A	A	A	H	A	H	H	H	H	H	H	H	A	A	H	H	H	H	H	H	A	A	A	H
GBS_BIN_chr4_215950000	GBS-BIN	chr4	215950000	H	H	A	A	A	A	H	A	H	A	B	H	A	A	H	H	H	H	A	A	A	A	A	A	A	H	A	H	H	H	H	H	H	H	A	A	H	H	H	H	H	H	A	A	A	H
CAPS_CONTIG.10877	Fluidigm-GT	chr4	215995650	-	-	A	A	A	A	A	A	H	A	-	-	A	A	A	H	A	H	A	A	H	A	A	-	A	H	A	H	A	H	H	H	H	H	A	A	A	H	A	A	H	H	A	H	A	B
GBS_BIN_chr4_216250000	GBS-BIN	chr4	216250000	H	H	A	A	A	A	H	A	H	A	B	H	A	A	A	H	H	H	A	A	A	A	A	A	A	H	A	H	H	H	H	H	H	H	A	A	H	H	H	H	H	H	A	A	A	H
GBS_BIN_chr4_217350000	GBS-BIN	chr4	217350000	H	H	A	A	A	A	H	A	H	A	B	H	A	A	H	H	H	H	A	A	A	A	A	A	A	H	A	H	H	H	H	H	H	H	A	A	H	H	H	H	H	H	A	A	A	H
GBS_BIN_chr4_217850000	GBS-BIN	chr4	217850000	H	H	A	A	A	A	H	A	H	A	H	H	A	A	H	H	H	H	A	A	A	A	A	A	A	H	A	H	H	H	H	H	H	H	A	A	H	H	H	H	H	H	A	A	A	H
GBS-GT_chr04_224.9M	GBS-GT (84)	chr4	218217670	H	H	-	A	A	A	H	A	H	A	H	H	A	A	H	H	H	H	A	A	H	A	H	A	A	H	A	H	H	H	H	H	H	H	A	A	H	H	H	H	H	H	A	H	A	H
CPIL_chr04_224947770	GBS-GT (121)	chr4	218217670	H	H	A	A	A	A	H	A	H	A	H	H	A	A	H	-	H	H	A	A	H	A	H	-	A	H	A	H	H	H	H	H	H	H	A	A	H	H	H	H	-	H	A	H	A	H
GBS_BIN_chr4_219450000	GBS-BIN	chr4	219450000	H	H	A	A	A	A	H	A	H	A	H	H	A	A	H	H	H	H	A	A	A	A	A	A	A	A	A	H	H	H	H	H	H	H	A	A	H	H	H	H	H	H	A	A	A	H
GBS_BIN_chr4_219650000	GBS-BIN	chr4	219650000	H	H	A	A	A	A	H	A	H	A	H	H	A	A	H	H	H	H	A	A	A	A	A	A	A	A	A	H	H	H	H	H	H	H	A	A	H	H	H	H	H	H	A	A	A	H
GBS_BIN_chr4_219950000	GBS-BIN	chr4	219950000	H	A	A	A	A	A	H	A	H	A	H	H	A	A	H	A	H	H	A	A	A	A	A	A	A	A	A	A	H	H	B	H	H	H	A	A	H	A	H	H	H	H	A	A	A	H
CAPS_CONTIG.11811	Fluidigm-GT	chr4	220228944	H	H	A	A	A	A	H	A	H	A	H	A	A	A	H	A	H	H	A	A	H	A	H	A	A	H	A	H	H	H	H	H	H	H	A	A	H	H	H	H	H	H	A	H	A	-
GBS_BIN_chr4_220350000	GBS-BIN	chr4	220350000	H	A	A	A	A	A	H	A	H	A	H	H	A	A	H	A	H	H	A	A	A	A	A	A	A	A	A	A	H	H	B	H	H	H	A	A	H	A	H	H	H	H	A	A	A	H
GBS_BIN_chr4_220950000	GBS-BIN	chr4	220950000	H	A	A	A	A	A	H	A	H	A	H	H	A	A	H	A	H	H	A	A	A	A	A	A	A	A	A	A	H	H	H	H	H	H	A	A	A	A	H	H	H	H	A	A	A	B
GBS_BIN_chr4_221450000	GBS-BIN	chr4	221450000	H	A	A	A	A	A	H	A	H	A	H	H	A	A	H	A	H	H	A	A	A	A	A	A	A	A	A	H	H	H	H	H	H	H	A	A	A	A	H	H	H	H	A	A	A	B
GBS_BIN_chr4_221850000	GBS-BIN	chr4	221850000	H	A	A	A	A	A	H	A	H	A	H	H	A	A	B	A	H	H	A	A	H	A	A	A	A	A	A	H	H	H	H	H	H	H	A	A	A	A	H	H	H	H	A	A	A	B
GBS_BIN_chr4_222350000	GBS-BIN	chr4	222350000	H	A	A	A	A	A	H	A	H	A	H	H	A	A	B	A	H	H	A	A	H	A	A	A	A	A	A	H	H	H	H	H	H	H	A	A	A	A	H	H	H	H	A	A	A	B
CAPS_CONTIG.8851	Fluidigm-GT	chr4	222975609	H	H	A	A	A	A	H	A	A	A	H	H	A	A	A	H	H	H	A	A	H	A	H	A	A	H	A	H	H	H	H	H	H	H	A	A	H	H	H	H	H	H	A	H	A	H
GBS_BIN_chr4_223650000	GBS-BIN	chr4	223650000	H	H	A	A	A	A	H	A	H	A	A	H	A	A	A	H	H	A	A	A	H	A	A	A	A	A	A	H	H	H	H	H	H	H	A	A	A	A	A	H	H	H	A	H	A	H
GBS_BIN_chr4_224150000	GBS-BIN	chr4	224150000	H	H	A	A	A	A	H	A	A	A	H	H	A	A	A	H	H	H	A	A	H	H	A	A	A	A	A	H	H	H	H	H	H	H	A	A	A	H	A	H	H	H	A	H	A	H
CAPS_CONTIG.7773	Fluidigm-GT	chr4	225294007	H	H	A	A	A	A	H	A	A	A	H	H	A	A	A	H	H	H	A	A	H	H	H	A	A	H	A	H	H	H	H	A	H	H	A	A	H	H	H	H	H	H	A	H	A	H
GBS_BIN_chr4_225850000	GBS-BIN	chr4	225850000	H	H	A	A	A	A	H	A	A	A	H	H	A	A	A	H	H	H	A	A	H	H	H	A	A	A	A	H	H	H	H	A	H	H	A	A	H	H	H	H	B	B	A	H	A	H
GBS_BIN_chr4_228450000	GBS-BIN	chr4	228450000	H	H	A	A	A	A	H	A	A	A	H	H	A	A	A	H	H	H	A	A	A	H	H	A	A	H	A	H	H	H	H	A	H	H	A	A	H	H	H	H	A	H	A	A	A	H
GBS_BIN_chr4_229050000	GBS-BIN	chr4	229050000	H	H	A	A	A	A	H	A	A	A	H	H	A	A	A	H	H	H	A	A	A	H	H	A	A	H	A	H	H	H	H	A	H	H	A	A	H	H	H	H	A	H	A	A	A	H
GBS_BIN_chr4_229650000	GBS-BIN	chr4	229650000	H	A	A	A	A	H	H	A	A	A	H	H	A	A	A	H	H	H	A	A	A	H	H	A	A	H	A	H	H	H	H	A	H	H	A	A	H	H	H	H	A	H	A	A	A	H
GBS_BIN_chr4_230350000	GBS-BIN	chr4	230350000	H	A	A	A	A	H	H	A	A	A	A	H	A	A	A	H	H	H	A	A	A	H	A	A	A	H	A	H	H	H	H	A	H	H	A	A	H	H	H	H	A	H	A	A	A	H
GBS_BIN_chr4_231050000	GBS-BIN	chr4	231050000	H	A	A	A	A	H	H	A	A	A	A	H	A	A	A	H	H	H	A	A	H	H	A	A	A	H	A	H	H	H	H	A	H	H	A	A	H	H	H	H	A	H	A	A	A	H
GBS_BIN_chr4_231253501	GBS-BIN	chr4	231253501	H	A	A	A	A	H	H	A	A	A	A	H	A	A	A	H	H	H	A	A	H	H	A	A	A	H	A	H	H	H	H	A	H	H	A	A	H	H	H	H	A	H	A	A	A	H
GBS_BIN_chr5_5050000	GBS-BIN	chr5	5050000	H	A	A	H	A	H	H	A	H	H	A	H	A	A	A	H	H	H	H	A	H	A	A	A	A	A	H	A	A	A	A	H	A	H	A	A	H	H	H	H	H	A	H	A	A	A
GBS_BIN_chr5_5450000	GBS-BIN	chr5	5450000	H	A	A	H	A	H	H	A	H	H	A	H	A	A	A	H	H	H	H	A	H	A	A	A	A	A	H	A	A	A	A	H	A	H	A	A	H	H	H	H	H	A	H	A	A	A
GBS-GT_chr05_7.6M	GBS-GT (84)	chr5	6142064	H	A	-	H	A	H	H	A	H	H	A	H	H	A	A	H	H	H	H	A	H	A	A	A	A	A	H	A	A	A	H	-	A	H	H	A	-	H	H	A	H	A	H	H	A	A
GBS_BIN_chr5_6150000	GBS-BIN	chr5	6150000	H	A	A	H	A	H	H	A	H	H	A	H	A	A	A	H	H	H	H	A	H	A	A	A	A	A	H	A	A	A	A	H	A	H	A	A	H	H	H	H	H	A	H	A	A	A
GBS_BIN_chr5_6350000	GBS-BIN	chr5	6350000	H	A	A	H	A	H	H	A	H	H	A	H	A	A	A	H	H	H	H	A	H	A	A	A	A	A	H	A	A	A	H	H	A	H	H	A	H	H	H	H	H	A	H	A	A	A
GBS_BIN_chr5_8050000	GBS-BIN	chr5	8050000	H	A	A	H	A	H	H	A	H	H	A	H	A	A	A	H	H	H	H	A	H	A	A	A	A	A	H	A	A	A	H	H	A	H	H	A	H	H	H	H	H	A	H	A	A	A
GBS_BIN_chr5_9350000	GBS-BIN	chr5	9350000	H	A	A	H	A	H	H	A	H	H	A	H	H	A	A	H	H	H	H	A	H	A	A	A	A	A	H	A	A	A	H	H	A	H	H	A	H	H	H	H	H	A	H	A	A	A
GBS_BIN_chr5_9850000	GBS-BIN	chr5	9850000	H	A	A	H	A	H	H	A	H	H	A	H	H	A	A	H	H	H	H	A	H	A	A	A	A	A	H	A	A	A	H	H	A	H	H	A	H	H	H	H	H	A	H	A	A	A
GBS_BIN_chr5_10650000	GBS-BIN	chr5	10650000	H	A	A	H	A	H	H	A	H	H	A	H	H	A	A	H	H	A	B	A	H	A	A	A	A	A	H	A	A	A	H	H	A	H	H	A	H	H	H	A	H	A	H	A	A	A
CPIL_chr05_12747615	GBS-GT (121)	chr5	10659466	H	A	A	H	A	H	H	A	H	H	A	H	H	A	A	-	A	A	H	A	H	A	A	-	A	A	H	A	A	A	A	H	A	H	H	A	H	H	H	A	H	A	H	H	A	A
CPIL_chr05_12747586	GBS-GT (121)	chr5	10659502	H	A	A	H	A	H	H	A	H	H	A	H	H	A	A	-	A	A	H	A	H	A	A	-	A	A	H	A	A	A	A	H	A	H	H	A	H	H	H	A	-	A	H	H	A	A
GBS_BIN_chr5_11250000	GBS-BIN	chr5	11250000	H	A	A	H	A	H	H	A	H	H	A	H	H	A	A	H	H	A	B	A	H	A	A	A	A	A	H	A	A	A	H	H	A	H	H	A	H	H	H	A	H	A	H	A	A	A
GBS_BIN_chr5_11450000	GBS-BIN	chr5	11450000	H	A	A	H	A	H	H	A	H	H	A	H	H	A	A	A	H	A	H	A	H	A	A	A	A	A	H	A	A	A	H	H	A	H	H	A	H	H	H	A	H	A	H	A	A	A
GBS_BIN_chr5_11750000	GBS-BIN	chr5	11750000	H	A	A	H	A	H	H	A	H	H	A	H	H	A	A	A	A	A	H	A	H	A	A	A	A	A	H	A	A	A	A	H	A	H	H	A	H	H	H	A	H	A	H	A	A	A
GBS_BIN_chr5_12450000	GBS-BIN	chr5	12450000	H	A	A	H	A	H	H	A	H	H	A	H	H	A	A	A	A	A	H	A	H	A	A	A	A	A	H	A	A	A	A	H	A	H	H	A	H	H	H	A	H	A	H	A	A	A
GBS_BIN_chr5_13050000	GBS-BIN	chr5	13050000	H	A	A	H	A	H	H	A	A	H	A	H	H	A	A	A	A	A	H	A	H	A	A	A	A	A	H	A	A	A	A	H	A	H	H	A	H	H	H	A	H	A	H	A	A	A
GBS_BIN_chr5_13550000	GBS-BIN	chr5	13550000	H	A	A	H	A	H	H	A	A	H	A	H	H	A	A	A	A	A	H	A	H	A	A	A	A	A	H	A	A	A	A	H	A	H	H	A	H	H	H	A	H	A	H	A	A	A
CPIL_chr05_16438286	GBS-GT (121)	chr5	15223410	-	-	A	-	A	H	-	A	H	-	A	-	H	A	A	-	A	A	H	A	-	A	A	-	A	A	-	A	A	A	A	A	-	-	-	A	A	-	H	A	-	A	-	-	A	A
CAPS_CONTIG.10383	Fluidigm-GT	chr5	15223410	H	H	A	H	A	H	H	A	H	H	A	H	H	A	A	A	A	A	H	A	H	A	A	A	A	A	H	A	A	A	A	A	A	H	H	A	A	H	H	A	H	A	H	H	A	A
GBS_BIN_chr5_16050000	GBS-BIN	chr5	16050000	H	H	A	H	A	H	H	A	A	H	A	H	H	A	A	A	A	A	H	A	H	A	A	A	A	A	H	A	A	A	A	A	A	H	H	A	A	H	H	A	H	A	H	A	A	A
GBS_BIN_chr5_16850000	GBS-BIN	chr5	16850000	H	H	A	H	A	H	H	A	H	H	A	H	H	A	A	A	A	A	H	A	H	A	A	A	A	A	H	A	A	A	A	A	A	H	H	A	A	H	H	A	H	A	H	A	A	A
GBS_BIN_chr5_17850000	GBS-BIN	chr5	17850000	H	H	A	H	A	H	H	A	H	H	A	H	H	A	A	A	A	A	H	A	H	A	A	A	A	A	H	A	A	A	A	A	A	H	H	A	A	H	H	A	H	A	H	H	A	A
GBS_BIN_chr5_18050000	GBS-BIN	chr5	18050000	H	H	A	H	A	H	H	A	H	H	A	H	H	A	A	A	A	A	H	A	H	A	A	A	A	A	H	A	A	A	A	A	A	H	H	A	A	H	H	A	H	A	H	H	A	A
GBS_BIN_chr5_21950000	GBS-BIN	chr5	21950000	H	H	A	H	A	H	H	A	H	H	A	H	H	A	A	A	A	A	H	A	H	A	A	A	A	A	A	A	A	A	A	A	A	A	H	A	A	H	H	A	H	A	A	H	A	A
KS20005B11	Fluidigm-GT	chr5	26751748	H	H	A	H	A	H	H	H	H	H	A	A	H	A	A	A	A	A	A	A	H	A	A	A	A	A	A	A	A	A	A	A	A	A	A	A	A	H	H	A	A	A	A	H	A	A
GBS_BIN_chr5_33350000	GBS-BIN	chr5	33350000	H	H	A	H	A	H	H	A	H	H	A	H	H	A	A	A	A	A	H	A	H	A	A	A	A	A	A	A	A	A	A	A	A	A	H	A	A	H	H	A	H	A	A	H	A	A
GBS-GT_chr05_39.5M	GBS-GT (84)	chr5	34333620	H	H	-	A	A	H	H	H	H	H	A	A	H	A	A	A	A	A	A	A	H	A	A	A	A	A	A	A	A	A	A	A	A	A	A	A	A	H	H	A	A	A	A	H	A	A
CPIL_chr05_39539512	GBS-GT (121)	chr5	34333620	-	H	A	A	A	H	H	H	H	H	A	A	H	A	A	-	A	A	A	A	H	A	A	-	A	A	A	A	A	A	A	A	A	A	A	A	A	H	H	A	A	A	A	H	A	A
CPIL_chr05_94668102	GBS-GT (121)	chr5	47293541	H	H	A	A	A	-	H	-	H	H	A	A	A	A	A	-	A	A	A	A	H	A	A	-	A	A	A	A	A	A	A	A	A	A	A	A	A	H	H	A	A	A	A	H	A	A
GBS-GT_chr05_94.7M	GBS-GT (84)	chr5	47293651	-	-	-	A	A	A	-	-	A	A	A	A	A	A	A	A	A	A	A	A	A	A	A	A	A	A	A	A	A	A	A	A	A	A	A	A	A	A	-	A	A	A	A	A	A	A
CPIL_chr05_68299693	GBS-GT (121)	chr5	56891337	H	H	A	A	A	H	H	H	H	-	A	A	-	A	A	-	A	A	A	A	H	A	A	-	A	A	A	A	A	A	A	-	-	A	A	A	A	H	H	A	A	A	A	-	A	A
GBS-GT_chr05_68.3M	GBS-GT (84)	chr5	56891357	H	H	-	A	A	H	H	H	H	H	A	A	H	A	A	A	A	A	A	A	H	A	A	A	A	A	A	A	A	A	A	A	A	A	A	A	A	H	H	A	A	A	A	H	A	A
GBS_BIN_chr5_104450000	GBS-BIN	chr5	104450000	H	H	A	H	A	H	H	A	H	H	A	A	H	A	A	A	A	A	H	A	H	A	A	A	A	A	A	A	A	A	A	A	A	A	A	A	A	H	H	A	H	A	A	H	A	A
GBS_BIN_chr5_121350000	GBS-BIN	chr5	121350000	H	H	A	H	A	H	H	A	H	H	A	A	A	A	A	A	A	A	H	A	H	A	A	A	A	A	A	A	A	A	A	A	A	A	A	A	A	H	H	A	H	A	A	H	A	A
GBS_BIN_chr5_148450000	GBS-BIN	chr5	148450000	H	H	A	H	A	H	H	A	H	H	A	A	A	A	A	A	A	A	H	A	H	A	A	A	A	A	A	A	A	A	A	A	A	A	A	A	A	H	H	A	H	A	A	H	A	A
GBS_BIN_chr5_159450000	GBS-BIN	chr5	159450000	H	H	A	H	A	H	H	A	H	A	A	A	A	H	A	A	A	H	H	A	A	A	A	A	A	A	A	A	A	A	A	A	A	A	A	A	A	H	H	A	H	A	A	H	A	A
GBS_BIN_chr5_167950000	GBS-BIN	chr5	167950000	H	H	A	H	A	H	H	H	A	A	A	A	A	H	H	A	A	H	H	A	H	A	A	A	A	A	A	A	H	A	A	A	A	A	A	H	H	A	H	A	A	A	A	B	A	A
ACRI.CA847609	Fluidigm-GT	chr5	168112814	H	H	A	A	A	H	H	H	H	H	A	A	A	A	A	A	A	A	A	A	H	A	A	A	A	A	A	A	A	A	A	A	A	A	A	A	A	H	H	A	A	A	A	H	A	A
GBS_BIN_chr5_170450000	GBS-BIN	chr5	170450000	A	H	H	H	A	H	H	H	H	A	A	H	A	H	H	A	A	H	H	A	H	A	A	A	A	A	A	A	H	A	A	A	A	A	A	H	H	A	H	H	A	A	A	B	A	A
GBS_BIN_chr5_176850000	GBS-BIN	chr5	176850000	A	H	H	H	A	H	H	H	H	H	A	H	A	H	H	A	A	H	H	A	H	A	A	A	A	A	A	A	H	A	A	A	A	A	A	H	H	A	H	H	A	A	A	B	A	A
GBS_BIN_chr5_185750000	GBS-BIN	chr5	185750000	A	A	H	H	A	H	H	H	H	H	A	H	H	H	H	A	A	A	A	A	H	H	A	A	H	A	A	A	H	A	A	H	A	A	H	H	H	A	H	H	A	A	A	B	A	A
GBS_BIN_chr5_186650000	GBS-BIN	chr5	186650000	A	A	H	H	A	H	H	H	H	H	A	H	H	H	H	A	A	A	A	A	H	H	A	A	H	A	A	A	H	A	A	H	A	A	H	H	H	A	H	H	A	A	A	B	A	A
GBS_BIN_chr5_211750000	GBS-BIN	chr5	211750000	A	A	H	H	A	H	A	H	H	H	A	H	H	H	H	A	A	A	A	A	H	H	A	A	H	A	H	A	H	A	A	H	A	A	H	H	A	A	H	H	A	A	A	B	A	A
GBS_BIN_chr5_212150000	GBS-BIN	chr5	212150000	A	A	H	H	A	H	A	H	H	A	A	A	A	H	A	H	H	A	A	A	H	H	A	A	H	H	H	H	H	H	A	H	A	H	H	A	A	A	H	H	A	A	A	B	A	A
CAPS_CONTIG.8295	Fluidigm-GT	chr5	213310890	H	H	H	A	H	A	H	H	H	H	A	A	A	A	A	H	A	A	A	A	A	A	A	A	A	A	A	A	A	A	A	A	A	A	A	A	A	H	H	A	A	A	H	H	A	A
GBS_BIN_chr5_214650000	GBS-BIN	chr5	214650000	H	A	H	H	A	A	A	H	H	A	A	A	A	A	A	H	A	A	A	A	H	H	A	A	A	A	A	H	A	H	A	H	A	H	H	A	A	A	H	H	A	A	A	B	A	A
GBS_BIN_chr5_215150000	GBS-BIN	chr5	215150000	H	A	H	H	A	A	A	H	H	A	A	A	A	A	A	H	A	A	A	A	H	H	A	A	A	A	A	H	A	H	A	H	A	H	H	A	A	A	H	H	A	A	A	B	A	A
KS12044C02	Fluidigm-GT	chr5	215977277	H	H	H	A	H	A	H	H	H	H	A	A	A	A	A	H	A	A	A	A	A	H	A	A	A	A	A	A	A	A	A	A	A	A	H	A	A	A	H	A	A	A	H	H	H	A
GBS_BIN_chr5_216050000	GBS-BIN	chr5	216050000	H	H	A	A	A	A	H	A	H	H	A	A	A	A	A	H	A	A	A	A	A	A	A	A	A	A	A	A	A	A	A	A	A	H	A	A	A	A	H	A	A	A	H	B	A	A
GBS_BIN_chr5_216650000	GBS-BIN	chr5	216650000	H	H	A	A	A	A	H	A	H	H	A	A	A	A	A	H	A	A	A	A	A	A	A	A	A	A	A	A	A	A	A	A	A	A	A	A	A	A	H	A	A	A	H	B	A	A
GBS_BIN_chr5_217350000	GBS-BIN	chr5	217350000	H	H	H	A	A	A	H	A	H	H	A	A	A	A	A	H	A	A	A	A	A	A	A	A	A	A	A	A	A	A	A	A	A	A	A	A	A	A	H	A	A	A	H	B	A	A
GBS_BIN_chr5_217550000	GBS-BIN	chr5	217550000	H	H	H	A	A	A	H	A	H	H	A	A	A	A	A	H	A	A	A	A	A	A	A	A	A	A	A	A	A	A	A	A	A	A	A	A	A	A	H	A	A	A	H	B	A	A
GBS_BIN_chr5_217950000	GBS-BIN	chr5	217950000	H	H	H	A	H	A	H	H	H	H	A	A	A	A	A	H	A	A	A	A	A	A	A	A	A	A	A	A	A	A	A	A	A	A	A	A	A	A	H	A	A	A	H	H	A	A
GBS_BIN_chr5_218550000	GBS-BIN	chr5	218550000	H	H	H	A	H	A	H	H	H	H	A	A	A	A	A	H	A	A	A	A	A	A	A	A	A	A	A	A	A	A	A	A	A	A	A	A	A	A	H	A	A	A	H	H	A	A
GBS_BIN_chr5_219150000	GBS-BIN	chr5	219150000	H	H	H	A	H	A	H	H	H	H	A	A	A	A	A	H	A	A	A	A	A	A	A	A	A	A	A	A	A	A	A	A	A	A	A	A	A	A	H	A	A	A	H	H	A	A
GBS_BIN_chr5_219950000	GBS-BIN	chr5	219950000	H	H	H	A	H	A	H	H	H	H	H	A	A	A	A	H	A	A	A	A	A	A	A	A	A	A	A	A	A	A	A	H	A	A	H	A	A	A	H	A	A	A	H	H	A	H
GBS_BIN_chr5_220350000	GBS-BIN	chr5	220350000	H	H	H	A	H	A	H	H	H	H	H	A	A	A	A	H	A	A	A	A	A	A	A	A	A	A	A	A	A	A	A	H	A	A	H	A	A	A	H	A	A	A	H	H	A	H
GBS_BIN_chr5_220450000	GBS-BIN	chr5	220450000	H	H	H	A	H	A	H	H	H	H	H	A	A	A	A	H	A	A	A	A	A	A	A	A	A	A	A	A	A	A	A	H	A	A	H	A	A	A	H	A	A	A	H	H	H	H
GBS_BIN_chr5_220550000	GBS-BIN	chr5	220550000	H	H	H	A	H	A	H	H	H	H	H	A	H	A	A	H	A	A	A	A	A	H	A	A	A	A	A	A	A	A	A	H	A	A	H	A	A	A	H	A	A	A	H	H	H	H
GBS_BIN_chr5_220837979	GBS-BIN	chr5	220837979	H	H	H	A	H	A	H	H	H	H	H	A	H	A	A	H	A	A	A	A	A	H	A	A	A	A	A	A	A	A	A	H	A	A	H	A	A	A	H	A	A	A	H	H	H	H
GBS-GT_chr06_172.1M	GBS-GT (84)	chr6	5782	A	A	-	A	A	H	A	H	A	-	A	A	A	A	A	A	A	A	A	A	H	A	A	A	A	H	H	H	H	H	H	A	A	H	A	H	H	A	A	A	H	H	A	A	H	A
CAPS_CONTIG.6847	Fluidigm-GT	chr6	314138	H	A	A	A	A	H	A	-	A	H	A	A	A	A	H	A	-	A	A	H	H	A	A	H	A	A	-	H	A	A	A	H	A	A	-	A	H	A	H	A	H	A	H	A	A	H
GBS_BIN_chr6_550000	GBS-BIN	chr6	550000	H	A	A	A	A	H	A	H	A	H	A	A	A	A	H	A	A	A	A	H	H	A	A	H	A	A	H	H	A	A	A	H	A	A	H	A	H	A	H	A	H	A	H	H	A	H
GBS_BIN_chr6_650000	GBS-BIN	chr6	650000	H	A	A	A	A	H	A	H	A	H	A	A	A	A	H	A	A	A	A	H	H	A	A	H	A	A	H	H	A	A	A	H	A	A	H	A	H	A	H	A	H	A	H	H	A	H
GBS_BIN_chr6_1350000	GBS-BIN	chr6	1350000	H	A	A	A	A	H	A	H	A	H	A	A	A	A	H	A	A	A	A	H	H	A	A	H	A	A	H	H	A	A	A	H	A	A	H	A	H	A	H	A	H	A	H	H	A	H
GBS_BIN_chr6_1750000	GBS-BIN	chr6	1750000	H	A	A	A	A	H	A	H	A	H	A	A	A	A	H	A	A	A	A	H	H	A	A	H	A	A	H	H	A	A	A	H	A	A	H	A	H	A	H	A	H	A	H	H	A	H
GBS_BIN_chr6_1850000	GBS-BIN	chr6	1850000	H	A	A	A	A	H	A	H	A	H	A	A	A	A	H	A	A	A	A	H	H	A	A	H	A	A	H	H	A	A	A	H	A	A	H	A	H	A	H	A	H	A	H	H	A	H
GBS_BIN_chr6_1950000	GBS-BIN	chr6	1950000	H	A	A	A	A	H	A	H	A	H	A	A	A	A	H	A	A	A	A	H	A	A	A	B	A	A	H	H	A	A	A	H	A	A	H	A	H	A	H	A	H	A	H	H	A	H
GBS_BIN_chr6_2050000	GBS-BIN	chr6	2050000	H	A	A	A	A	H	A	H	A	H	A	A	A	A	H	A	A	A	A	H	H	A	A	H	A	A	H	H	A	A	A	H	A	A	H	A	H	A	H	A	H	A	H	H	A	H
GBS_BIN_chr6_2450000	GBS-BIN	chr6	2450000	H	A	A	A	A	H	A	H	A	H	A	A	A	A	H	A	A	A	A	H	H	A	A	H	A	A	H	H	A	A	A	H	A	A	H	A	H	A	H	A	H	A	H	H	A	H
KS21049K18	Fluidigm-GT	chr6	2558952	H	A	A	A	A	H	A	H	A	H	A	A	A	A	H	A	A	A	A	A	H	A	A	H	A	A	H	H	A	A	A	H	A	A	H	A	H	A	H	A	H	A	H	A	A	H
CAPS_CONTIG.599	Fluidigm-GT	chr6	2561376	H	A	A	A	A	H	A	H	A	H	A	A	A	A	H	A	A	A	A	A	H	A	A	H	A	A	H	H	A	A	A	H	A	A	H	A	H	A	H	A	H	A	H	A	A	H
GBS_BIN_chr6_3750000	GBS-BIN	chr6	3750000	H	A	A	A	A	H	A	H	A	H	A	A	A	A	H	A	A	A	A	H	H	A	A	H	A	A	H	H	A	A	A	H	A	A	H	A	H	A	H	A	H	A	H	H	A	H
GBS_BIN_chr6_3850000	GBS-BIN	chr6	3850000	H	A	A	A	A	H	A	H	A	H	A	A	A	A	H	A	A	A	A	A	H	A	A	H	A	A	H	H	A	A	A	H	A	A	H	A	H	A	H	A	H	A	H	H	A	H
GBS_BIN_chr6_4350000	GBS-BIN	chr6	4350000	H	A	A	A	A	H	A	H	A	H	A	A	A	A	H	A	A	A	A	A	H	A	A	H	A	A	H	H	A	A	A	H	A	A	H	A	H	A	H	A	H	A	H	H	A	H
GBS_BIN_chr6_5550000	GBS-BIN	chr6	5550000	H	A	A	A	A	H	A	H	A	H	A	A	A	A	H	A	A	A	A	A	H	A	A	H	A	A	H	H	A	A	A	H	A	A	H	A	H	A	H	A	H	A	H	H	A	H
GBS_BIN_chr6_5850000	GBS-BIN	chr6	5850000	H	A	A	A	A	H	A	H	A	H	A	A	A	A	H	A	A	A	A	A	H	A	A	H	A	A	H	H	A	A	A	H	A	A	A	A	H	A	H	A	H	A	H	H	A	B
GBS_BIN_chr6_6150000	GBS-BIN	chr6	6150000	H	A	A	A	A	H	A	H	A	H	A	A	A	A	H	A	A	A	A	A	H	A	A	H	A	A	H	H	A	A	A	H	A	A	A	A	H	A	H	A	H	A	H	H	A	B
GBS_BIN_chr6_6250000	GBS-BIN	chr6	6250000	H	A	A	A	A	H	A	H	A	H	A	A	A	A	H	A	A	A	A	A	H	A	A	H	A	A	H	H	A	A	A	H	A	A	A	A	H	A	H	A	H	A	A	A	A	B
GBS_BIN_chr6_6550000	GBS-BIN	chr6	6550000	H	A	A	A	A	H	A	H	A	H	A	A	A	A	H	A	A	A	A	A	A	A	A	H	A	A	H	H	A	A	A	H	A	A	A	A	H	A	H	A	H	A	A	A	A	H
CPIL_chr06_12192788	GBS-GT (121)	chr6	6570251	H	A	A	H	H	-	H	H	-	H	A	A	A	H	-	-	H	A	-	-	-	H	-	-	-	-	-	-	-	H	-	-	-	A	A	A	-	-	-	A	-	A	A	A	A	-
CPIL_chr06_12192805	GBS-GT (121)	chr6	6570271	H	A	A	-	H	H	H	H	H	H	A	A	A	-	H	-	H	A	-	H	H	H	-	-	H	-	H	H	-	H	H	H	A	A	A	A	H	H	H	A	H	A	A	A	A	H
GBS-GT_chr06_12.2M	GBS-GT (84)	chr6	6570296	H	A	-	H	-	H	H	H	H	H	A	A	A	H	H	H	H	A	H	H	H	H	H	H	H	H	H	H	H	H	-	H	A	A	A	A	H	H	H	A	H	A	A	A	A	H
GBS_BIN_chr6_6950000	GBS-BIN	chr6	6950000	H	A	A	A	A	H	A	H	A	H	A	A	A	A	H	A	A	A	A	A	A	A	A	H	A	A	H	H	A	A	A	H	A	A	A	A	H	A	H	A	H	A	A	A	A	H
GBS_BIN_chr6_7350000	GBS-BIN	chr6	7350000	H	A	A	A	A	H	A	H	A	H	A	A	A	A	H	A	A	A	A	A	H	A	A	H	A	A	H	H	A	A	A	H	A	A	A	A	H	A	H	A	H	A	A	A	A	H
GBS_BIN_chr6_8650000	GBS-BIN	chr6	8650000	H	A	A	A	A	H	A	H	A	H	A	A	A	A	H	A	A	A	A	A	H	A	A	H	A	A	H	H	A	A	A	H	A	A	A	A	H	A	A	A	H	A	A	A	A	H
GBS_BIN_chr6_9250000	GBS-BIN	chr6	9250000	H	A	H	A	A	H	A	H	A	H	A	A	A	A	H	A	A	A	A	A	H	A	A	H	A	A	H	H	A	A	A	H	A	A	H	A	H	A	A	A	H	A	A	A	A	H
GBS_BIN_chr6_11750000	GBS-BIN	chr6	11750000	H	A	H	A	A	H	A	H	A	H	A	A	A	A	H	A	A	A	A	A	H	A	A	H	A	A	H	H	A	A	A	H	A	A	H	A	H	A	A	A	H	A	A	A	A	H
GBS_BIN_chr6_12050000	GBS-BIN	chr6	12050000	H	A	H	A	A	H	A	H	A	H	A	A	A	A	H	A	A	A	A	A	H	A	A	H	A	A	H	H	A	A	A	H	A	A	H	A	H	A	A	A	H	A	A	A	A	B
GBS_BIN_chr6_12450000	GBS-BIN	chr6	12450000	H	A	H	A	A	H	A	H	A	H	A	A	A	A	H	A	A	A	A	A	H	A	A	H	A	A	H	H	A	A	A	H	A	A	H	A	H	A	A	A	H	A	A	A	A	B
GBS_BIN_chr6_15150000	GBS-BIN	chr6	15150000	H	A	H	A	A	H	A	H	A	H	A	A	A	A	H	A	A	A	A	A	B	A	A	A	A	A	H	H	A	A	A	H	A	A	H	A	H	A	A	A	H	A	A	A	A	B
GBS_BIN_chr6_15450000	GBS-BIN	chr6	15450000	H	A	H	A	A	H	A	H	A	H	A	A	A	A	H	A	A	A	A	A	B	A	A	A	A	A	H	H	A	A	A	H	A	A	H	A	H	A	A	A	H	A	A	A	A	B
GBS_BIN_chr6_15950000	GBS-BIN	chr6	15950000	H	A	H	A	A	H	A	H	A	H	A	A	A	A	H	A	A	A	A	A	B	A	A	A	A	A	H	H	A	A	A	B	A	A	A	A	H	A	A	A	H	A	A	A	A	B
GBS_BIN_chr6_16550000	GBS-BIN	chr6	16550000	H	A	H	A	A	H	A	H	A	H	A	A	A	A	H	A	A	A	A	A	B	A	A	A	A	A	H	H	A	A	A	B	A	A	A	A	H	A	A	A	H	A	A	A	A	B
GBS_BIN_chr6_16650000	GBS-BIN	chr6	16650000	A	A	H	A	A	B	A	H	A	H	A	A	A	A	H	A	A	A	A	A	B	A	A	A	A	A	H	H	A	A	A	B	A	A	A	A	H	A	A	A	H	A	A	A	A	B
GBS_BIN_chr6_16750000	GBS-BIN	chr6	16750000	A	A	H	A	A	H	A	H	A	H	A	A	A	A	H	A	A	A	A	A	H	A	A	A	A	A	H	H	H	A	A	H	A	A	A	A	H	A	A	A	H	A	A	A	H	B
GBS_BIN_chr6_17050000	GBS-BIN	chr6	17050000	H	A	H	A	A	H	A	H	A	H	A	A	A	A	H	A	A	A	A	A	H	A	A	A	A	A	H	H	H	A	A	H	A	A	A	A	H	A	A	A	H	A	A	A	H	B
GBS_BIN_chr6_17350000	GBS-BIN	chr6	17350000	H	A	H	A	A	H	A	H	A	H	A	A	A	A	H	A	A	A	A	A	H	A	A	A	A	A	H	H	H	A	A	H	A	A	A	A	H	A	A	A	H	A	A	A	H	B
GBS-GT_chr06_23.2M	GBS-GT (84)	chr6	18404139	H	A	-	A	A	H	A	-	A	H	A	A	A	A	H	A	A	A	A	A	H	A	A	A	A	A	H	H	H	A	A	H	A	A	A	A	H	A	A	A	H	A	A	A	H	H
GBS_BIN_chr6_20250000	GBS-BIN	chr6	20250000	H	A	H	A	A	H	A	H	A	H	A	A	A	A	H	A	A	A	A	A	H	A	A	A	A	A	H	H	H	A	A	H	A	A	A	A	H	A	A	A	H	A	A	A	H	H
GBS_BIN_chr6_20550000	GBS-BIN	chr6	20550000	H	A	H	A	A	H	A	H	A	H	A	A	A	A	H	A	A	A	A	A	H	A	A	A	A	A	H	H	H	A	A	H	A	A	A	A	H	A	A	A	H	A	A	A	H	H
GBS_BIN_chr6_20650000	GBS-BIN	chr6	20650000	H	A	H	A	A	H	A	H	A	H	A	A	A	A	H	A	A	A	A	A	H	A	A	A	A	A	H	H	H	A	A	H	A	A	A	A	H	A	A	A	H	A	A	A	H	H
GBS_BIN_chr6_21350000	GBS-BIN	chr6	21350000	H	A	H	A	A	H	A	H	A	H	A	A	A	A	H	A	A	A	A	A	H	A	A	A	A	A	H	H	H	A	A	H	A	A	A	A	H	A	A	A	A	A	A	A	H	H
GBS_BIN_chr6_22150000	GBS-BIN	chr6	22150000	H	A	H	A	A	H	A	H	A	A	A	A	A	A	H	A	A	A	A	A	H	A	A	A	A	A	H	H	H	A	A	H	A	A	A	A	H	A	A	A	A	A	A	A	H	H
GBS_BIN_chr6_25650000	GBS-BIN	chr6	25650000	H	A	H	A	A	H	A	H	A	A	A	A	A	A	H	A	A	A	A	A	H	A	A	A	A	A	H	H	H	A	A	H	A	A	A	A	H	A	A	A	H	A	A	A	H	H
GBS_BIN_chr6_25750000	GBS-BIN	chr6	25750000	H	A	H	A	A	H	A	H	A	A	A	A	A	A	H	A	A	A	A	A	H	A	A	A	A	A	H	H	H	A	A	H	A	A	A	A	H	A	A	A	H	A	A	A	H	H
GBS_BIN_chr6_26150000	GBS-BIN	chr6	26150000	H	A	B	A	A	H	A	H	A	B	A	A	A	A	H	A	A	A	A	A	B	A	A	A	A	A	B	H	B	A	A	H	A	A	A	A	H	A	A	A	H	A	A	A	H	A
GBS_BIN_chr6_26250000	GBS-BIN	chr6	26250000	H	A	B	A	A	H	A	H	A	B	A	A	A	A	H	A	A	A	A	A	B	A	A	A	A	A	B	H	B	A	A	H	A	A	A	A	H	A	A	A	H	A	A	A	H	A
GBS_BIN_chr6_27050000	GBS-BIN	chr6	27050000	H	A	H	A	A	H	A	H	A	A	A	A	A	A	H	A	A	A	A	A	A	A	A	A	A	A	H	H	B	A	A	H	A	A	A	A	H	A	A	A	H	A	A	A	H	A
GBS_BIN_chr6_27350000	GBS-BIN	chr6	27350000	H	A	H	A	A	H	A	H	A	A	A	A	A	A	H	A	A	A	A	A	A	A	A	A	A	A	H	H	B	A	A	H	A	A	A	A	H	A	A	A	H	A	A	A	H	A
GBS_BIN_chr6_27450000	GBS-BIN	chr6	27450000	H	A	H	A	A	H	A	H	A	A	A	A	A	A	H	A	A	A	A	A	A	A	A	A	A	A	H	H	H	A	A	H	A	A	A	A	H	A	A	A	H	A	A	A	H	A
GBS_BIN_chr6_28250000	GBS-BIN	chr6	28250000	H	A	H	A	A	H	A	H	A	A	A	A	A	A	H	A	A	A	A	A	A	A	A	A	A	A	H	H	H	A	A	H	A	A	A	A	H	A	A	A	H	A	A	A	B	A
GBS_BIN_chr6_28350000	GBS-BIN	chr6	28350000	H	A	H	A	A	H	A	H	A	A	A	A	A	A	H	A	A	A	A	A	A	A	A	A	A	A	H	H	H	A	A	H	A	A	A	A	H	A	A	A	H	A	A	A	B	A
GBS_BIN_chr6_28550000	GBS-BIN	chr6	28550000	H	A	H	A	A	H	A	H	A	A	A	A	A	A	H	A	A	A	A	A	A	A	A	A	A	A	H	H	H	A	A	H	A	A	A	A	H	A	A	A	H	A	A	A	H	A
GBS_BIN_chr6_29050000	GBS-BIN	chr6	29050000	H	A	H	A	A	H	A	H	A	A	A	A	A	A	H	A	A	A	A	A	A	A	A	A	A	A	H	H	H	A	A	H	A	A	A	A	H	A	A	A	H	A	A	A	H	A
GBS_BIN_chr6_29150000	GBS-BIN	chr6	29150000	H	A	H	A	A	H	A	H	A	H	A	A	A	A	H	A	A	A	A	A	A	A	A	A	A	H	H	H	H	A	A	A	A	A	A	A	A	A	A	A	H	A	A	A	H	A
GBS_BIN_chr6_33450000	GBS-BIN	chr6	33450000	H	A	H	A	A	H	A	H	A	H	A	A	A	A	H	A	A	A	A	A	A	A	A	A	A	H	H	H	H	A	A	A	A	A	A	A	A	A	A	A	H	A	A	A	H	A
GBS_BIN_chr6_33550000	GBS-BIN	chr6	33550000	H	A	H	A	A	H	A	H	A	H	A	A	A	A	H	A	A	A	A	A	H	A	A	A	A	H	H	H	H	A	A	A	A	A	A	A	H	A	A	A	H	A	A	A	H	A
GBS_BIN_chr6_34750000	GBS-BIN	chr6	34750000	H	A	H	A	A	H	A	H	A	H	A	A	A	A	A	A	A	A	A	A	H	A	A	A	A	H	H	H	H	A	A	A	A	H	A	A	H	A	A	A	H	A	A	A	H	A
GBS_BIN_chr6_35350000	GBS-BIN	chr6	35350000	H	A	H	A	A	H	A	H	A	H	A	A	A	A	A	A	A	A	A	A	H	A	A	A	A	H	H	H	H	A	A	A	A	H	A	A	A	A	A	A	H	A	A	A	H	A
GBS_BIN_chr6_35950000	GBS-BIN	chr6	35950000	H	A	H	A	A	H	A	H	A	H	A	A	A	A	A	A	A	A	A	A	H	A	A	A	A	H	H	H	H	A	A	A	A	H	A	A	A	A	A	A	H	A	A	A	H	A
GBS_BIN_chr6_36250000	GBS-BIN	chr6	36250000	H	A	A	A	A	H	A	H	A	H	A	A	A	A	A	A	A	A	A	A	H	A	A	A	A	H	H	H	H	A	A	A	A	H	A	A	H	A	A	A	H	A	A	A	H	A
GBS_BIN_chr6_43150000	GBS-BIN	chr6	43150000	H	A	H	A	A	H	A	H	A	H	A	A	A	A	A	A	A	A	A	A	A	A	A	A	A	H	H	H	H	A	A	A	A	H	A	A	H	A	A	A	H	A	A	H	H	A
GBS_BIN_chr6_43550000	GBS-BIN	chr6	43550000	A	A	H	A	A	H	A	H	A	H	A	A	A	A	A	A	A	A	A	A	A	A	A	A	A	H	H	H	H	A	A	A	A	H	A	A	H	A	A	A	H	A	A	H	B	A
GBS_BIN_chr6_46150000	GBS-BIN	chr6	46150000	A	A	H	A	A	H	A	H	A	H	A	A	A	A	A	A	A	A	A	A	A	A	A	A	A	H	H	H	H	H	A	A	A	H	A	A	H	A	A	A	H	A	A	H	B	A
GBS_BIN_chr6_46250000	GBS-BIN	chr6	46250000	A	A	H	A	A	H	A	H	A	H	A	A	A	A	A	A	A	A	A	A	A	A	A	A	A	H	H	H	H	H	A	A	A	H	A	A	H	A	A	A	H	A	A	H	B	A
GBS_BIN_chr6_47550000	GBS-BIN	chr6	47550000	A	A	H	A	A	H	A	H	A	H	A	A	A	A	A	A	A	A	A	A	H	A	A	A	A	H	H	H	H	H	A	A	A	H	A	A	H	A	A	A	H	A	A	H	B	A
GBS_BIN_chr6_47750000	GBS-BIN	chr6	47750000	A	A	H	A	A	H	A	H	A	H	A	A	A	A	A	A	A	A	A	A	H	A	A	A	A	H	B	H	H	H	A	A	A	H	A	A	H	A	A	A	B	A	A	H	B	A
GBS_BIN_chr6_48950000	GBS-BIN	chr6	48950000	A	A	H	A	A	H	A	H	A	H	A	A	A	A	A	A	A	A	A	A	H	A	A	A	A	H	B	H	H	B	A	A	A	H	A	A	H	A	A	A	B	A	A	H	B	A
GBS_BIN_chr6_49150000	GBS-BIN	chr6	49150000	A	A	H	A	A	H	A	H	A	B	A	A	A	A	A	A	A	A	A	A	H	A	A	A	A	H	B	H	H	B	A	A	A	H	A	A	H	A	A	A	H	A	A	H	H	A
GBS_BIN_chr6_50650000	GBS-BIN	chr6	50650000	A	A	H	A	A	H	A	H	A	H	A	A	A	A	A	A	A	A	A	A	H	A	A	A	A	H	H	H	H	H	H	A	A	H	A	A	H	A	A	A	H	A	A	H	H	A
GBS_BIN_chr6_51050000	GBS-BIN	chr6	51050000	A	A	H	A	A	H	A	H	A	H	A	A	A	A	A	A	A	A	A	A	H	A	A	A	A	H	H	H	H	H	H	A	A	H	A	A	H	A	A	A	H	A	A	H	H	A
GBS_BIN_chr6_52350000	GBS-BIN	chr6	52350000	A	A	H	A	A	H	A	H	A	H	A	A	A	A	A	A	A	A	A	A	H	A	A	A	A	H	H	H	H	H	H	A	A	H	A	A	H	A	A	A	H	A	A	H	H	A
GBS_BIN_chr6_53150000	GBS-BIN	chr6	53150000	A	A	H	A	A	H	A	H	A	H	A	A	A	A	A	A	A	A	A	A	H	A	A	A	A	H	H	H	H	H	H	A	A	H	A	A	H	A	A	A	H	A	A	H	H	A
GBS_BIN_chr6_55850000	GBS-BIN	chr6	55850000	A	A	H	A	A	H	A	H	A	H	A	A	A	A	A	A	A	A	A	A	H	A	A	A	A	H	H	H	H	H	H	A	A	H	A	A	H	A	A	A	H	A	A	H	H	A
GBS_BIN_chr6_58550000	GBS-BIN	chr6	58550000	A	A	H	A	A	H	A	H	A	H	A	A	A	A	A	A	A	A	A	A	H	A	A	A	A	H	H	H	H	H	H	A	A	H	A	A	H	A	A	A	H	A	A	H	H	A
GBS_BIN_chr6_60350000	GBS-BIN	chr6	60350000	A	A	H	A	A	H	A	H	A	H	A	A	A	A	A	A	A	A	A	A	H	A	A	A	A	H	H	H	H	H	H	A	A	H	A	A	H	A	A	A	H	A	A	A	H	A
GBS_BIN_chr6_65050000	GBS-BIN	chr6	65050000	A	A	H	A	A	H	A	H	A	H	A	A	A	A	A	A	A	A	A	A	H	A	A	A	A	H	H	H	H	H	H	A	A	H	A	A	H	A	A	A	H	A	A	H	H	A
GBS_BIN_chr6_65450000	GBS-BIN	chr6	65450000	A	A	H	A	A	H	A	H	A	H	A	A	A	A	A	A	A	A	A	A	H	A	A	A	A	H	H	H	H	H	H	A	A	H	A	A	H	A	A	A	H	A	A	H	H	A
GBS_BIN_chr6_67050000	GBS-BIN	chr6	67050000	A	A	H	A	A	H	A	H	A	H	A	A	A	A	A	A	A	A	A	A	H	A	A	A	A	H	H	H	H	H	H	A	A	H	A	A	H	A	A	A	H	A	A	A	B	A
GBS_BIN_chr6_67250000	GBS-BIN	chr6	67250000	A	A	B	A	A	H	A	H	A	A	A	A	A	A	A	A	A	A	A	A	H	A	A	A	A	H	H	H	H	H	H	A	A	H	A	A	H	A	A	A	H	A	A	A	B	A
GBS_BIN_chr6_68650000	GBS-BIN	chr6	68650000	A	A	H	A	A	H	A	H	A	A	A	A	A	A	A	A	A	A	A	A	H	A	A	A	A	H	H	H	H	H	H	A	A	H	A	A	H	A	A	A	H	A	A	A	A	A
GBS_BIN_chr6_69850000	GBS-BIN	chr6	69850000	A	A	H	A	A	H	A	H	A	A	A	A	A	A	A	A	A	A	A	A	H	A	A	A	A	H	H	H	H	H	H	A	A	H	A	A	H	A	A	A	H	A	A	A	A	A
GBS_BIN_chr6_70050000	GBS-BIN	chr6	70050000	A	A	H	A	A	H	A	H	A	B	A	A	A	A	A	A	A	A	A	A	A	A	A	A	A	H	H	H	H	H	H	A	A	H	A	A	H	A	A	A	H	A	A	B	A	A
GBS_BIN_chr6_70150000	GBS-BIN	chr6	70150000	A	A	H	A	A	H	A	H	A	B	A	A	A	A	A	A	A	A	A	A	A	A	A	A	A	H	H	H	H	H	H	A	A	H	A	A	H	A	A	A	H	A	A	B	A	A
GBS_BIN_chr6_70450000	GBS-BIN	chr6	70450000	A	A	H	A	A	H	A	H	A	B	A	A	A	A	A	A	A	A	A	A	B	A	A	A	A	H	H	H	H	H	H	A	A	H	A	A	H	A	A	A	A	B	A	B	A	A
GBS_BIN_chr6_70750000	GBS-BIN	chr6	70750000	A	A	H	A	A	H	A	H	A	B	A	A	A	A	A	A	A	A	A	A	B	A	A	A	A	H	B	H	B	H	B	A	A	H	A	A	H	A	A	A	A	B	A	B	A	A
GBS_BIN_chr6_71350000	GBS-BIN	chr6	71350000	A	A	H	A	A	H	A	H	A	H	A	A	A	A	A	A	A	A	A	A	B	A	A	A	A	H	B	H	H	H	H	A	A	H	A	H	H	A	A	A	A	H	A	A	A	A
GBS_BIN_chr6_72050000	GBS-BIN	chr6	72050000	A	A	H	A	A	H	A	H	A	H	A	A	A	A	A	A	A	A	A	A	B	A	A	A	A	H	B	H	H	H	H	A	A	H	A	H	H	A	A	A	A	H	A	A	A	A
GBS_BIN_chr6_72850000	GBS-BIN	chr6	72850000	A	A	H	A	A	H	A	H	A	H	A	A	A	A	A	A	A	A	A	A	H	A	A	A	A	H	H	H	H	H	H	A	A	H	A	H	H	A	A	A	A	H	A	A	A	A
GBS_BIN_chr6_78950000	GBS-BIN	chr6	78950000	A	A	H	A	A	H	A	H	A	H	A	A	A	A	A	A	A	A	A	A	H	A	A	A	A	H	H	H	H	H	H	A	A	H	A	H	H	A	A	A	H	H	A	A	A	A
GBS_BIN_chr6_79550000	GBS-BIN	chr6	79550000	A	A	H	A	A	H	A	H	A	H	A	A	A	A	A	A	A	A	A	A	H	A	A	A	A	H	H	H	H	H	H	A	A	H	A	H	H	A	A	A	H	H	A	A	A	A
GBS_BIN_chr6_79950000	GBS-BIN	chr6	79950000	A	A	H	A	A	H	A	H	A	H	A	A	A	A	A	A	A	A	A	A	H	A	A	A	A	H	H	H	H	H	H	A	A	H	A	H	H	A	A	A	H	H	A	B	A	A
GBS_BIN_chr6_80650000	GBS-BIN	chr6	80650000	A	A	H	A	A	H	A	H	A	H	A	A	A	A	A	A	A	A	A	A	H	A	A	A	A	H	B	H	H	H	H	A	A	H	A	H	H	A	A	A	H	H	A	B	A	A
GBS_BIN_chr6_80750000	GBS-BIN	chr6	80750000	A	A	H	A	A	H	A	H	A	H	A	A	A	A	A	A	A	A	A	A	H	A	A	A	A	B	B	H	B	H	H	A	A	H	A	H	H	A	A	A	H	H	A	B	A	A
GBS_BIN_chr6_80850000	GBS-BIN	chr6	80850000	A	A	H	A	A	H	A	H	A	H	A	A	A	A	A	A	A	A	A	A	H	A	A	A	A	H	B	H	B	H	H	A	A	H	A	H	H	A	A	A	H	H	A	B	A	A
GBS_BIN_chr6_81450000	GBS-BIN	chr6	81450000	A	A	H	A	A	H	A	H	A	H	A	A	A	A	A	A	A	A	A	A	H	A	A	A	A	H	H	H	H	H	H	A	A	H	A	H	H	A	A	A	H	H	A	B	A	A
GBS_BIN_chr6_82650000	GBS-BIN	chr6	82650000	A	A	H	A	A	H	A	H	A	H	A	A	A	A	A	A	A	A	A	A	H	A	A	A	A	H	H	H	H	H	H	A	A	H	A	H	H	A	A	A	H	H	A	H	A	A
GBS_BIN_chr6_82950000	GBS-BIN	chr6	82950000	A	A	H	A	A	H	A	H	A	H	A	A	A	A	A	A	A	A	A	A	H	A	A	A	A	H	H	H	H	H	H	A	A	H	A	H	H	A	A	A	H	H	A	H	A	A
GBS_BIN_chr6_84550000	GBS-BIN	chr6	84550000	A	A	H	A	A	H	A	H	A	H	A	A	A	A	A	A	A	A	A	A	H	A	A	A	A	H	H	H	H	H	H	A	A	H	A	H	H	A	A	A	H	H	A	H	A	A
GBS_BIN_chr6_84650000	GBS-BIN	chr6	84650000	A	A	H	A	A	H	A	H	A	H	A	A	A	A	A	A	A	A	A	A	H	A	A	A	A	H	H	H	H	H	H	A	A	H	A	H	H	A	A	A	H	H	A	H	A	A
GBS_BIN_chr6_84950000	GBS-BIN	chr6	84950000	A	A	H	A	A	H	A	H	A	H	A	A	A	A	A	A	A	A	A	A	H	A	A	A	A	H	H	H	H	H	H	A	A	H	A	H	H	A	A	A	H	H	A	H	A	A
GBS_BIN_chr6_85350000	GBS-BIN	chr6	85350000	A	A	H	A	A	H	A	H	A	A	A	A	A	A	A	A	A	A	A	A	H	A	A	A	A	H	H	H	H	H	H	A	A	H	A	A	H	A	A	A	A	H	A	H	B	A
GBS_BIN_chr6_85550000	GBS-BIN	chr6	85550000	A	A	H	A	A	H	A	H	A	H	A	A	A	A	A	A	A	A	A	A	H	A	A	A	A	H	H	H	H	H	H	A	A	H	A	H	H	A	A	A	H	H	A	H	B	A
GBS_BIN_chr6_86350000	GBS-BIN	chr6	86350000	A	A	H	A	A	H	A	H	A	H	A	A	A	A	A	A	A	A	A	A	H	A	A	A	A	H	H	H	H	H	H	A	A	H	A	H	H	A	A	A	H	H	A	H	B	A
GBS_BIN_chr6_86750000	GBS-BIN	chr6	86750000	A	A	H	A	A	H	A	H	A	H	A	A	A	A	A	A	A	A	A	A	H	A	A	A	A	H	B	H	H	H	H	A	A	H	A	H	H	A	A	A	H	H	A	A	B	A
GBS_BIN_chr6_89950000	GBS-BIN	chr6	89950000	A	A	H	A	A	H	A	H	A	H	A	A	A	A	A	A	A	A	A	A	B	A	A	A	A	H	B	H	H	H	H	A	A	H	A	H	H	A	A	A	H	H	A	A	B	A
GBS_BIN_chr6_90750000	GBS-BIN	chr6	90750000	A	A	H	A	A	H	A	H	A	H	A	A	A	A	A	A	A	A	A	A	B	A	A	A	A	H	H	H	H	H	H	A	A	H	A	H	H	A	A	A	H	H	A	H	H	A
GBS_BIN_chr6_90850000	GBS-BIN	chr6	90850000	A	A	H	A	A	H	A	H	A	H	A	A	A	A	A	A	A	A	A	A	B	A	A	A	A	H	H	H	H	H	H	A	A	H	A	H	H	A	A	A	H	H	A	H	H	A
GBS_BIN_chr6_91150000	GBS-BIN	chr6	91150000	A	A	H	A	A	A	A	H	A	H	A	A	A	A	A	A	A	A	A	A	B	A	A	A	A	H	B	B	H	H	H	A	A	H	A	B	A	A	A	A	H	H	A	A	H	A
GBS_BIN_chr6_91550000	GBS-BIN	chr6	91550000	A	A	H	A	A	A	A	H	A	H	A	A	A	A	A	A	A	A	A	A	B	A	A	A	A	H	B	B	H	H	H	A	A	H	A	B	H	A	A	A	H	H	A	B	H	A
GBS_BIN_chr6_92650000	GBS-BIN	chr6	92650000	A	A	H	A	A	A	A	H	A	H	A	A	A	A	A	A	A	A	A	A	B	A	A	A	A	H	B	B	B	H	H	A	A	H	A	B	H	A	A	A	H	H	A	B	H	A
GBS_BIN_chr6_95050000	GBS-BIN	chr6	95050000	A	A	H	A	A	A	A	H	A	H	A	A	A	A	A	A	A	A	A	A	B	A	A	A	A	H	H	H	A	H	H	A	A	H	A	H	H	A	A	A	H	H	A	B	H	A
GBS_BIN_chr6_95750000	GBS-BIN	chr6	95750000	A	A	H	A	A	A	A	H	A	B	A	A	A	A	A	A	A	A	A	A	B	A	A	A	A	H	H	H	A	H	B	A	A	B	A	H	H	A	A	A	A	H	A	H	H	A
GBS_BIN_chr6_96250000	GBS-BIN	chr6	96250000	A	A	H	A	A	A	A	H	A	B	A	A	A	A	A	A	A	A	A	A	H	A	A	A	A	H	H	H	A	H	B	A	A	B	A	H	H	A	A	A	A	H	A	H	H	A
GBS_BIN_chr6_97950000	GBS-BIN	chr6	97950000	A	A	H	A	A	H	A	H	A	B	A	A	A	A	A	A	A	A	A	A	H	A	A	A	A	H	H	H	H	H	H	A	A	H	A	H	A	A	A	A	B	H	A	H	B	A
GBS_BIN_chr6_99450000	GBS-BIN	chr6	99450000	A	A	H	A	A	H	A	H	A	B	A	A	A	A	A	A	A	A	A	A	H	A	A	A	A	H	H	H	H	H	H	A	A	H	A	H	A	A	A	A	B	H	A	H	B	A
GBS_BIN_chr6_101450000	GBS-BIN	chr6	101450000	A	A	H	A	A	H	A	H	A	B	A	A	A	A	A	A	A	A	A	A	H	A	A	A	A	H	H	H	H	H	H	A	A	H	A	H	A	A	A	A	B	H	A	H	A	A
GBS_BIN_chr6_102050000	GBS-BIN	chr6	102050000	A	A	A	A	A	H	A	H	A	H	A	A	A	A	A	A	A	A	A	A	H	A	A	A	A	H	H	H	H	H	H	A	A	H	A	H	H	A	A	A	H	H	A	A	A	A
GBS_BIN_chr6_104550000	GBS-BIN	chr6	104550000	A	A	A	A	A	H	A	H	A	H	A	A	A	A	A	A	A	A	A	A	H	A	A	A	A	H	H	H	H	H	H	A	A	H	A	H	H	A	A	A	H	H	A	A	A	A
GBS_BIN_chr6_107950000	GBS-BIN	chr6	107950000	A	A	H	A	A	H	A	H	A	H	A	A	A	A	A	A	A	A	A	A	B	A	A	A	A	H	H	H	H	H	H	A	A	H	A	H	H	A	A	A	H	H	A	A	A	A
GBS_BIN_chr6_108850000	GBS-BIN	chr6	108850000	A	A	H	A	A	H	A	H	A	H	A	A	A	A	A	A	A	A	A	A	B	A	A	A	A	H	H	H	H	H	H	A	A	H	A	H	H	A	A	A	H	H	A	A	A	A
GBS_BIN_chr6_110650000	GBS-BIN	chr6	110650000	A	A	H	A	A	H	A	H	A	H	A	A	A	A	A	A	A	A	A	A	B	A	A	A	A	H	H	H	H	H	H	A	A	H	A	H	H	A	A	A	H	H	A	H	B	A
GBS_BIN_chr6_110850000	GBS-BIN	chr6	110850000	A	A	H	A	A	H	A	H	A	H	A	A	A	A	A	A	A	A	A	A	A	A	A	A	A	H	B	H	H	H	H	A	A	H	A	H	H	A	A	A	H	H	A	H	B	A
GBS_BIN_chr6_111050000	GBS-BIN	chr6	111050000	A	A	H	A	A	H	A	H	A	H	A	A	A	A	A	A	A	A	A	A	A	A	A	A	A	H	B	H	H	H	H	A	A	H	A	H	H	A	A	A	H	H	A	H	B	A
GBS_BIN_chr6_112350000	GBS-BIN	chr6	112350000	A	A	B	A	A	H	A	H	A	H	A	A	A	A	A	A	A	A	A	A	A	A	A	A	A	H	A	H	H	H	H	A	A	H	A	H	H	A	A	A	A	A	A	H	B	A
GBS_BIN_chr6_112450000	GBS-BIN	chr6	112450000	A	A	B	A	A	H	A	H	A	H	A	A	A	A	A	A	A	A	A	A	A	A	A	A	A	H	A	H	H	H	H	A	A	H	A	H	H	A	A	A	A	A	A	H	B	A
GBS_BIN_chr6_112750000	GBS-BIN	chr6	112750000	A	A	B	A	A	H	A	H	A	H	A	A	A	A	A	A	A	A	A	A	A	A	A	A	A	H	A	H	H	H	H	A	A	H	A	H	H	A	A	A	H	A	A	A	H	A
GBS_BIN_chr6_117050000	GBS-BIN	chr6	117050000	A	A	A	A	A	H	A	H	A	H	A	A	A	A	A	A	A	A	A	A	A	A	A	A	A	H	H	H	H	H	H	A	A	H	A	A	H	A	A	A	H	A	A	A	H	A
GBS_BIN_chr6_118550000	GBS-BIN	chr6	118550000	A	A	H	A	A	H	A	H	A	H	A	A	A	A	A	A	A	A	A	A	A	A	A	A	A	H	H	H	H	H	H	A	A	H	A	H	H	A	A	A	H	A	A	A	H	A
GBS_BIN_chr6_119750000	GBS-BIN	chr6	119750000	A	A	H	A	A	H	A	H	A	H	A	A	A	A	A	A	A	A	A	A	H	A	A	A	A	H	H	H	H	H	H	A	A	H	A	H	H	A	A	A	H	H	A	A	A	A
GBS_BIN_chr6_121050000	GBS-BIN	chr6	121050000	A	A	H	A	A	H	A	H	A	H	A	A	A	A	A	A	A	A	A	A	H	A	A	A	A	H	H	H	H	H	H	A	A	H	A	H	H	A	A	A	H	H	A	A	A	A
GBS_BIN_chr6_121150000	GBS-BIN	chr6	121150000	A	A	H	A	A	H	A	H	A	H	A	A	A	A	A	A	A	A	A	A	H	A	A	A	A	H	H	H	H	H	H	A	A	H	A	H	H	A	A	A	H	H	A	A	A	A
GBS_BIN_chr6_121750000	GBS-BIN	chr6	121750000	A	A	H	A	A	H	A	H	A	H	A	A	A	A	A	A	A	A	A	A	H	A	A	A	A	H	H	H	H	H	H	A	A	H	A	A	H	A	A	A	H	H	A	A	H	A
GBS_BIN_chr6_121850000	GBS-BIN	chr6	121850000	A	A	H	A	A	H	A	H	A	H	A	A	A	A	A	A	A	A	A	A	H	A	A	A	A	H	H	H	H	H	H	A	A	H	A	A	H	A	A	A	H	H	A	A	H	A
GBS_BIN_chr6_126450000	GBS-BIN	chr6	126450000	A	A	H	A	A	H	A	H	A	H	A	A	A	A	A	A	A	A	A	A	H	A	A	A	A	A	H	H	H	H	H	A	A	A	A	H	H	A	A	A	H	H	A	H	H	A
GBS_BIN_chr6_126550000	GBS-BIN	chr6	126550000	A	A	H	A	A	H	A	H	A	H	A	A	A	A	A	A	A	A	A	A	H	A	A	A	A	H	H	H	H	H	H	A	A	A	A	H	H	A	A	A	H	H	A	H	H	A
GBS_BIN_chr6_129550000	GBS-BIN	chr6	129550000	A	A	H	A	A	H	A	H	A	H	A	A	A	A	A	A	A	A	A	A	H	A	A	A	A	H	H	H	H	H	H	A	A	A	A	H	H	A	A	A	H	H	A	H	H	A
GBS_BIN_chr6_129950000	GBS-BIN	chr6	129950000	A	A	H	A	A	H	A	H	A	A	A	A	A	A	A	A	A	A	A	A	H	A	A	A	A	H	H	H	H	H	H	A	A	A	A	H	H	A	A	A	H	H	A	H	H	A
GBS_BIN_chr6_130150000	GBS-BIN	chr6	130150000	A	A	H	A	A	H	A	H	A	A	A	A	A	A	A	A	A	A	A	A	H	A	A	A	A	H	H	H	H	H	H	A	A	A	A	H	H	A	A	A	H	H	A	H	H	A
GBS_BIN_chr6_130950000	GBS-BIN	chr6	130950000	A	A	H	A	A	H	A	H	A	H	A	A	A	A	A	A	A	A	A	A	H	A	A	A	A	H	H	H	H	H	H	A	A	A	A	H	H	A	A	A	H	B	A	H	H	A
GBS_BIN_chr6_133350000	GBS-BIN	chr6	133350000	A	A	H	A	A	H	A	H	A	H	A	A	A	A	A	A	A	A	A	A	H	A	A	A	A	H	H	H	H	H	H	A	A	A	A	H	H	A	A	A	H	B	A	H	H	A
GBS_BIN_chr6_135350000	GBS-BIN	chr6	135350000	A	A	H	A	A	H	A	H	A	H	A	A	A	A	A	A	A	A	A	A	B	A	A	A	A	H	H	H	H	H	H	A	A	H	A	H	B	A	A	A	H	B	A	H	H	A
GBS_BIN_chr6_135650000	GBS-BIN	chr6	135650000	A	A	H	A	A	H	A	H	A	H	A	A	A	A	A	A	A	A	A	A	H	A	A	A	A	H	H	H	H	H	H	A	A	H	A	H	A	A	A	A	H	B	A	H	H	A
GBS_BIN_chr6_136450000	GBS-BIN	chr6	136450000	A	A	H	A	A	H	A	H	A	H	A	A	A	A	A	A	A	A	A	A	H	A	A	A	A	H	H	H	H	H	H	A	A	H	A	A	A	A	A	A	H	B	A	A	B	A
GBS_BIN_chr6_137450000	GBS-BIN	chr6	137450000	A	A	B	A	A	H	A	H	A	H	A	A	A	A	A	A	A	A	A	A	H	A	A	A	A	H	H	H	H	B	H	A	A	H	A	A	A	A	A	A	H	B	A	A	B	A
GBS_BIN_chr6_138750000	GBS-BIN	chr6	138750000	A	A	H	A	A	H	A	H	A	H	A	A	A	A	A	A	A	A	A	A	H	A	A	A	A	H	H	H	H	H	H	A	A	H	A	H	H	A	A	A	H	H	A	A	B	A
GBS_BIN_chr6_139950000	GBS-BIN	chr6	139950000	A	A	H	A	A	H	A	H	A	H	A	A	A	A	A	A	A	A	A	A	H	A	A	A	A	H	H	H	H	H	H	A	A	H	A	H	H	A	A	A	H	H	A	A	B	A
GBS_BIN_chr6_140450000	GBS-BIN	chr6	140450000	A	A	H	A	A	H	A	H	A	H	A	A	A	A	A	A	A	A	A	A	H	A	A	A	A	H	H	H	H	H	H	A	A	H	A	H	H	A	A	A	H	H	A	A	A	A
GBS_BIN_chr6_140550000	GBS-BIN	chr6	140550000	A	A	H	A	A	H	A	H	A	H	A	A	A	A	A	A	A	A	A	A	H	A	A	A	A	H	H	H	H	H	H	A	A	H	A	H	H	A	A	A	H	H	A	A	A	A
GBS_BIN_chr6_140850000	GBS-BIN	chr6	140850000	A	A	H	A	A	H	A	H	A	H	A	A	A	A	A	A	A	A	A	A	H	A	A	A	A	H	H	H	H	H	H	A	A	H	A	H	H	A	A	A	H	H	A	A	A	A
GBS_BIN_chr6_141050000	GBS-BIN	chr6	141050000	A	A	H	A	A	H	A	H	A	H	A	A	A	A	A	A	A	A	A	A	H	A	A	A	A	H	H	H	H	H	H	A	A	H	A	H	H	A	A	A	A	H	A	A	A	A
GBS_BIN_chr6_141150000	GBS-BIN	chr6	141150000	A	A	H	A	A	H	A	H	A	H	A	A	A	A	A	A	A	A	A	A	H	A	A	A	A	H	H	H	H	H	H	A	A	H	A	H	H	A	A	A	H	H	A	H	A	A
CPIL_chr06_164764144	GBS-GT (121)	chr6	142964604	H	H	B	H	-	B	H	B	H	-	H	H	H	H	H	-	H	H	H	H	B	H	H	-	H	-	B	-	-	-	B	H	H	-	H	B	-	H	H	H	-	B	H	H	B	H
GBS-GT_chr06_164.8M	GBS-GT (84)	chr6	142964632	A	A	-	A	A	H	A	H	A	H	A	A	A	A	A	A	A	A	A	A	H	A	A	A	A	H	H	H	H	H	H	A	A	H	A	H	H	A	A	A	H	H	A	A	H	A
CPIL_chr06_164764125	GBS-GT (121)	chr6	142964632	A	A	H	A	A	H	A	H	A	H	A	A	A	A	A	-	A	A	A	A	H	A	A	-	A	H	H	H	H	H	H	A	A	H	A	H	H	A	A	A	H	H	A	A	H	A
GBS_BIN_chr6_143050000	GBS-BIN	chr6	143050000	A	A	H	A	A	H	A	H	A	H	A	A	A	A	A	A	A	A	A	A	H	A	A	A	A	H	H	H	H	H	H	A	A	H	A	H	H	A	A	A	H	H	A	H	A	A
GBS_BIN_chr6_145150000	GBS-BIN	chr6	145150000	A	A	H	A	A	H	A	H	A	H	A	A	A	A	A	A	A	A	A	A	H	A	A	A	A	H	H	H	H	H	H	A	A	H	A	H	H	A	A	A	H	H	A	H	H	A
GBS_BIN_chr6_146050000	GBS-BIN	chr6	146050000	A	A	H	A	A	H	A	H	A	H	A	A	A	A	A	A	A	A	A	A	H	A	A	A	A	H	H	H	H	H	H	A	A	H	A	H	H	A	A	A	H	H	A	H	H	A
GBS_BIN_chr6_146950000	GBS-BIN	chr6	146950000	A	A	H	A	A	H	A	H	A	H	A	A	A	A	A	A	A	A	A	A	H	A	A	A	A	H	H	H	H	H	H	A	A	H	A	H	H	A	A	A	H	H	A	A	H	A
GBS_BIN_chr6_147050000	GBS-BIN	chr6	147050000	A	A	H	A	A	H	A	H	A	H	A	A	A	A	A	A	A	A	A	A	H	A	A	A	A	H	H	H	H	H	H	A	A	H	A	H	H	A	A	A	H	H	A	A	H	A
GBS_BIN_chr6_147950000	GBS-BIN	chr6	147950000	A	A	H	A	A	H	A	H	A	H	A	A	A	A	A	A	A	A	A	A	H	A	A	A	A	H	H	H	H	H	H	A	A	H	A	H	H	A	A	A	H	H	A	A	H	A
GBS_BIN_chr6_148650000	GBS-BIN	chr6	148650000	A	A	H	A	A	H	A	H	A	H	A	A	A	A	A	A	A	A	A	A	H	A	A	A	A	H	H	H	H	H	H	A	A	H	A	H	H	A	A	A	H	H	A	A	A	A
GBS_BIN_chr6_149350000	GBS-BIN	chr6	149350000	A	A	H	A	A	H	A	H	A	H	A	A	A	A	A	A	A	A	A	A	B	A	A	A	A	H	H	H	H	H	H	A	A	H	A	H	H	A	A	A	H	H	A	A	A	A
GBS_BIN_chr6_150450000	GBS-BIN	chr6	150450000	A	A	H	A	A	H	A	H	A	H	A	A	A	A	A	A	A	A	A	A	B	A	A	A	A	H	H	H	H	H	H	A	A	H	A	H	H	A	A	A	H	H	A	A	A	A
GBS_BIN_chr6_150950000	GBS-BIN	chr6	150950000	A	A	H	A	A	H	A	H	A	H	A	A	A	A	A	A	A	A	A	A	H	A	A	A	A	H	H	H	H	H	H	A	A	H	A	H	H	A	A	A	H	H	A	A	A	A
GBS_BIN_chr6_151250000	GBS-BIN	chr6	151250000	A	A	H	A	A	H	A	H	A	H	A	A	A	A	A	A	A	A	A	A	H	A	A	A	A	H	H	H	H	H	H	A	A	H	A	H	H	A	A	A	H	H	A	A	A	A
GBS_BIN_chr6_153250000	GBS-BIN	chr6	153250000	A	A	H	A	A	H	A	H	A	H	A	A	A	A	A	A	A	A	A	A	H	A	A	A	A	H	H	H	H	H	H	A	A	H	A	H	H	A	A	A	H	H	A	A	H	A
GBS_BIN_chr6_154450000	GBS-BIN	chr6	154450000	A	A	H	A	A	H	A	H	A	H	A	A	A	A	A	A	A	A	A	A	H	A	A	A	A	H	A	H	H	H	A	A	A	H	A	H	H	A	A	A	H	H	A	A	H	A
GBS_BIN_chr6_156750000	GBS-BIN	chr6	156750000	A	A	H	A	A	H	A	H	A	H	A	A	A	A	A	A	A	A	A	A	H	A	A	A	A	H	H	H	H	H	A	A	A	H	A	H	H	A	A	A	H	H	A	A	H	A
GBS_BIN_chr6_158250000	GBS-BIN	chr6	158250000	A	A	H	A	A	H	A	H	A	H	A	A	A	A	A	A	A	A	A	A	H	A	A	A	A	H	H	H	H	H	A	A	A	H	A	H	H	A	A	A	H	H	A	A	H	A
GBS_BIN_chr6_158450000	GBS-BIN	chr6	158450000	A	A	H	A	A	H	A	H	A	H	A	A	A	A	A	A	A	A	A	A	H	A	A	A	A	H	H	H	H	H	A	A	A	H	A	H	H	A	A	A	H	H	A	A	H	A
GBS_BIN_chr6_158850000	GBS-BIN	chr6	158850000	A	A	H	A	A	H	A	H	A	H	A	A	A	A	A	A	A	A	A	A	H	A	A	A	A	H	H	H	H	H	H	A	A	H	A	H	H	A	A	A	H	H	A	A	H	A
GBS_BIN_chr6_160450000	GBS-BIN	chr6	160450000	A	A	H	A	A	H	A	H	A	H	A	A	A	A	A	A	A	A	A	A	H	A	A	A	A	H	H	H	H	H	H	A	A	H	A	H	H	A	A	A	H	H	A	A	H	A
GBS_BIN_chr6_161250000	GBS-BIN	chr6	161250000	A	A	H	A	A	H	A	H	A	H	A	A	A	A	A	A	A	A	A	A	H	A	A	A	A	H	H	H	H	H	H	A	A	H	A	H	H	A	A	A	H	H	A	A	B	A
GBS_BIN_chr6_161350000	GBS-BIN	chr6	161350000	A	A	H	A	A	H	A	H	A	A	A	A	A	A	A	A	A	A	A	A	H	A	A	A	A	H	H	H	H	H	H	A	A	H	A	H	H	A	A	A	H	H	A	A	B	A
GBS_BIN_chr6_162650000	GBS-BIN	chr6	162650000	A	A	H	A	A	H	A	H	A	A	A	A	A	A	A	A	A	A	A	A	H	A	A	A	A	H	H	H	H	H	H	A	A	H	A	H	H	A	A	A	H	H	A	A	B	A
GBS_BIN_chr6_163750000	GBS-BIN	chr6	163750000	A	A	H	A	A	H	A	H	A	A	A	A	A	A	A	A	A	A	A	A	H	A	A	A	A	H	H	H	H	H	H	A	A	H	A	H	H	A	A	A	H	H	A	A	A	A
GBS_BIN_chr6_164750000	GBS-BIN	chr6	164750000	A	A	H	A	A	H	A	H	A	A	A	A	A	A	A	A	A	A	A	A	H	A	A	A	A	H	H	H	H	H	H	A	A	H	A	H	H	A	A	A	H	H	A	A	A	A
GBS_BIN_chr6_164950000	GBS-BIN	chr6	164950000	A	A	H	A	A	H	A	H	A	A	A	A	A	A	A	A	A	A	A	A	H	A	A	A	A	H	H	H	H	H	H	A	A	H	A	H	H	A	A	H	H	H	A	A	A	A
GBS_BIN_chr6_166550000	GBS-BIN	chr6	166550000	A	A	H	A	A	H	A	H	A	A	A	A	A	A	A	A	A	A	A	A	H	A	A	A	A	H	H	H	H	H	H	A	A	H	A	H	H	A	A	H	H	H	A	A	A	A
GBS_BIN_chr6_166950000	GBS-BIN	chr6	166950000	A	A	H	A	A	H	A	H	A	H	A	A	A	A	A	A	A	A	A	A	H	A	A	A	A	H	H	H	H	H	A	A	A	H	A	H	H	A	A	H	H	H	A	A	A	A
GBS_BIN_chr6_167750000	GBS-BIN	chr6	167750000	A	A	H	A	A	H	A	H	A	H	A	A	A	A	A	A	A	A	A	A	H	A	A	A	A	H	H	H	H	H	A	A	A	H	A	H	H	A	A	H	H	H	A	A	A	A
GBS_BIN_chr6_170450000	GBS-BIN	chr6	170450000	A	A	H	A	A	H	A	H	A	H	A	A	A	A	A	A	A	A	A	A	H	A	A	A	A	H	H	H	H	H	A	A	A	H	A	H	H	A	A	H	A	H	A	A	A	A
GBS_BIN_chr6_171450000	GBS-BIN	chr6	171450000	A	A	H	A	A	H	A	H	A	H	A	A	A	A	A	A	A	A	A	A	H	A	A	A	A	H	H	H	H	H	H	A	A	H	A	H	H	A	A	H	A	H	A	A	A	A
GBS_BIN_chr6_171850000	GBS-BIN	chr6	171850000	A	A	H	A	A	H	A	H	A	H	A	A	A	A	A	A	A	A	A	A	H	A	A	A	A	H	H	H	H	H	H	A	A	H	A	H	H	A	A	H	A	H	A	A	H	A
GBS_BIN_chr6_171950000	GBS-BIN	chr6	171950000	A	A	H	A	A	H	A	H	A	H	A	A	A	A	A	A	A	A	A	A	H	A	A	A	A	H	H	H	H	H	H	A	A	H	A	H	H	H	A	H	H	H	A	A	H	A
GBS_BIN_chr6_173150000	GBS-BIN	chr6	173150000	A	A	H	A	A	H	A	H	A	H	A	A	A	A	A	A	A	A	A	A	B	A	A	A	A	H	H	H	H	H	H	A	A	H	A	H	H	H	A	H	H	H	A	A	H	A
GBS_BIN_chr6_176050000	GBS-BIN	chr6	176050000	A	A	H	A	A	H	A	H	A	H	A	A	A	A	A	A	A	A	A	A	H	A	A	A	A	H	H	H	H	H	H	A	A	H	A	H	H	H	A	H	H	H	A	A	H	A
GBS_BIN_chr6_176450000	GBS-BIN	chr6	176450000	A	A	H	A	A	H	A	H	A	H	A	A	A	A	A	A	A	A	A	A	H	A	A	A	A	H	H	H	H	H	H	A	A	H	A	H	H	H	A	H	H	H	A	A	H	A
GBS_BIN_chr6_178450000	GBS-BIN	chr6	178450000	A	A	H	A	A	H	A	H	A	H	A	A	A	H	A	A	A	A	A	A	H	A	A	A	A	H	H	H	H	H	H	A	A	H	A	H	H	H	A	H	H	H	A	A	H	A
GBS_BIN_chr6_179150000	GBS-BIN	chr6	179150000	A	A	H	A	A	H	A	H	A	H	A	A	A	H	A	A	A	A	A	A	H	A	A	A	A	H	A	H	H	H	H	A	A	H	A	H	H	H	A	H	H	H	A	A	H	A
GBS_BIN_chr6_179250000	GBS-BIN	chr6	179250000	A	A	H	A	A	H	A	H	A	H	A	A	A	H	A	A	A	A	A	A	H	A	A	A	A	H	A	H	H	H	H	A	A	H	A	H	H	H	A	H	H	H	A	A	H	A
CAPS_CONTIG.3229	Fluidigm-GT	chr6	179903690	A	A	H	A	A	H	A	H	A	H	A	A	H	H	A	-	-	H	A	A	H	A	A	A	A	H	H	A	H	H	H	A	A	H	A	H	H	H	A	H	H	H	A	A	H	A
GBS_BIN_chr6_180250000	GBS-BIN	chr6	180250000	A	A	H	A	A	H	A	H	A	H	A	A	A	H	A	A	A	A	A	A	H	A	A	A	A	H	B	H	H	H	H	A	A	H	A	H	H	H	A	H	H	H	A	A	H	A
GBS_BIN_chr6_180750000	GBS-BIN	chr6	180750000	A	A	H	A	A	H	A	H	A	H	A	A	A	H	A	A	A	A	A	A	H	A	A	A	A	H	B	H	H	H	B	A	A	H	A	H	H	H	A	H	H	H	A	H	H	A
GBS_BIN_chr6_180850000	GBS-BIN	chr6	180850000	A	A	H	A	A	H	A	H	A	H	A	A	A	H	A	A	A	A	A	A	H	A	A	A	A	H	B	H	H	H	B	A	A	H	A	H	H	H	A	H	H	H	A	H	H	A
GBS_BIN_chr6_181350000	GBS-BIN	chr6	181350000	A	A	H	A	A	H	A	H	A	A	A	A	H	H	A	A	A	H	A	A	B	A	A	A	A	B	B	A	H	H	H	A	A	H	A	H	H	H	A	H	A	H	A	H	H	A
GBS_BIN_chr6_182450000	GBS-BIN	chr6	182450000	A	A	H	A	A	H	A	H	A	A	A	A	H	H	A	A	A	H	A	A	B	A	A	A	A	B	B	A	H	H	H	A	A	H	A	H	H	H	A	H	A	H	A	H	H	A
GBS_BIN_chr6_183750000	GBS-BIN	chr6	183750000	A	A	H	A	A	H	A	H	A	A	A	A	H	H	A	A	A	H	A	A	B	A	A	A	A	A	B	A	H	H	H	A	A	H	A	H	H	H	A	H	H	H	A	H	H	A
GBS_BIN_chr6_186550000	GBS-BIN	chr6	186550000	A	A	H	A	A	H	A	H	A	A	A	A	H	H	A	A	A	H	A	A	H	A	A	A	A	A	H	A	H	H	H	H	A	H	A	H	H	H	A	H	H	H	A	B	H	A
GBS_BIN_chr6_187550000	GBS-BIN	chr6	187550000	A	A	H	A	A	H	A	H	A	A	A	A	H	H	A	A	A	H	A	A	H	A	A	A	A	A	H	A	H	H	H	H	A	H	A	H	H	H	A	H	H	H	A	A	H	A
CAPS_CONTIG.10712	Fluidigm-GT	chr6	188439652	A	A	H	A	A	H	A	A	A	H	A	A	H	H	A	A	A	H	A	A	H	A	H	A	A	A	H	A	H	H	H	H	A	H	A	H	H	H	A	H	H	H	A	A	H	A
GBS_BIN_chr6_189250000	GBS-BIN	chr6	189250000	A	A	H	A	A	H	A	H	A	A	A	A	H	H	A	A	A	H	A	A	H	A	A	A	A	A	H	A	H	H	H	H	A	H	A	H	H	H	A	H	H	H	A	A	H	A
GBS_BIN_chr6_189450000	GBS-BIN	chr6	189450000	A	A	H	A	A	H	A	H	A	A	A	A	H	H	A	A	A	H	A	A	H	A	A	A	A	A	H	A	H	H	H	H	A	H	A	H	H	H	A	H	H	H	A	A	H	A
GBS_BIN_chr6_189650000	GBS-BIN	chr6	189650000	A	A	H	A	A	H	A	A	A	A	A	A	H	H	A	A	A	H	A	A	H	A	A	A	A	A	H	A	H	H	H	H	A	H	A	H	H	H	A	H	H	H	A	A	H	A
GBS_BIN_chr6_190250000	GBS-BIN	chr6	190250000	A	A	H	A	A	H	A	A	A	H	A	A	H	H	A	A	A	H	A	A	A	A	A	A	A	A	H	A	H	H	H	H	A	H	A	H	A	H	A	H	H	H	A	A	H	A
GBS_BIN_chr6_190650000	GBS-BIN	chr6	190650000	A	A	H	A	A	H	A	A	A	H	A	A	H	H	A	A	A	H	A	A	A	A	A	A	A	A	H	A	H	H	H	H	A	H	A	H	A	H	A	H	H	H	A	A	H	A
CAPS_CONTIG.192	Fluidigm-GT	chr6	190960309	A	A	H	A	A	H	H	A	A	H	A	A	H	H	A	A	H	H	A	A	A	A	H	A	A	A	H	A	H	H	H	H	A	H	A	H	A	H	A	H	H	H	A	A	H	A
GBS_BIN_chr6_191650000	GBS-BIN	chr6	191650000	A	A	H	A	A	H	H	A	A	H	A	A	H	H	A	A	A	H	A	A	A	A	A	A	A	A	H	A	H	H	H	H	A	H	A	H	A	H	A	H	H	H	A	A	H	A
GBS_BIN_chr6_192050000	GBS-BIN	chr6	192050000	A	A	H	A	A	H	H	A	A	H	A	A	H	H	A	A	A	H	A	A	A	A	H	A	A	A	H	A	H	H	H	H	A	H	A	H	A	H	A	H	H	H	A	A	H	A
GBS_BIN_chr6_193650000	GBS-BIN	chr6	193650000	A	A	H	A	A	H	H	A	A	H	A	A	H	H	A	A	A	H	A	A	A	A	H	A	A	A	H	A	H	H	H	H	A	H	A	H	A	H	A	H	H	H	A	A	H	A
GBS_BIN_chr6_194350000	GBS-BIN	chr6	194350000	A	A	H	A	A	H	H	A	A	H	A	A	H	H	A	A	A	A	A	A	A	A	H	A	A	A	H	A	H	H	B	H	A	H	A	H	A	H	A	H	H	H	A	A	H	A
GBS_BIN_chr6_194450000	GBS-BIN	chr6	194450000	A	A	H	A	A	H	H	A	A	H	A	A	H	H	A	A	A	A	A	A	A	A	H	A	A	A	H	A	H	H	H	H	A	A	A	H	A	H	A	H	H	H	A	A	H	A
KS07045D12	Fluidigm-GT	chr6	194573823	A	A	H	A	A	H	H	A	A	H	A	A	H	H	A	A	H	H	A	A	A	A	H	A	A	A	H	A	H	H	H	H	A	A	A	H	A	H	A	H	H	H	A	A	H	A
GBS_BIN_chr6_194650000	GBS-BIN	chr6	194650000	A	A	H	A	A	H	H	A	A	H	A	A	H	H	A	A	A	H	A	A	A	A	H	A	A	A	H	A	H	H	H	H	A	A	A	H	A	H	A	H	H	H	A	H	A	A
GBS_BIN_chr6_194950000	GBS-BIN	chr6	194950000	A	A	H	A	A	H	H	A	A	H	A	A	H	H	A	A	A	H	A	A	A	A	H	A	A	A	H	A	H	H	H	H	A	A	A	H	A	H	A	H	H	H	A	H	A	A
GBS_BIN_chr6_195550000	GBS-BIN	chr6	195550000	A	A	H	A	A	H	H	A	A	B	A	A	H	H	A	A	A	H	A	A	A	A	H	A	A	A	H	A	H	H	H	H	A	A	A	H	A	H	A	H	H	H	A	H	H	A
GBS_BIN_chr6_195650000	GBS-BIN	chr6	195650000	A	A	H	A	A	H	H	A	A	B	A	A	H	H	A	A	A	H	A	A	A	A	H	A	A	A	H	A	H	H	H	H	A	A	A	H	A	H	A	H	H	H	A	H	H	A
50840.5	GT-seq	chr6	198279173	A	A	H	A	A	H	H	A	A	H	A	A	H	H	A	A	H	H	A	A	A	A	H	A	A	A	A	A	H	H	H	H	A	A	A	H	A	H	A	H	H	H	A	A	H	A
GBS_BIN_chr6_199950000	GBS-BIN	chr6	199950000	A	A	H	A	A	H	H	A	A	H	A	A	H	H	A	A	A	H	A	A	A	A	A	A	A	A	A	A	H	A	H	H	A	A	A	H	A	B	A	H	B	B	A	H	H	A
GBS_BIN_chr6_200550000	GBS-BIN	chr6	200550000	A	A	H	A	A	H	H	A	A	H	A	A	H	H	A	A	A	H	A	A	A	A	A	A	A	A	A	A	H	A	H	H	A	A	A	H	A	H	A	H	H	B	A	H	H	A
GBS_BIN_chr6_204050000	GBS-BIN	chr6	204050000	A	A	H	A	A	H	H	A	A	H	A	A	H	H	A	A	H	H	A	A	A	A	H	A	A	A	A	A	H	H	H	H	A	A	A	H	A	H	A	H	H	H	A	H	H	A
GBS_BIN_chr6_204250000	GBS-BIN	chr6	204250000	A	A	H	A	A	H	H	A	A	H	A	A	H	H	A	A	H	H	A	A	A	A	H	A	A	A	A	A	H	H	H	H	A	A	A	H	A	H	A	H	H	H	A	H	H	A
GBS_BIN_chr6_205150000	GBS-BIN	chr6	205150000	A	A	H	A	A	H	H	A	A	H	A	A	H	H	A	A	H	H	A	A	A	A	H	A	A	A	A	A	H	H	H	H	A	A	A	H	A	A	A	H	A	H	A	H	H	A
GBS_BIN_chr6_205450000	GBS-BIN	chr6	205450000	A	A	H	A	A	A	H	A	A	H	A	A	H	H	A	H	H	B	A	A	A	A	A	A	A	A	A	A	H	H	H	A	A	A	H	H	A	A	A	H	A	H	A	A	B	A
KS21063P23	Fluidigm-GT	chr6	205461225	A	H	H	A	A	H	H	A	A	H	A	A	H	H	A	H	H	H	A	A	A	A	H	A	A	A	A	A	H	H	H	H	A	A	H	H	A	A	A	H	A	H	A	A	H	A
GBS_BIN_chr6_207750000	GBS-BIN	chr6	207750000	A	A	H	A	A	H	H	A	A	H	A	A	H	H	A	H	H	B	A	A	A	A	A	A	A	A	A	A	H	H	H	H	A	A	H	H	A	A	A	H	A	H	A	A	B	A
GBS_BIN_chr6_207850000	GBS-BIN	chr6	207850000	A	A	H	A	A	H	H	A	A	H	A	A	H	H	A	H	H	B	A	A	A	A	A	A	A	A	A	A	H	H	H	H	A	A	H	H	A	A	A	H	A	H	A	A	B	A
GBS_BIN_chr6_207950000	GBS-BIN	chr6	207950000	A	H	H	A	A	H	H	A	A	H	A	A	H	H	A	H	H	B	H	A	A	A	H	A	A	A	A	A	H	H	H	H	A	A	H	H	A	A	A	H	A	H	A	A	H	A
GBS_BIN_chr6_209050000	GBS-BIN	chr6	209050000	A	H	H	A	A	H	H	A	A	H	A	A	H	H	A	H	H	B	H	A	A	A	H	A	A	A	A	A	H	H	H	H	A	A	H	H	A	A	A	H	A	H	A	A	H	A
GBS_BIN_chr6_209850000	GBS-BIN	chr6	209850000	A	H	H	A	A	H	H	A	A	H	A	A	H	H	A	H	H	H	H	A	A	A	H	A	A	A	A	A	H	H	H	H	A	A	H	H	A	A	A	H	A	H	A	A	H	A
GBS_BIN_chr6_210050000	GBS-BIN	chr6	210050000	A	H	H	A	A	H	H	A	A	H	A	A	H	H	H	H	H	H	H	A	A	A	H	H	A	A	A	A	H	H	H	H	A	A	H	H	A	A	A	H	A	H	A	A	H	A
GBS_BIN_chr6_214650000	GBS-BIN	chr6	214650000	A	H	H	A	A	H	H	A	A	H	A	A	H	H	H	H	H	H	H	A	A	A	H	H	A	A	A	A	H	H	H	H	A	A	H	H	A	A	A	H	A	H	A	A	H	A
GBS_BIN_chr6_217950000	GBS-BIN	chr6	217950000	A	H	H	H	A	H	H	A	A	H	A	A	H	H	H	H	H	H	H	A	A	A	H	H	A	A	A	A	H	H	H	H	A	H	H	H	A	A	A	H	A	A	A	A	H	A
GBS_BIN_chr6_218150000	GBS-BIN	chr6	218150000	A	H	H	H	A	H	H	A	A	H	A	A	H	H	H	H	H	H	H	A	A	A	H	H	A	A	A	A	H	H	H	H	A	H	H	H	A	A	A	H	A	A	A	A	H	A
CPIL_chr06_234922341	GBS-GT (121)	chr6	220534222	A	H	H	H	A	H	H	A	A	H	H	A	H	H	H	-	H	H	H	A	H	A	A	-	A	A	A	A	H	H	H	H	A	H	H	H	A	H	A	H	A	A	A	A	H	A
GBS-GT_chr06_234.9M	GBS-GT (84)	chr6	220534246	A	H	-	H	A	H	H	A	A	H	H	A	H	H	H	H	H	H	H	A	H	A	A	H	A	A	A	A	H	H	H	H	A	H	H	H	A	H	A	H	A	A	A	A	H	A
CPIL_chr06_234922332	GBS-GT (121)	chr6	220534246	A	H	H	H	A	H	H	A	A	H	H	A	H	H	H	-	H	H	H	A	H	A	-	-	A	A	A	A	H	H	H	H	A	H	H	H	A	H	A	H	A	A	A	A	H	A
GBS_BIN_chr6_220550000	GBS-BIN	chr6	220550000	A	H	H	H	A	H	H	A	A	H	A	A	H	H	H	H	H	H	H	A	A	A	H	H	A	A	A	A	H	H	H	H	A	H	H	H	A	A	A	H	A	A	A	A	H	A
GBS_BIN_chr6_221050000	GBS-BIN	chr6	221050000	A	H	H	H	A	H	H	A	A	H	A	A	H	H	H	H	H	H	H	A	A	A	H	H	A	A	A	A	H	H	H	H	A	H	H	B	A	A	A	H	A	A	A	A	H	A
GBS_BIN_chr6_221350000	GBS-BIN	chr6	221350000	A	H	H	H	A	H	H	A	A	H	B	A	H	H	H	H	H	H	H	A	B	A	A	B	A	A	A	A	H	H	H	H	A	H	H	H	A	H	A	H	A	A	A	B	H	A
GBS_BIN_chr6_222550000	GBS-BIN	chr6	222550000	A	H	H	H	A	H	H	A	A	H	B	A	H	H	H	H	H	H	H	A	B	A	A	B	A	A	A	A	H	H	B	H	A	H	H	H	A	H	A	H	A	A	A	B	H	A
GBS_BIN_chr6_223350000	GBS-BIN	chr6	223350000	A	H	H	H	A	H	H	A	A	H	B	A	H	H	H	H	H	H	H	A	B	A	A	B	A	A	A	A	H	H	B	H	A	H	H	H	A	H	A	H	A	A	A	B	H	A
CPIL_chr06_238085403	GBS-GT (121)	chr6	223645124	A	H	H	H	A	H	H	A	A	H	H	A	H	H	H	-	H	H	H	A	H	A	A	-	A	A	A	H	H	H	H	H	A	H	H	H	A	H	A	H	A	A	A	A	H	A
GBS-GT_chr06_238.1M	GBS-GT (84)	chr6	223645157	A	H	-	H	A	H	H	A	A	H	H	A	H	H	H	H	H	H	H	A	H	A	A	H	A	A	A	H	H	H	H	H	A	H	H	H	A	H	A	H	A	A	A	A	H	A
GBS_BIN_chr6_223850000	GBS-BIN	chr6	223850000	A	H	H	H	A	H	H	A	A	H	B	A	H	H	H	H	H	H	H	A	B	A	A	B	A	A	A	A	H	H	B	H	A	H	H	H	A	H	A	H	A	A	A	B	H	A
GBS_BIN_chr6_224050000	GBS-BIN	chr6	224050000	A	H	H	H	A	H	H	A	A	H	B	A	H	H	H	H	H	H	H	A	B	A	A	B	A	A	A	A	H	H	B	H	A	H	H	H	A	H	A	H	A	A	A	B	H	A
GBS_BIN_chr6_224650000	GBS-BIN	chr6	224650000	A	H	H	H	A	H	H	A	A	H	B	A	H	H	H	H	H	H	H	A	B	A	A	B	A	A	A	A	H	H	H	H	A	H	H	H	A	H	A	H	A	A	A	B	H	A
GBS_BIN_chr6_225150000	GBS-BIN	chr6	225150000	A	H	H	H	A	H	H	A	A	H	B	A	H	H	H	H	H	H	B	A	B	A	A	B	A	A	A	H	H	H	H	H	A	H	H	H	A	H	A	H	A	A	A	B	H	A
GBS_BIN_chr6_225250000	GBS-BIN	chr6	225250000	A	H	H	H	A	H	H	A	A	H	B	A	H	H	H	H	H	H	B	A	B	A	A	B	A	A	A	H	H	H	H	H	A	H	H	H	A	H	A	H	A	A	A	B	H	A
CAPS_CONTIG.11261	Fluidigm-GT	chr6	225332675	A	H	H	H	A	H	H	A	A	H	H	A	H	H	H	H	H	H	H	A	H	A	A	H	A	A	A	H	H	H	H	H	A	H	H	H	H	H	A	H	A	A	A	A	H	A
CPIL_chr06_240242131	GBS-GT (121)	chr6	227679133	A	H	H	H	A	H	-	A	A	H	H	A	H	H	H	-	-	H	H	A	H	A	-	-	A	A	A	H	H	H	-	-	-	H	H	H	H	H	A	H	-	A	A	H	H	A
GBS-GT_chr06_240.2M	GBS-GT (84)	chr6	227679176	A	H	-	H	A	H	H	A	A	H	H	A	H	H	H	H	H	H	H	A	H	A	A	H	A	A	A	H	H	H	H	H	A	H	H	H	H	H	A	H	A	A	A	H	H	A
GBS_BIN_chr6_227950000	GBS-BIN	chr6	227950000	A	H	H	H	A	H	H	A	A	H	B	A	H	H	H	H	H	H	B	A	H	A	A	B	A	A	A	H	H	H	H	H	A	H	H	H	H	H	A	H	A	A	A	H	H	A
GBS_BIN_chr6_228028632	GBS-BIN	chr6	228028632	A	H	H	H	A	H	H	A	A	H	A	A	H	H	H	H	H	H	H	A	H	A	A	A	A	A	A	H	H	H	H	H	A	H	H	H	H	H	A	H	A	A	A	H	H	A
CPIL_chr07_3518349	GBS-GT (121)	chr7	89490	-	H	H	A	A	A	A	-	H	H	H	-	A	A	H	-	A	H	H	A	H	H	A	-	-	A	-	H	H	A	H	A	H	H	H	H	H	A	A	H	A	A	A	-	A	A
CAPS_CONTIG.3817	Fluidigm-GT	chr7	541849	H	H	H	A	A	A	A	H	H	H	H	H	A	A	H	H	A	H	H	A	H	H	A	H	A	A	H	H	H	A	H	A	H	H	H	H	H	A	A	H	A	A	A	H	A	A
CAPS_CONTIG.10984	Fluidigm-GT	chr7	1206703	H	H	H	A	A	A	A	H	H	H	H	H	A	A	H	H	A	H	H	A	H	H	A	H	A	A	H	H	H	A	H	A	H	H	H	H	H	A	A	H	A	A	A	H	A	A
GBS_BIN_chr7_5750000	GBS-BIN	chr7	5750000	H	H	H	A	A	A	A	H	H	H	A	H	A	A	H	H	A	H	H	A	H	H	A	H	A	A	H	H	H	A	H	A	H	H	H	H	A	A	H	H	A	A	A	H	A	A
GBS_BIN_chr7_5850000	GBS-BIN	chr7	5850000	H	H	H	A	H	A	A	H	H	H	A	H	H	A	H	H	A	H	H	A	H	H	A	H	A	A	H	H	H	A	H	A	H	H	H	A	A	A	H	H	A	A	A	H	A	A
GBS_BIN_chr7_6250000	GBS-BIN	chr7	6250000	H	H	H	A	H	H	A	H	H	H	A	H	H	A	H	H	A	H	H	A	H	H	A	H	A	A	H	H	H	A	H	H	H	H	H	A	A	A	H	H	A	A	A	B	A	A
GBS_BIN_chr7_6450000	GBS-BIN	chr7	6450000	H	H	H	A	H	H	H	H	H	H	A	H	H	A	H	H	A	H	H	A	H	H	A	H	A	A	H	H	H	A	H	H	H	H	H	A	A	A	H	H	A	A	A	B	A	A
GBS_BIN_chr7_7950000	GBS-BIN	chr7	7950000	H	H	H	A	H	H	H	H	H	H	A	H	H	A	H	H	A	H	H	H	H	H	A	H	A	A	H	H	H	A	H	H	H	H	H	A	A	A	H	H	A	A	A	B	A	A
GBS_BIN_chr7_8850000	GBS-BIN	chr7	8850000	H	H	H	A	H	H	H	H	H	H	A	H	H	A	H	H	A	H	H	H	H	H	A	H	A	A	H	H	H	A	H	H	H	H	H	A	A	A	H	H	A	A	A	B	A	A
GBS_BIN_chr7_9250000	GBS-BIN	chr7	9250000	H	H	H	A	H	H	H	H	A	H	A	H	H	A	H	H	A	H	H	H	H	H	A	H	A	A	A	A	H	A	H	H	H	H	H	A	A	A	H	H	A	A	H	B	A	A
GBS_BIN_chr7_9650000	GBS-BIN	chr7	9650000	H	H	H	A	H	H	H	H	A	H	A	H	H	A	H	H	A	H	H	H	H	H	A	H	A	A	A	A	H	A	H	H	H	H	H	A	A	A	H	H	A	A	H	B	A	A
GBS_BIN_chr7_10550000	GBS-BIN	chr7	10550000	H	H	H	A	H	H	H	H	H	H	A	H	H	A	H	H	A	H	H	H	A	H	A	H	A	A	A	A	H	A	H	H	H	H	H	A	A	A	H	H	A	A	H	B	A	A
GBS_BIN_chr7_10650000	GBS-BIN	chr7	10650000	H	H	H	A	H	H	H	H	H	H	A	H	H	A	H	H	A	H	H	H	A	H	A	H	A	A	A	A	A	A	A	H	H	H	H	A	A	A	H	H	A	A	H	B	A	A
CAPS_CONTIG.9705	Fluidigm-GT	chr7	11237761	H	H	H	A	H	H	H	H	H	H	A	H	H	A	H	H	A	H	H	H	H	H	A	H	A	A	A	A	H	A	H	H	H	H	H	A	A	A	H	H	A	A	H	H	A	A
GBS_BIN_chr7_11450000	GBS-BIN	chr7	11450000	H	H	H	A	H	H	H	H	H	H	A	H	H	A	A	H	A	H	H	H	A	H	A	H	A	A	A	A	H	A	H	H	H	H	H	A	A	A	H	H	A	A	H	B	A	A
GBS_BIN_chr7_13050000	GBS-BIN	chr7	13050000	H	H	H	A	H	H	H	H	H	H	A	H	H	A	H	H	A	H	H	H	A	H	A	H	A	A	A	A	H	A	H	H	H	H	H	A	A	A	H	H	A	A	H	B	A	A
GBS_BIN_chr7_16250000	GBS-BIN	chr7	16250000	H	H	H	A	H	H	H	H	H	A	A	H	H	A	H	H	A	H	H	H	H	H	A	H	A	A	A	A	H	A	H	H	H	H	H	A	A	A	H	H	A	A	H	B	A	A
GBS_BIN_chr7_17550000	GBS-BIN	chr7	17550000	H	H	H	A	H	H	H	H	H	A	A	H	H	A	H	H	A	H	H	H	H	H	A	H	A	A	A	A	H	A	H	H	H	H	H	A	A	A	H	H	A	A	H	B	A	A
GBS_BIN_chr7_18450000	GBS-BIN	chr7	18450000	H	H	H	A	H	H	H	H	H	A	A	H	H	A	H	H	A	H	H	H	H	H	A	H	A	A	A	A	H	A	H	H	H	H	H	A	A	H	H	H	H	A	H	B	A	A
GBS_BIN_chr7_20150000	GBS-BIN	chr7	20150000	H	H	A	A	H	H	H	H	H	A	A	H	H	A	H	H	A	H	H	H	B	H	A	H	A	A	A	A	H	A	H	H	H	H	H	A	A	H	H	H	H	A	B	B	A	A
GBS_BIN_chr7_22250000	GBS-BIN	chr7	22250000	H	H	A	A	H	H	H	H	H	H	A	A	H	A	H	H	A	B	H	H	B	H	A	B	A	A	A	A	H	A	H	H	H	H	H	A	A	H	H	B	H	A	B	B	A	A
GBS_BIN_chr7_22950000	GBS-BIN	chr7	22950000	H	H	A	A	H	H	H	H	H	H	A	A	H	A	H	H	A	B	H	H	B	H	A	A	A	A	A	A	H	A	H	H	H	H	H	A	A	H	H	H	H	A	B	B	A	A
GBS_BIN_chr7_23350000	GBS-BIN	chr7	23350000	H	H	A	A	H	H	H	H	H	H	A	A	H	A	H	H	A	B	H	H	B	H	A	A	A	A	A	A	H	A	H	H	H	H	H	A	A	H	H	H	H	A	B	B	A	A
GBS_BIN_chr7_23450000	GBS-BIN	chr7	23450000	H	H	A	A	H	H	H	H	H	H	A	H	H	A	H	H	A	H	H	H	B	H	A	A	A	A	A	A	H	A	H	H	H	H	H	A	A	H	H	H	H	A	B	B	A	A
GBS_BIN_chr7_23650000	GBS-BIN	chr7	23650000	H	H	A	A	H	H	H	H	H	H	A	H	H	A	H	H	A	H	H	H	B	H	A	A	A	A	A	A	H	A	A	H	B	H	H	A	A	H	H	H	H	A	H	H	A	A
GBS_BIN_chr7_24050000	GBS-BIN	chr7	24050000	H	H	A	A	H	H	H	H	H	H	A	H	H	A	H	H	A	H	H	H	B	H	A	A	A	A	A	A	H	A	A	H	B	H	H	A	A	H	H	H	H	A	H	H	A	A
GBS_BIN_chr7_24150000	GBS-BIN	chr7	24150000	H	H	A	A	H	H	H	H	H	H	A	H	H	A	H	H	A	H	H	H	B	H	A	A	A	A	A	A	H	A	A	H	B	H	H	A	A	H	H	H	H	A	H	H	A	A
GBS_BIN_chr7_25750000	GBS-BIN	chr7	25750000	H	H	A	A	H	H	H	H	A	H	A	H	H	A	H	H	A	H	H	H	B	A	A	A	A	A	A	A	H	A	A	H	B	H	A	A	A	B	H	H	A	A	H	H	A	A
GBS_BIN_chr7_25950000	GBS-BIN	chr7	25950000	H	H	A	A	H	H	H	H	H	H	A	H	H	A	H	H	A	H	B	H	B	H	A	A	A	A	A	A	H	A	A	H	B	H	A	A	A	B	H	H	A	A	H	H	A	A
GBS_BIN_chr7_26150000	GBS-BIN	chr7	26150000	H	H	A	A	H	H	H	H	H	H	A	H	H	A	H	H	A	H	H	H	B	H	A	A	A	A	A	A	H	A	A	H	B	H	A	A	A	H	H	H	H	A	H	H	A	A
GBS_BIN_chr7_27650000	GBS-BIN	chr7	27650000	H	H	A	A	H	H	H	H	H	H	A	H	H	A	H	H	A	H	H	H	B	H	A	A	A	A	A	A	H	A	A	H	B	H	A	A	A	H	H	H	H	A	H	H	A	A
CPIL_chr07_32594002	GBS-GT (121)	chr7	31182492	-	-	A	-	H	-	-	-	-	H	-	H	H	-	H	-	A	H	-	H	H	H	A	-	A	A	A	A	-	A	A	-	-	H	H	-	A	H	H	H	H	A	-	-	A	A
GBS-GT_chr07_32.6M	GBS-GT (84)	chr7	31182537	H	H	-	A	H	H	H	H	H	H	A	H	H	A	H	H	A	H	H	H	H	H	A	H	A	A	A	A	H	A	A	H	H	H	H	A	A	H	H	H	H	A	H	H	A	A
GBS_BIN_chr7_33750000	GBS-BIN	chr7	33750000	H	H	A	A	H	H	H	H	H	H	A	H	H	A	H	H	A	H	H	H	H	H	A	H	A	A	A	A	H	A	A	H	B	H	A	A	A	H	H	H	H	A	H	H	A	A
GBS_BIN_chr7_34450000	GBS-BIN	chr7	34450000	H	H	A	A	H	H	H	H	H	H	A	H	H	A	H	H	A	H	H	H	H	H	A	H	A	A	A	A	H	A	A	H	H	H	H	A	A	H	H	H	H	A	H	H	A	A
GBS-GT_chr07_61.9M	GBS-GT (84)	chr7	36562309	H	H	-	A	H	H	H	H	H	H	A	H	H	A	H	H	A	H	H	H	H	H	A	H	A	A	A	A	H	A	A	H	H	H	H	A	A	H	H	H	H	H	H	H	A	A
CPIL_chr07_61856220	GBS-GT (121)	chr7	36562309	H	H	A	A	H	H	H	H	-	H	A	H	H	A	H	-	-	H	-	H	H	H	A	-	A	A	A	A	H	A	A	-	-	H	H	A	A	H	H	H	H	H	H	H	A	A
GBS_BIN_chr7_38550000	GBS-BIN	chr7	38550000	H	H	A	A	H	H	H	H	H	H	A	H	H	A	H	H	A	H	H	H	H	H	A	H	A	A	A	A	H	A	A	H	H	H	H	A	A	H	H	H	H	A	H	H	A	A
GBS_BIN_chr7_39950000	GBS-BIN	chr7	39950000	H	H	A	A	H	H	H	H	H	B	A	H	H	A	H	H	A	H	H	H	H	H	A	H	A	A	A	A	H	A	A	H	H	H	H	A	A	H	H	H	H	H	H	H	A	A
GBS_BIN_chr7_41350000	GBS-BIN	chr7	41350000	H	H	A	A	H	H	H	H	H	B	A	H	H	A	H	H	A	H	H	H	H	H	A	H	A	A	A	A	H	A	A	H	H	H	H	A	A	H	H	H	H	H	H	H	A	A
GBS_BIN_chr7_42250000	GBS-BIN	chr7	42250000	H	H	A	A	H	H	H	H	H	H	A	A	H	A	H	H	A	A	H	H	B	B	A	H	A	A	A	A	H	A	A	H	A	B	H	A	A	H	H	H	H	H	B	H	A	A
GBS_BIN_chr7_42550000	GBS-BIN	chr7	42550000	H	H	A	A	H	H	H	H	H	H	A	A	H	A	H	H	A	H	H	H	B	B	A	H	A	A	A	A	H	A	A	H	A	B	B	A	A	H	H	H	H	H	B	B	A	A
GBS_BIN_chr7_42850000	GBS-BIN	chr7	42850000	H	H	A	A	H	H	H	H	H	H	A	A	H	A	H	H	A	H	H	H	A	A	A	H	A	A	A	A	H	A	A	H	A	H	B	A	A	H	H	H	H	H	B	B	A	A
GBS_BIN_chr7_43350000	GBS-BIN	chr7	43350000	H	H	A	A	H	H	H	H	H	H	A	A	H	A	H	H	A	H	H	H	A	A	A	H	A	A	A	A	H	A	A	H	A	H	B	A	A	H	H	H	H	H	B	B	A	A
GBS_BIN_chr7_43750000	GBS-BIN	chr7	43750000	H	H	A	A	H	H	H	H	H	H	A	A	H	A	B	H	A	H	H	H	A	A	A	B	A	A	A	A	H	A	A	H	A	H	B	A	A	A	H	H	H	H	B	B	A	A
GBS_BIN_chr7_44050000	GBS-BIN	chr7	44050000	H	H	A	A	H	H	H	H	H	H	A	A	H	A	B	H	A	H	H	H	A	A	A	B	A	A	A	A	H	A	A	H	A	H	B	A	A	A	H	H	H	H	B	B	A	A
GBS_BIN_chr7_44150000	GBS-BIN	chr7	44150000	H	H	A	A	H	H	H	H	B	H	A	A	H	A	A	H	A	H	H	H	A	A	A	A	A	A	A	A	H	A	A	H	A	H	B	A	A	A	H	H	H	H	H	B	A	A
GBS_BIN_chr7_44450000	GBS-BIN	chr7	44450000	H	H	A	A	H	H	A	H	H	H	A	A	H	A	A	H	A	H	H	H	A	A	A	A	A	A	A	A	H	A	A	H	A	H	B	A	A	H	H	H	H	H	H	B	A	A
GBS_BIN_chr7_44950000	GBS-BIN	chr7	44950000	H	H	A	A	H	H	A	H	H	A	A	A	H	A	A	H	A	H	H	H	H	A	A	H	A	A	A	A	H	A	A	H	A	H	H	A	A	H	H	H	H	H	H	A	A	A
GBS-GT_chr07_117.2M	GBS-GT (84)	chr7	45028010	H	H	-	A	H	H	H	H	H	H	A	A	H	A	H	H	A	H	H	H	H	H	A	H	A	A	A	A	H	A	A	H	A	H	H	A	A	H	H	H	H	H	H	H	A	A
GBS_BIN_chr7_46250000	GBS-BIN	chr7	46250000	H	H	A	A	H	H	H	H	H	B	A	A	H	A	H	H	A	H	H	H	H	H	A	H	A	A	A	A	H	A	A	H	A	H	H	A	A	H	H	H	H	H	H	A	A	A
GBS_BIN_chr7_46650000	GBS-BIN	chr7	46650000	H	H	A	A	H	H	H	H	H	B	A	A	H	A	H	H	A	H	H	H	H	H	A	H	A	A	A	A	H	A	A	H	A	H	H	A	A	H	H	H	H	H	H	A	A	A
GBS_BIN_chr7_48050000	GBS-BIN	chr7	48050000	H	H	A	A	H	H	H	H	H	B	A	A	H	A	H	H	A	H	H	B	H	H	A	H	A	A	A	A	H	A	A	H	A	H	H	A	A	H	H	H	H	H	H	A	A	A
GBS_BIN_chr7_48150000	GBS-BIN	chr7	48150000	H	H	A	A	H	H	H	H	H	B	A	A	H	A	H	H	A	H	H	B	H	H	A	H	A	A	A	A	H	A	A	H	A	H	H	A	A	H	H	H	H	H	H	A	A	A
GBS_BIN_chr7_48250000	GBS-BIN	chr7	48250000	H	H	A	A	H	H	H	H	H	B	A	A	H	A	H	H	A	H	H	B	H	H	A	H	A	A	A	A	H	A	A	H	A	H	H	A	A	H	H	H	H	H	H	A	A	A
GBS_BIN_chr7_49650000	GBS-BIN	chr7	49650000	H	H	A	A	H	H	H	H	H	H	A	A	H	A	H	H	A	H	H	H	H	H	A	H	A	A	A	A	H	A	A	H	A	H	H	A	A	H	H	H	H	H	H	B	A	A
GBS_BIN_chr7_49750000	GBS-BIN	chr7	49750000	H	H	A	A	H	H	H	H	H	H	A	A	H	A	H	H	A	H	H	H	H	H	A	H	A	A	A	A	H	A	A	H	A	H	H	A	A	H	H	H	H	H	H	B	A	A
GBS_BIN_chr7_51850000	GBS-BIN	chr7	51850000	H	H	A	A	A	H	H	H	H	H	A	A	A	A	H	H	A	H	H	H	H	H	A	A	A	A	A	A	H	A	A	H	A	H	H	A	A	A	H	H	H	H	A	B	A	A
GBS_BIN_chr7_51950000	GBS-BIN	chr7	51950000	H	H	A	A	A	H	H	H	H	H	A	A	A	A	H	H	A	H	H	H	H	H	A	A	A	A	A	A	H	A	A	H	A	H	H	A	A	A	H	H	H	H	A	B	A	A
GBS_BIN_chr7_52050000	GBS-BIN	chr7	52050000	H	H	A	A	A	H	H	H	H	H	A	A	A	A	H	H	A	H	H	H	H	H	A	H	A	A	A	A	H	A	A	H	A	H	H	A	A	A	H	H	H	H	A	B	A	A
GBS_BIN_chr7_52250000	GBS-BIN	chr7	52250000	H	H	A	A	H	H	H	H	H	H	A	A	H	A	H	H	A	H	H	H	B	H	A	H	A	A	A	A	H	A	A	H	A	H	H	A	A	A	H	H	H	H	H	B	A	A
GBS_BIN_chr7_52550000	GBS-BIN	chr7	52550000	H	H	A	A	H	H	H	H	H	H	A	A	H	A	H	H	A	H	H	H	B	H	A	H	A	A	A	A	H	A	A	H	A	H	H	A	A	A	H	H	H	H	H	B	A	A
GBS_BIN_chr7_53050000	GBS-BIN	chr7	53050000	H	H	A	A	H	H	H	H	H	H	A	A	H	A	H	H	A	H	B	H	B	H	A	H	A	A	A	A	H	A	A	H	A	H	H	A	A	A	H	H	H	H	H	B	A	A
GBS_BIN_chr7_53150000	GBS-BIN	chr7	53150000	H	H	A	A	H	H	H	H	H	H	A	A	H	A	A	H	A	H	H	H	H	H	A	H	A	A	A	A	H	A	A	H	A	H	B	A	A	A	H	H	H	H	H	B	A	A
GBS_BIN_chr7_53950000	GBS-BIN	chr7	53950000	H	H	A	A	H	H	H	H	H	H	A	A	H	A	A	H	A	H	H	H	H	H	A	H	A	A	A	A	H	A	A	H	A	H	B	A	A	A	H	H	H	H	H	B	A	A
GBS_BIN_chr7_58450000	GBS-BIN	chr7	58450000	H	H	A	A	H	H	H	H	H	H	A	A	H	A	H	H	A	H	H	H	H	H	A	H	A	A	A	A	H	A	A	H	A	H	B	A	A	H	H	H	H	H	H	B	A	A
GBS_BIN_chr7_59750000	GBS-BIN	chr7	59750000	H	H	A	A	H	H	H	H	H	H	A	A	H	A	H	H	A	H	H	H	H	H	A	H	A	A	A	A	H	A	A	H	A	H	H	A	A	H	H	H	H	H	H	H	A	A
GBS_BIN_chr7_60250000	GBS-BIN	chr7	60250000	H	H	A	A	H	H	H	H	H	H	A	A	H	A	H	H	A	A	H	H	H	H	A	H	A	A	A	A	H	A	A	H	A	H	H	A	A	H	H	H	H	H	H	H	A	A
GBS_BIN_chr7_60450000	GBS-BIN	chr7	60450000	H	H	A	A	H	H	H	H	H	H	A	A	H	A	H	H	A	A	A	H	H	H	A	H	A	A	A	A	H	A	A	H	A	H	H	A	A	H	H	H	H	A	H	H	A	A
GBS_BIN_chr7_61350000	GBS-BIN	chr7	61350000	H	H	A	A	H	H	H	H	H	H	A	A	H	A	H	H	A	A	A	H	H	H	A	H	A	A	A	A	H	A	A	H	A	H	H	A	A	H	H	H	H	A	H	H	A	A
GBS_BIN_chr7_61950000	GBS-BIN	chr7	61950000	H	H	A	A	H	H	H	H	H	H	A	A	H	A	H	H	A	B	H	H	H	H	A	H	A	A	A	A	H	A	A	H	A	H	H	A	A	H	H	H	H	B	H	H	A	A
GBS_BIN_chr7_62750000	GBS-BIN	chr7	62750000	H	H	A	A	H	H	H	H	H	A	A	A	H	A	H	H	A	B	H	H	H	H	A	H	A	A	A	A	H	A	A	H	A	H	H	A	A	H	H	H	H	B	H	H	A	A
GBS_BIN_chr7_62950000	GBS-BIN	chr7	62950000	H	H	A	A	H	H	H	H	H	B	A	A	H	A	H	H	A	B	H	H	H	B	A	H	A	A	A	A	H	A	A	H	A	B	H	A	A	H	H	H	H	B	H	B	A	A
GBS_BIN_chr7_63950000	GBS-BIN	chr7	63950000	H	H	A	A	H	H	H	H	H	B	A	A	H	A	H	H	A	B	H	H	H	B	A	H	A	A	A	A	H	A	A	H	A	B	H	A	A	H	H	H	H	B	H	B	A	A
GBS_BIN_chr7_64250000	GBS-BIN	chr7	64250000	H	H	A	A	H	H	H	H	H	B	A	A	H	A	H	H	A	B	H	H	H	B	A	H	A	A	A	A	H	A	A	H	A	B	H	A	A	H	H	H	H	B	H	A	A	A
GBS_BIN_chr7_64450000	GBS-BIN	chr7	64450000	H	H	A	A	H	H	H	H	H	B	A	A	H	A	H	H	A	B	H	H	H	B	A	H	A	A	A	A	H	A	A	H	A	B	H	A	A	H	H	H	H	B	H	A	A	A
GBS_BIN_chr7_65350000	GBS-BIN	chr7	65350000	H	H	A	A	H	H	H	H	H	A	A	A	H	A	H	H	A	A	H	B	H	B	A	H	A	A	A	A	H	A	A	H	A	B	A	A	A	H	H	H	B	H	H	A	A	A
GBS_BIN_chr7_65850000	GBS-BIN	chr7	65850000	H	H	A	A	H	H	H	H	A	A	A	A	H	A	H	H	A	A	H	H	H	B	A	A	A	A	A	A	A	A	A	H	A	B	A	A	A	H	H	H	H	H	H	A	A	A
GBS_BIN_chr7_66050000	GBS-BIN	chr7	66050000	H	H	A	A	H	H	H	H	A	H	A	A	H	A	H	H	A	A	H	H	H	B	A	A	A	A	A	A	A	A	A	H	A	B	A	A	A	H	H	H	H	H	H	A	A	A
GBS_BIN_chr7_67050000	GBS-BIN	chr7	67050000	H	H	A	A	H	H	H	H	A	H	A	A	H	A	H	H	A	A	H	H	H	B	A	A	A	A	A	A	A	A	A	H	A	B	A	A	A	H	H	H	H	H	H	A	A	A
GBS_BIN_chr7_67950000	GBS-BIN	chr7	67950000	H	H	A	A	H	H	H	H	H	H	A	A	H	A	H	H	A	A	H	H	H	B	A	H	A	A	A	A	A	A	A	H	A	B	A	A	A	H	H	H	H	H	H	A	A	A
GBS_BIN_chr7_68850000	GBS-BIN	chr7	68850000	H	H	A	A	H	H	H	H	H	H	A	A	H	A	H	H	A	A	H	H	H	H	A	H	A	A	A	A	A	A	A	H	A	B	A	A	A	H	H	H	H	H	H	A	A	A
GBS_BIN_chr7_69550000	GBS-BIN	chr7	69550000	H	H	A	A	H	H	H	H	H	H	A	A	H	A	H	H	A	A	H	H	H	H	A	H	A	A	A	A	A	A	A	H	A	H	H	A	A	H	H	H	H	H	H	A	A	A
GBS_BIN_chr7_69650000	GBS-BIN	chr7	69650000	H	H	A	A	H	H	H	H	H	H	A	A	H	A	H	H	A	H	H	H	H	H	A	H	A	A	A	A	H	A	A	H	A	H	H	A	A	H	H	H	H	B	H	A	A	A
GBS_BIN_chr7_69950000	GBS-BIN	chr7	69950000	H	H	A	A	H	H	H	H	H	H	A	A	H	A	H	H	A	H	H	H	H	H	A	H	A	A	A	A	H	A	A	H	A	H	H	A	A	H	H	H	H	B	H	A	A	A
GBS_BIN_chr7_70150000	GBS-BIN	chr7	70150000	H	H	A	A	H	H	H	H	H	A	A	A	H	A	H	H	A	H	H	H	H	H	A	H	A	A	A	A	H	A	A	H	A	H	H	A	A	H	H	H	H	H	H	A	A	A
GBS_BIN_chr7_71450000	GBS-BIN	chr7	71450000	H	H	A	A	H	H	H	H	H	A	A	A	H	A	H	H	A	H	H	H	H	H	A	H	A	A	A	A	H	A	A	H	A	H	H	A	A	H	H	H	H	H	H	A	A	A
GBS_BIN_chr7_71750000	GBS-BIN	chr7	71750000	H	H	A	A	H	H	H	H	H	H	A	A	H	A	H	H	A	H	H	H	H	H	A	H	A	A	A	A	H	A	A	H	A	H	H	A	A	H	H	H	H	H	H	B	A	A
GBS_BIN_chr7_73650000	GBS-BIN	chr7	73650000	H	H	A	A	H	H	H	H	H	H	A	A	H	A	H	H	A	H	H	H	H	H	A	H	A	A	A	A	H	A	A	H	A	H	H	A	A	H	H	H	H	H	H	B	A	A
GBS_BIN_chr7_74950000	GBS-BIN	chr7	74950000	H	H	A	A	H	H	H	H	B	H	A	A	H	A	H	H	A	H	H	H	H	H	A	B	A	A	A	A	H	A	A	H	A	H	H	A	A	H	H	H	H	H	H	B	A	A
GBS_BIN_chr7_75450000	GBS-BIN	chr7	75450000	H	H	A	A	H	H	H	H	B	H	A	A	H	A	H	H	A	H	H	H	H	H	A	H	A	A	A	A	H	A	A	H	A	H	H	A	A	H	H	H	H	H	H	B	A	A
GBS_BIN_chr7_75850000	GBS-BIN	chr7	75850000	H	H	A	A	H	H	H	H	B	H	A	A	H	A	H	H	A	H	H	H	H	H	A	H	A	A	A	A	H	A	A	H	A	H	H	A	A	H	H	H	H	H	H	B	A	A
GBS_BIN_chr7_76350000	GBS-BIN	chr7	76350000	H	H	A	A	H	H	H	H	B	H	A	A	H	A	H	H	A	H	H	H	H	H	A	H	A	A	A	A	H	A	A	H	A	H	H	A	A	H	H	H	H	H	H	B	A	A
GBS_BIN_chr7_76750000	GBS-BIN	chr7	76750000	H	A	A	A	H	H	H	H	A	H	A	A	H	A	A	H	A	H	H	H	H	H	A	H	A	A	A	A	A	A	A	H	A	H	H	A	A	H	H	H	H	H	H	B	A	A
GBS_BIN_chr7_77250000	GBS-BIN	chr7	77250000	H	H	A	A	H	H	H	H	A	H	A	A	H	A	A	H	A	H	H	H	H	H	A	H	A	A	A	A	H	A	A	H	A	H	H	A	A	H	H	H	H	H	H	B	A	A
GBS_BIN_chr7_77950000	GBS-BIN	chr7	77950000	H	H	A	A	H	H	H	H	A	H	A	A	H	A	A	H	A	H	H	H	H	H	A	H	A	A	A	A	H	A	A	H	A	A	H	A	A	H	H	H	H	H	H	B	A	A
GBS_BIN_chr7_78250000	GBS-BIN	chr7	78250000	H	H	A	A	H	H	H	H	A	H	A	A	H	A	A	H	A	H	H	H	H	H	A	H	A	A	A	A	H	A	A	H	A	A	H	A	A	H	H	H	H	H	H	B	A	A
GBS_BIN_chr7_78550000	GBS-BIN	chr7	78550000	H	H	A	A	H	H	H	H	A	H	A	A	H	A	A	H	A	H	A	H	H	H	A	H	A	A	A	A	H	A	A	H	A	A	A	A	A	H	H	H	A	H	H	A	A	A
GBS_BIN_chr7_79450000	GBS-BIN	chr7	79450000	H	H	A	A	H	H	H	H	A	A	A	A	H	A	A	H	A	A	A	H	H	H	A	H	A	A	A	A	H	A	A	H	A	A	A	A	A	H	H	H	A	H	A	A	A	A
GBS_BIN_chr7_79650000	GBS-BIN	chr7	79650000	H	H	A	A	H	H	H	H	A	A	A	A	H	A	A	H	A	A	A	H	H	H	A	H	A	A	A	A	H	A	A	H	A	A	A	A	A	H	H	H	A	H	A	A	A	A
GBS_BIN_chr7_80150000	GBS-BIN	chr7	80150000	H	H	A	A	H	H	H	H	A	A	A	A	H	A	H	H	A	A	A	H	H	H	A	H	A	A	A	A	H	A	A	H	A	A	A	A	A	H	H	H	A	H	A	A	A	A
GBS_BIN_chr7_80650000	GBS-BIN	chr7	80650000	H	H	A	A	H	H	H	H	A	H	A	A	H	A	H	H	A	A	A	B	B	H	A	H	A	A	A	A	H	A	A	H	A	A	A	A	A	A	H	H	A	H	A	A	A	A
GBS_BIN_chr7_82150000	GBS-BIN	chr7	82150000	H	H	A	A	H	H	H	H	A	H	A	A	H	A	H	H	A	A	A	B	B	H	A	H	A	A	A	A	H	A	A	H	A	A	H	A	A	A	H	H	H	H	A	A	A	A
GBS_BIN_chr7_82250000	GBS-BIN	chr7	82250000	H	H	A	A	H	H	H	H	A	H	A	A	H	A	H	H	A	A	A	B	B	H	A	H	A	A	A	A	H	A	A	H	A	A	H	A	A	A	H	H	H	H	A	H	A	A
GBS_BIN_chr7_82750000	GBS-BIN	chr7	82750000	H	H	A	A	H	H	H	H	A	H	A	A	H	A	H	H	A	A	A	B	H	H	A	H	A	A	A	A	H	A	A	H	A	A	H	A	A	A	H	H	H	H	A	H	A	A
GBS_BIN_chr7_84250000	GBS-BIN	chr7	84250000	H	H	A	A	H	H	H	H	A	H	A	A	H	A	H	H	A	A	A	B	H	H	A	H	A	A	A	A	H	A	A	H	A	A	H	A	A	A	H	H	H	H	A	H	A	A
GBS_BIN_chr7_85750000	GBS-BIN	chr7	85750000	H	H	A	A	H	H	H	H	A	H	A	A	H	A	H	H	A	H	A	H	H	H	A	H	A	A	A	A	A	A	A	H	A	A	H	A	A	A	H	H	H	H	A	H	A	A
GBS_BIN_chr7_85950000	GBS-BIN	chr7	85950000	H	H	A	A	H	H	H	H	A	A	A	A	H	A	A	H	A	H	A	H	H	H	A	A	A	A	A	A	H	A	A	A	A	A	A	A	A	H	H	H	H	H	H	H	A	A
GBS_BIN_chr7_88050000	GBS-BIN	chr7	88050000	H	H	A	A	H	H	H	H	A	A	A	A	H	A	A	H	A	H	A	H	H	H	A	A	A	A	A	A	H	A	A	A	A	A	A	A	A	H	H	H	H	H	H	H	A	A
GBS_BIN_chr7_88550000	GBS-BIN	chr7	88550000	H	H	A	A	H	H	H	H	A	A	A	A	H	A	A	H	A	H	A	H	H	H	A	A	A	A	A	A	H	A	A	A	A	A	A	A	A	H	H	H	A	H	H	H	A	A
GBS_BIN_chr7_89250000	GBS-BIN	chr7	89250000	H	H	A	A	H	H	H	H	A	A	A	A	H	A	A	H	A	H	A	H	H	H	A	H	A	A	A	A	H	A	A	H	A	A	A	A	A	H	H	H	A	H	H	H	A	A
GBS_BIN_chr7_89750000	GBS-BIN	chr7	89750000	H	H	A	A	H	H	H	H	B	H	A	A	H	A	H	H	A	H	B	H	H	H	A	H	A	A	A	A	H	A	A	H	A	B	A	A	A	H	H	H	H	H	H	H	A	A
GBS_BIN_chr7_89950000	GBS-BIN	chr7	89950000	H	H	A	A	H	H	H	H	B	H	A	A	H	A	H	H	A	H	B	H	H	H	A	H	A	A	A	A	H	A	A	H	A	B	A	A	A	H	H	H	H	H	H	H	A	A
GBS_BIN_chr7_92050000	GBS-BIN	chr7	92050000	H	H	A	A	H	H	H	H	H	H	A	A	H	A	H	H	A	H	H	H	H	H	A	H	A	A	A	A	H	A	A	H	A	B	A	A	A	A	H	H	H	H	H	H	A	A
GBS_BIN_chr7_94050000	GBS-BIN	chr7	94050000	H	H	A	A	H	H	H	H	H	H	A	A	H	A	H	H	A	H	H	H	H	H	A	H	A	A	A	A	H	A	A	H	A	H	H	A	A	H	H	H	H	H	H	B	A	A
GBS_BIN_chr7_94550000	GBS-BIN	chr7	94550000	H	H	A	A	H	H	H	H	B	H	A	A	H	A	H	H	A	H	H	H	B	H	A	H	A	A	A	A	H	A	A	H	A	H	H	A	A	H	H	H	H	H	H	B	A	A
GBS_BIN_chr7_94750000	GBS-BIN	chr7	94750000	H	H	A	A	H	H	H	H	B	H	A	A	H	A	H	H	A	H	H	H	B	H	A	H	A	A	A	A	H	A	A	H	A	H	H	A	A	H	H	H	H	H	H	B	A	A
GBS_BIN_chr7_96050000	GBS-BIN	chr7	96050000	H	H	A	A	H	H	H	H	B	H	A	A	H	A	H	H	A	H	H	H	H	H	A	H	A	A	A	A	H	A	A	H	A	H	H	A	A	H	H	H	H	H	H	A	A	A
GBS_BIN_chr7_96150000	GBS-BIN	chr7	96150000	H	H	A	A	H	H	H	H	B	H	A	A	H	A	H	H	A	H	H	H	H	H	A	H	A	A	A	A	H	A	A	H	A	H	H	A	A	H	H	H	H	H	H	A	A	A
GBS_BIN_chr7_96250000	GBS-BIN	chr7	96250000	H	H	A	A	H	H	H	H	B	H	A	A	H	A	H	H	A	H	H	B	H	H	A	H	A	A	A	A	H	A	A	H	A	H	H	A	A	H	H	H	H	H	H	A	A	A
GBS_BIN_chr7_97850000	GBS-BIN	chr7	97850000	H	H	A	A	H	H	H	H	B	H	A	A	H	A	H	H	A	H	H	H	H	H	A	H	A	A	A	A	H	A	A	H	A	H	A	A	A	H	H	H	H	H	H	A	A	A
GBS_BIN_chr7_99450000	GBS-BIN	chr7	99450000	H	H	A	A	H	H	H	H	B	H	A	A	H	A	H	H	A	H	H	H	H	H	A	H	A	A	A	A	H	A	A	H	A	H	A	A	A	H	H	H	H	H	H	A	A	A
GBS_BIN_chr7_101450000	GBS-BIN	chr7	101450000	H	H	A	A	H	H	H	H	H	H	A	A	H	A	H	H	A	H	H	H	H	H	A	H	A	A	A	A	H	A	A	H	A	H	A	A	A	H	H	H	H	H	H	H	A	A
GBS_BIN_chr7_102650000	GBS-BIN	chr7	102650000	H	H	A	A	H	H	H	H	H	H	A	A	H	A	H	H	A	H	H	H	H	H	A	A	A	A	A	A	H	A	A	H	A	H	H	A	A	B	H	H	H	H	H	H	A	A
GBS_BIN_chr7_104150000	GBS-BIN	chr7	104150000	H	H	A	A	H	H	H	H	H	H	A	A	H	A	H	H	A	H	H	H	H	H	A	A	A	A	A	A	H	A	A	H	A	H	H	A	A	B	H	H	H	H	H	H	A	A
GBS_BIN_chr7_104750000	GBS-BIN	chr7	104750000	H	H	A	A	H	H	H	H	H	H	A	A	H	A	H	H	A	H	H	H	H	H	A	A	A	A	A	A	H	A	A	H	A	H	H	A	A	B	H	H	H	H	H	H	A	A
GBS_BIN_chr7_104850000	GBS-BIN	chr7	104850000	H	H	A	A	H	H	H	H	H	H	A	A	H	A	H	H	A	H	H	H	H	H	A	A	A	A	A	A	H	A	A	H	A	H	H	A	A	B	H	H	H	H	A	H	A	A
GBS_BIN_chr7_105450000	GBS-BIN	chr7	105450000	H	H	A	A	H	H	H	H	H	H	A	A	H	A	H	H	A	H	H	B	H	H	A	A	A	A	A	A	H	A	A	H	A	H	B	A	A	B	H	H	H	H	H	B	A	A
GBS_BIN_chr7_105950000	GBS-BIN	chr7	105950000	H	H	A	A	H	H	H	H	H	H	A	A	H	A	H	H	A	B	H	B	H	H	A	A	A	A	A	A	H	A	A	H	A	H	B	A	A	B	H	H	B	H	H	A	A	A
GBS_BIN_chr7_106150000	GBS-BIN	chr7	106150000	H	H	A	A	H	A	H	H	H	H	A	A	H	A	H	H	A	H	H	B	H	H	A	A	A	A	A	A	H	A	A	H	A	H	B	A	A	B	H	H	B	H	H	A	A	A
GBS_BIN_chr7_106350000	GBS-BIN	chr7	106350000	H	H	A	A	H	A	H	H	H	H	A	A	H	A	H	H	A	H	H	B	H	H	A	A	A	A	A	A	H	A	A	H	A	H	B	A	A	B	H	H	B	H	H	A	A	A
GBS_BIN_chr7_107250000	GBS-BIN	chr7	107250000	H	H	A	A	H	A	H	H	H	H	A	A	H	A	H	H	A	H	H	B	H	H	A	A	A	A	A	A	H	A	A	H	A	H	B	A	A	B	H	H	B	H	H	A	A	A
GBS_BIN_chr7_107350000	GBS-BIN	chr7	107350000	H	H	A	A	H	H	H	H	H	A	A	A	H	A	H	H	A	H	H	B	H	H	A	H	A	A	A	A	H	A	A	H	A	H	H	A	A	B	H	H	B	H	H	A	A	A
GBS_BIN_chr7_107450000	GBS-BIN	chr7	107450000	H	H	A	A	H	H	H	H	H	A	A	A	H	A	H	H	A	H	H	B	H	H	A	H	A	A	A	A	H	A	A	H	A	H	H	A	A	B	H	H	B	H	H	A	A	A
GBS_BIN_chr7_107850000	GBS-BIN	chr7	107850000	H	H	A	A	H	H	H	H	H	B	A	A	H	A	H	H	A	H	H	B	H	H	A	H	A	A	A	A	H	A	A	H	A	H	H	A	A	B	H	H	B	H	H	A	A	A
GBS_BIN_chr7_108450000	GBS-BIN	chr7	108450000	H	H	A	A	H	H	H	H	H	B	A	A	H	A	H	H	A	H	H	B	H	H	A	H	A	A	A	A	H	A	A	H	A	H	H	A	A	B	H	H	B	H	H	A	A	A
GBS_BIN_chr7_109350000	GBS-BIN	chr7	109350000	H	H	A	A	H	H	H	H	H	B	A	A	H	A	H	H	A	H	B	B	A	H	A	H	A	A	A	A	H	A	A	H	A	H	H	A	A	B	H	H	B	H	H	A	A	A
GBS_BIN_chr7_110150000	GBS-BIN	chr7	110150000	H	H	A	A	H	H	H	H	H	B	A	A	H	A	H	H	A	H	B	B	H	H	A	H	A	A	A	A	H	A	A	H	A	H	H	A	A	B	H	H	B	H	H	A	A	A
GBS_BIN_chr7_111650000	GBS-BIN	chr7	111650000	H	H	A	A	H	H	H	H	H	B	A	A	H	A	H	H	A	H	B	B	H	H	A	H	A	A	A	A	H	A	A	H	A	H	H	A	A	H	B	B	B	B	H	A	A	A
GBS_BIN_chr7_113550000	GBS-BIN	chr7	113550000	H	H	A	A	H	H	H	H	H	H	A	A	H	A	H	H	A	H	B	B	H	H	A	H	A	A	A	A	H	A	A	H	A	H	H	A	A	H	B	B	H	B	H	A	A	A
GBS_BIN_chr7_114650000	GBS-BIN	chr7	114650000	H	H	A	A	H	H	H	H	H	H	A	A	H	A	H	H	A	H	B	B	H	H	A	H	A	A	A	A	H	A	A	H	A	H	H	A	A	H	B	H	H	B	H	A	A	A
GBS_BIN_chr7_114850000	GBS-BIN	chr7	114850000	H	H	A	A	H	H	H	H	H	H	A	A	H	A	H	H	A	H	B	B	H	H	A	H	A	A	A	A	H	A	A	H	A	H	H	A	A	H	B	H	H	B	H	A	A	A
GBS_BIN_chr7_114950000	GBS-BIN	chr7	114950000	H	H	A	A	H	H	H	H	H	H	A	A	H	A	H	H	A	H	B	H	H	H	A	H	A	A	A	A	H	A	A	H	A	H	H	A	A	H	H	H	H	B	H	A	A	A
GBS_BIN_chr7_115150000	GBS-BIN	chr7	115150000	H	H	A	A	H	H	H	H	H	H	A	A	H	A	H	H	A	H	B	H	H	H	A	H	A	A	A	A	H	A	A	H	A	H	H	A	A	H	H	H	H	H	H	A	A	A
GBS_BIN_chr7_115950000	GBS-BIN	chr7	115950000	H	H	A	A	H	H	H	H	H	H	A	A	H	A	H	H	A	H	B	H	H	H	A	H	A	A	A	A	H	A	A	H	A	H	H	A	A	H	H	H	H	H	H	A	A	A
GBS_BIN_chr7_116150000	GBS-BIN	chr7	116150000	H	H	A	A	H	H	H	H	H	H	A	A	H	A	H	H	A	H	B	H	H	H	A	H	A	A	A	A	H	A	A	H	A	H	H	A	A	H	H	H	H	H	H	A	A	A
GBS_BIN_chr7_116650000	GBS-BIN	chr7	116650000	H	H	A	A	H	H	H	H	H	H	A	A	H	A	H	H	A	H	B	H	B	H	A	H	A	A	A	A	H	A	A	H	A	H	H	A	A	H	H	H	H	H	H	A	A	A
GBS_BIN_chr7_116850000	GBS-BIN	chr7	116850000	H	H	A	A	H	H	H	H	H	H	A	A	H	A	H	H	A	H	B	H	H	A	A	H	A	A	A	A	H	A	A	H	A	H	H	A	A	H	H	H	H	H	H	A	A	A
GBS_BIN_chr7_116950000	GBS-BIN	chr7	116950000	H	H	A	A	H	H	H	H	H	H	A	A	H	A	H	H	A	H	B	H	H	A	A	H	A	A	A	A	H	A	A	H	A	H	H	A	A	H	H	H	H	H	H	A	A	A
GBS_BIN_chr7_119350000	GBS-BIN	chr7	119350000	H	H	A	A	H	H	H	H	H	H	A	A	H	A	H	H	A	H	B	H	H	A	A	H	A	A	A	A	H	A	A	H	A	B	H	A	A	H	H	H	H	H	H	B	A	A
GBS_BIN_chr7_120250000	GBS-BIN	chr7	120250000	H	H	A	A	H	H	H	H	H	H	A	A	H	A	H	H	A	H	B	H	H	A	A	H	A	A	A	A	H	A	A	H	A	B	H	A	A	H	H	H	H	H	H	B	A	A
GBS_BIN_chr7_120350000	GBS-BIN	chr7	120350000	H	H	A	A	H	H	H	H	H	H	A	A	H	A	H	H	A	H	H	H	H	A	A	H	A	A	A	A	H	A	A	H	A	H	H	A	A	H	H	H	H	H	H	A	A	A
GBS_BIN_chr7_121450000	GBS-BIN	chr7	121450000	H	H	A	A	H	A	H	H	H	A	A	A	H	A	H	H	A	H	H	H	H	H	A	H	A	A	A	A	H	A	A	H	A	H	H	A	A	H	H	H	H	H	A	A	A	A
GBS_BIN_chr7_121650000	GBS-BIN	chr7	121650000	H	H	A	A	H	A	H	H	H	A	A	A	H	A	H	H	A	H	H	H	H	H	A	H	A	A	A	A	H	A	A	H	A	H	H	A	A	H	H	H	H	H	A	A	A	A
GBS_BIN_chr7_121750000	GBS-BIN	chr7	121750000	H	H	A	A	H	H	H	H	H	A	A	A	H	A	H	H	A	H	H	H	H	H	A	A	A	A	A	A	H	A	A	H	A	H	H	A	A	H	H	H	H	H	A	A	A	A
GBS_BIN_chr7_121850000	GBS-BIN	chr7	121850000	H	H	A	A	H	H	H	H	H	A	A	A	H	A	H	H	A	H	H	H	H	H	A	A	A	A	A	A	A	A	A	H	A	H	H	A	A	H	H	H	H	H	H	A	A	A
GBS_BIN_chr7_122950000	GBS-BIN	chr7	122950000	H	H	A	A	H	H	H	H	H	A	A	A	H	A	H	H	A	H	H	H	H	H	A	A	A	A	A	A	A	A	A	H	A	H	H	A	A	H	H	H	H	H	H	A	A	A
GBS_BIN_chr7_123350000	GBS-BIN	chr7	123350000	H	H	A	A	H	H	H	H	H	H	A	A	H	A	H	H	A	H	H	H	H	H	A	A	A	A	A	A	A	A	A	H	A	H	H	A	A	H	H	H	H	H	H	A	A	A
GBS_BIN_chr7_123650000	GBS-BIN	chr7	123650000	H	H	A	A	H	H	H	H	H	H	A	A	H	A	H	H	A	H	H	H	H	H	A	A	A	A	A	A	H	A	A	H	A	H	H	A	A	H	H	H	H	H	H	A	A	A
GBS_BIN_chr7_125750000	GBS-BIN	chr7	125750000	H	H	A	A	H	H	H	H	H	H	A	A	H	A	H	H	A	H	H	H	H	H	A	H	A	A	A	A	H	A	A	H	A	H	H	A	A	H	H	H	A	H	H	B	A	A
GBS_BIN_chr7_126350000	GBS-BIN	chr7	126350000	H	H	A	A	H	H	H	H	H	H	A	A	H	A	H	H	A	H	H	H	H	H	A	H	A	A	A	A	H	A	A	H	A	H	H	A	A	H	H	H	A	H	H	B	A	A
GBS_BIN_chr7_127150000	GBS-BIN	chr7	127150000	H	H	A	A	H	H	H	H	H	H	A	A	H	A	H	H	A	H	H	H	H	H	A	H	A	A	A	A	H	A	A	H	A	H	H	A	A	H	H	H	A	H	H	B	A	A
GBS_BIN_chr7_129650000	GBS-BIN	chr7	129650000	H	H	A	A	H	H	H	H	H	H	A	A	H	A	H	H	A	H	H	H	H	H	A	H	A	A	A	A	H	A	A	H	A	H	H	A	A	H	H	H	B	H	H	B	A	A
GBS_BIN_chr7_129750000	GBS-BIN	chr7	129750000	H	H	A	A	H	H	H	H	H	H	A	A	H	A	H	H	A	H	H	H	H	H	A	H	A	A	A	A	H	A	A	H	A	H	H	A	A	H	H	H	B	H	H	B	A	A
GBS_BIN_chr7_129850000	GBS-BIN	chr7	129850000	H	H	A	A	H	H	H	H	H	H	A	A	H	A	H	H	A	H	H	H	B	H	A	H	A	A	A	A	H	A	A	H	A	H	H	A	A	B	H	H	B	H	H	B	A	A
GBS_BIN_chr7_130050000	GBS-BIN	chr7	130050000	H	H	A	A	H	H	H	H	H	A	A	A	B	A	H	H	A	H	H	H	B	H	A	H	A	A	A	A	H	A	A	H	A	H	B	A	A	A	H	H	B	B	H	B	A	A
GBS_BIN_chr7_131050000	GBS-BIN	chr7	131050000	H	H	A	A	H	H	H	H	H	A	A	A	H	A	H	H	A	H	H	B	B	H	A	H	A	A	A	A	H	A	A	H	A	H	B	A	A	A	H	H	B	B	H	B	A	A
GBS_BIN_chr7_131250000	GBS-BIN	chr7	131250000	H	H	A	A	H	H	H	H	H	A	A	A	H	A	H	H	A	H	H	H	A	H	A	H	A	A	A	A	H	A	A	H	A	H	B	A	A	A	H	H	H	B	H	A	A	A
GBS_BIN_chr7_131450000	GBS-BIN	chr7	131450000	H	H	A	A	H	H	H	H	H	A	A	A	H	A	H	H	A	H	H	H	A	H	A	H	A	A	A	A	H	A	A	H	A	H	B	A	A	A	H	H	H	B	H	A	A	A
GBS_BIN_chr7_132050000	GBS-BIN	chr7	132050000	H	H	A	A	H	H	H	H	H	A	A	A	H	A	H	H	A	H	H	H	A	H	A	H	A	A	A	A	H	A	A	H	A	H	A	A	A	A	H	H	H	B	H	A	A	A
GBS_BIN_chr7_132450000	GBS-BIN	chr7	132450000	H	H	A	A	H	H	H	H	H	H	A	A	H	A	H	H	A	H	H	H	A	H	A	B	A	A	A	A	H	A	A	H	A	H	A	A	A	A	H	H	H	B	H	A	A	A
GBS_BIN_chr7_132550000	GBS-BIN	chr7	132550000	H	H	A	A	H	H	H	H	H	H	A	A	H	A	H	H	A	H	H	H	A	H	A	B	A	A	A	A	H	A	A	H	A	H	A	A	A	A	H	H	H	B	H	A	A	A
GBS_BIN_chr7_132850000	GBS-BIN	chr7	132850000	H	H	A	A	H	H	H	H	H	H	A	A	H	A	H	H	A	H	H	H	H	H	A	H	A	A	A	A	H	A	A	H	A	H	A	A	A	A	H	H	H	A	H	A	A	A
GBS-GT_chr07_52.5M	GBS-GT (84)	chr7	132861222	H	H	-	A	H	H	H	H	H	-	A	A	-	A	H	H	A	H	-	-	-	-	A	H	A	A	A	A	H	A	A	-	A	-	H	A	A	H	-	H	H	-	H	-	-	A
GBS_BIN_chr7_134450000	GBS-BIN	chr7	134450000	H	H	A	A	H	H	H	H	H	H	A	A	H	A	B	H	A	H	H	H	H	H	A	H	A	A	A	A	H	A	A	H	A	H	A	A	A	A	H	H	H	A	H	A	A	A
GBS_BIN_chr7_137250000	GBS-BIN	chr7	137250000	H	H	A	A	H	H	H	H	H	H	A	A	H	A	H	H	A	H	H	H	H	H	A	H	A	A	A	A	H	A	A	H	A	A	A	A	A	H	H	H	H	A	H	A	A	A
GBS_BIN_chr7_137850000	GBS-BIN	chr7	137850000	H	H	A	A	H	H	H	H	H	H	A	A	H	A	H	H	A	H	H	H	H	H	A	H	A	A	A	A	H	A	A	H	A	A	A	A	A	H	H	H	H	A	H	A	A	A
GBS_BIN_chr7_138750000	GBS-BIN	chr7	138750000	H	H	A	A	H	H	H	H	A	H	A	A	H	A	H	H	A	H	H	H	H	H	A	H	A	A	A	A	H	A	A	H	A	A	A	A	A	H	H	H	H	A	H	A	A	A
GBS_BIN_chr7_138950000	GBS-BIN	chr7	138950000	H	H	A	A	H	H	H	H	A	H	A	A	H	A	H	H	A	H	H	H	H	H	A	H	A	A	A	A	H	A	A	H	A	H	A	A	A	B	H	H	H	A	H	A	A	A
GBS_BIN_chr7_139350000	GBS-BIN	chr7	139350000	H	H	A	A	H	H	H	H	A	H	A	A	H	A	H	H	A	H	H	H	H	H	A	H	A	A	A	A	H	A	A	H	A	H	A	A	A	H	H	H	B	A	H	H	A	A
GBS_BIN_chr7_139550000	GBS-BIN	chr7	139550000	H	H	A	A	H	H	H	H	A	H	A	A	H	A	H	H	A	H	H	H	H	H	A	A	A	A	A	A	H	A	A	H	A	H	A	A	A	H	H	H	H	A	A	H	A	A
GBS_BIN_chr7_139650000	GBS-BIN	chr7	139650000	H	H	A	A	H	H	H	H	A	H	A	A	H	A	H	H	A	H	H	H	H	H	A	A	A	A	A	A	H	A	A	H	A	H	A	A	A	H	H	H	H	A	A	H	A	A
GBS_BIN_chr7_141850000	GBS-BIN	chr7	141850000	H	H	A	A	H	H	H	H	H	H	A	A	H	A	H	H	A	H	H	H	H	H	A	H	A	A	A	A	H	A	A	H	A	H	A	A	A	H	H	H	H	B	A	H	A	A
GBS_BIN_chr7_143250000	GBS-BIN	chr7	143250000	H	H	A	A	H	H	H	H	H	H	A	A	H	A	H	H	A	H	H	H	B	H	A	H	A	A	A	A	H	A	A	H	A	H	A	A	A	H	H	H	H	B	H	H	A	A
GBS_BIN_chr7_144850000	GBS-BIN	chr7	144850000	H	H	A	A	H	H	H	H	H	H	A	A	H	A	H	H	A	H	H	H	B	H	A	H	A	A	A	A	H	A	A	H	A	H	A	A	A	H	H	H	H	B	H	H	A	A
GBS_BIN_chr7_146050000	GBS-BIN	chr7	146050000	H	H	A	A	H	H	H	H	H	H	A	A	H	A	H	H	A	H	B	H	B	H	A	H	A	A	A	A	H	A	A	H	A	H	A	A	A	H	H	H	H	B	H	B	A	A
GBS_BIN_chr7_146150000	GBS-BIN	chr7	146150000	H	H	A	A	H	H	H	H	H	H	A	A	H	A	H	H	A	H	B	H	B	H	A	H	A	A	A	A	H	A	A	H	A	H	A	A	A	H	H	H	H	B	H	B	A	A
GBS_BIN_chr7_146850000	GBS-BIN	chr7	146850000	H	H	A	A	H	H	H	H	H	H	A	A	H	A	H	H	A	H	B	H	B	H	A	H	A	A	A	A	H	A	A	H	A	H	A	A	A	H	H	H	H	B	H	B	A	A
GBS_BIN_chr7_147250000	GBS-BIN	chr7	147250000	H	B	A	A	H	H	H	H	H	B	A	A	H	A	H	H	A	B	B	H	B	B	A	H	A	A	A	A	H	A	A	H	A	B	A	A	A	B	H	H	B	B	B	B	A	A
GBS_BIN_chr7_147350000	GBS-BIN	chr7	147350000	H	B	A	A	H	H	H	H	H	B	A	A	H	A	H	H	A	B	B	H	B	B	A	H	A	A	A	A	H	A	A	H	A	B	A	A	A	B	H	H	B	B	B	B	A	A
GBS_BIN_chr7_147450000	GBS-BIN	chr7	147450000	H	H	A	A	H	H	H	H	B	B	A	A	H	A	H	H	A	B	B	H	B	B	A	H	A	A	A	A	B	A	A	H	A	B	A	A	A	B	H	H	B	B	A	B	A	A
GBS_BIN_chr7_147550000	GBS-BIN	chr7	147550000	H	H	A	A	H	H	H	H	B	B	A	A	H	A	H	H	A	B	B	H	B	B	A	H	A	A	A	A	B	A	A	H	A	B	A	A	A	B	H	H	B	B	A	B	A	A
GBS_BIN_chr7_148050000	GBS-BIN	chr7	148050000	H	H	A	A	H	H	H	H	B	B	A	A	H	A	H	H	A	B	A	H	B	B	A	H	A	A	A	A	A	A	A	H	A	H	A	A	A	B	H	H	B	B	A	B	A	A
GBS_BIN_chr7_148250000	GBS-BIN	chr7	148250000	H	H	A	A	H	H	H	H	H	H	A	A	B	A	H	H	A	H	A	H	B	B	A	H	A	A	A	A	A	A	A	H	A	H	A	A	A	B	H	H	B	H	A	B	A	A
GBS_BIN_chr7_148850000	GBS-BIN	chr7	148850000	H	H	A	A	H	H	H	H	H	H	A	A	B	A	H	H	A	H	H	H	H	B	A	H	A	A	A	A	A	A	A	H	A	H	A	A	A	B	H	H	B	H	H	B	A	A
GBS_BIN_chr7_150250000	GBS-BIN	chr7	150250000	H	H	A	A	H	H	H	H	H	H	A	A	B	A	H	H	A	H	H	H	H	B	A	H	A	A	A	A	A	A	A	H	A	H	A	A	A	B	H	H	B	H	H	B	A	A
GBS_BIN_chr7_150750000	GBS-BIN	chr7	150750000	H	H	A	A	H	H	H	H	H	H	A	A	B	A	H	B	A	H	H	H	H	B	A	H	A	A	A	A	A	A	A	H	A	H	B	A	A	B	H	H	B	H	H	B	A	A
GBS_BIN_chr7_150950000	GBS-BIN	chr7	150950000	H	H	A	A	H	H	H	H	H	H	A	A	B	A	H	B	A	H	H	H	H	B	A	H	A	A	A	A	A	A	A	H	A	H	B	A	A	B	H	H	B	H	H	B	A	A
GBS_BIN_chr7_152450000	GBS-BIN	chr7	152450000	H	H	A	A	H	A	H	H	H	H	A	A	B	A	H	H	A	H	H	H	H	B	A	H	A	A	A	A	A	A	A	H	A	H	B	A	A	B	A	H	H	H	H	B	A	A
GBS_BIN_chr7_152950000	GBS-BIN	chr7	152950000	H	H	A	A	H	H	H	H	H	H	A	A	H	A	H	H	A	H	H	H	H	B	A	H	A	A	A	A	H	A	A	H	A	H	B	A	A	B	H	H	H	H	H	B	A	A
GBS_BIN_chr7_153650000	GBS-BIN	chr7	153650000	H	H	A	A	H	H	H	H	H	A	A	A	H	A	H	H	A	H	H	H	H	B	A	B	A	A	A	A	H	A	A	H	A	H	B	A	A	H	H	H	H	H	H	B	A	A
GBS_BIN_chr7_154350000	GBS-BIN	chr7	154350000	H	H	A	A	H	H	H	H	H	A	A	A	H	A	H	H	A	H	H	H	H	A	A	H	A	A	A	A	H	A	A	H	A	H	B	A	A	H	H	H	H	H	H	B	A	A
GBS_BIN_chr7_154750000	GBS-BIN	chr7	154750000	H	H	A	A	H	H	H	H	H	A	A	A	H	A	H	H	A	H	H	H	H	A	A	H	A	A	A	A	H	A	A	H	A	H	B	A	A	H	H	H	H	H	H	B	A	A
GBS_BIN_chr7_155350000	GBS-BIN	chr7	155350000	H	H	A	A	H	H	H	H	H	A	A	A	H	A	H	H	A	H	H	H	H	A	A	H	A	A	A	A	H	A	A	H	A	H	A	A	A	H	H	H	H	H	H	B	A	A
GBS_BIN_chr7_155850000	GBS-BIN	chr7	155850000	A	A	A	A	A	H	H	H	H	A	A	A	A	A	A	H	A	H	A	H	A	A	A	H	A	A	A	A	A	A	A	H	A	H	A	A	A	H	H	H	A	H	A	B	A	A
GBS_BIN_chr7_156150000	GBS-BIN	chr7	156150000	A	A	A	A	A	H	H	H	H	A	A	A	A	A	A	H	A	H	A	H	A	A	A	H	A	A	A	A	A	A	A	H	A	H	A	A	A	H	H	H	A	H	A	B	A	A
GBS_BIN_chr7_156450000	GBS-BIN	chr7	156450000	H	A	A	A	H	H	H	H	H	A	A	A	A	A	B	H	A	H	H	H	H	H	A	H	A	A	A	A	A	A	A	H	A	H	A	A	A	H	H	H	H	H	H	B	A	A
GBS_BIN_chr7_156950000	GBS-BIN	chr7	156950000	H	H	A	A	H	H	H	H	H	A	A	A	A	A	B	H	A	H	H	H	H	H	A	H	A	A	A	A	A	A	A	H	A	H	A	A	A	H	H	H	H	H	H	B	A	A
GBS_BIN_chr7_157050000	GBS-BIN	chr7	157050000	H	H	A	A	H	H	H	H	H	A	A	A	A	A	B	H	A	H	H	H	H	H	A	H	A	A	A	A	H	A	A	H	A	H	A	A	A	H	H	H	H	H	H	B	A	A
GBS_BIN_chr7_157350000	GBS-BIN	chr7	157350000	H	H	A	A	H	H	H	H	H	A	A	A	A	A	A	B	A	H	H	H	H	H	A	H	A	A	A	A	H	A	A	H	A	H	A	A	A	H	H	H	H	H	H	B	A	A
GBS_BIN_chr7_157450000	GBS-BIN	chr7	157450000	H	H	A	A	H	H	H	H	H	A	A	A	A	A	A	B	A	H	H	H	H	H	A	H	A	A	A	A	H	A	A	H	A	H	A	A	A	H	H	H	H	H	H	B	A	A
GBS_BIN_chr7_157850000	GBS-BIN	chr7	157850000	H	H	A	A	H	H	H	H	H	A	A	A	A	A	A	H	A	H	H	H	H	H	A	H	A	A	A	A	H	A	A	H	A	H	A	A	A	H	H	H	H	H	H	B	A	A
GBS_BIN_chr7_157950000	GBS-BIN	chr7	157950000	H	H	A	A	H	H	H	H	H	A	A	A	A	A	A	H	A	H	H	H	H	H	A	H	A	A	A	A	H	A	A	H	A	A	A	A	A	H	H	H	H	A	H	B	A	A
GBS_BIN_chr7_158050000	GBS-BIN	chr7	158050000	H	H	A	A	H	A	H	H	H	A	A	A	A	A	A	H	A	H	H	H	H	H	A	H	A	A	A	A	H	A	A	H	A	A	A	A	A	H	H	H	H	A	H	B	A	A
GBS_BIN_chr7_158150000	GBS-BIN	chr7	158150000	H	H	A	A	H	A	H	H	H	A	A	A	H	A	A	H	A	H	H	H	H	H	A	H	A	A	A	A	H	A	A	H	A	A	A	A	A	H	H	H	H	A	H	B	A	A
GBS_BIN_chr7_158450000	GBS-BIN	chr7	158450000	H	H	A	A	H	A	H	H	H	A	A	A	H	A	A	H	A	H	H	H	H	H	A	H	A	A	A	A	H	A	A	H	A	A	A	A	A	H	H	H	H	A	H	B	A	A
GBS_BIN_chr7_160650000	GBS-BIN	chr7	160650000	H	H	A	A	H	H	H	H	H	H	A	B	H	A	H	H	A	H	H	H	H	H	A	H	A	A	A	A	H	A	A	H	H	A	A	A	A	H	H	H	H	H	H	B	A	A
GBS_BIN_chr7_160850000	GBS-BIN	chr7	160850000	H	H	A	A	H	H	H	H	H	H	A	B	H	A	H	H	A	H	H	H	H	H	A	H	A	A	A	A	H	A	A	H	H	A	H	A	A	H	B	H	H	H	H	B	A	A
GBS_BIN_chr7_161950000	GBS-BIN	chr7	161950000	H	H	A	A	H	H	H	H	H	H	A	A	H	A	H	H	A	H	A	H	H	H	A	H	A	A	A	A	H	A	A	H	H	A	H	A	A	H	B	H	H	H	H	A	A	A
GBS_BIN_chr7_162150000	GBS-BIN	chr7	162150000	H	H	A	A	H	H	H	H	H	H	A	A	H	A	H	H	A	H	A	H	H	H	A	H	A	A	A	A	H	A	A	H	H	A	H	A	A	H	A	H	H	H	H	A	A	A
GBS_BIN_chr7_162650000	GBS-BIN	chr7	162650000	H	H	A	A	H	H	H	H	B	H	A	A	H	A	H	H	A	H	A	H	H	H	A	A	A	A	A	A	H	A	A	H	H	A	H	A	A	H	A	H	H	H	H	A	A	A
GBS_BIN_chr7_162950000	GBS-BIN	chr7	162950000	H	H	A	A	H	H	H	H	B	H	A	A	H	A	H	H	A	H	A	H	H	H	A	A	A	A	A	A	H	A	A	H	H	A	H	A	A	H	A	H	H	H	H	A	A	A
GBS_BIN_chr7_163450000	GBS-BIN	chr7	163450000	H	H	A	A	H	H	H	H	H	H	A	A	A	A	H	H	A	H	A	H	B	A	A	A	A	A	A	A	H	A	A	H	A	A	H	A	A	H	A	H	A	H	H	A	A	A
GBS_BIN_chr7_163550000	GBS-BIN	chr7	163550000	H	H	A	A	H	H	H	H	H	H	A	A	A	A	H	H	A	H	A	H	B	A	A	A	A	A	A	A	H	A	A	H	A	A	H	A	A	H	A	A	A	H	H	A	A	A
GBS_BIN_chr7_164650000	GBS-BIN	chr7	164650000	H	H	A	A	H	H	H	H	H	H	A	A	H	A	H	A	A	H	A	H	H	A	A	A	A	A	A	A	H	A	A	H	A	A	A	A	A	H	H	H	A	H	H	A	A	A
GBS_BIN_chr7_165450000	GBS-BIN	chr7	165450000	H	H	A	A	H	H	H	H	H	H	A	A	H	A	H	H	A	H	A	H	H	A	A	A	A	A	A	A	H	A	A	H	A	H	A	A	A	H	H	H	A	H	H	A	A	A
GBS_BIN_chr7_166050000	GBS-BIN	chr7	166050000	H	H	A	A	H	H	H	H	H	H	A	A	H	A	H	H	A	H	A	H	H	H	A	A	A	A	A	A	H	A	A	H	A	H	H	A	A	H	H	H	A	H	H	A	A	A
GBS_BIN_chr7_167150000	GBS-BIN	chr7	167150000	H	H	A	A	H	H	H	H	H	H	A	A	H	A	H	H	A	H	A	H	H	H	A	A	A	A	A	A	H	A	A	H	A	H	H	A	A	H	H	H	A	H	H	A	A	A
GBS_BIN_chr7_167250000	GBS-BIN	chr7	167250000	H	H	A	A	H	H	H	H	H	H	A	A	H	A	H	H	A	H	A	H	H	H	A	H	A	A	A	A	H	A	A	H	A	H	H	A	A	H	H	H	B	H	H	A	A	A
GBS_BIN_chr7_167750000	GBS-BIN	chr7	167750000	H	H	A	A	H	H	H	H	H	H	A	A	H	A	H	H	A	H	H	H	H	H	A	H	A	A	A	A	H	A	A	H	A	H	H	A	A	H	H	H	B	H	H	A	A	A
GBS_BIN_chr7_167950000	GBS-BIN	chr7	167950000	H	H	A	A	H	H	H	H	H	H	A	A	H	A	H	H	A	H	H	H	H	H	A	H	A	A	A	A	H	A	A	H	A	H	H	A	A	H	H	H	B	H	H	A	A	A
GBS_BIN_chr7_168850000	GBS-BIN	chr7	168850000	H	H	A	A	H	H	H	H	H	H	A	A	H	A	H	H	A	H	H	H	H	H	A	H	A	A	A	A	H	A	A	H	A	H	H	A	A	H	H	H	B	H	H	A	A	A
GBS_BIN_chr7_170750000	GBS-BIN	chr7	170750000	H	H	A	A	H	H	H	H	H	H	A	A	H	A	H	H	A	H	H	H	H	H	A	H	A	A	A	A	H	A	A	H	A	H	H	A	A	H	H	H	B	H	H	H	A	A
GBS_BIN_chr7_170850000	GBS-BIN	chr7	170850000	H	H	A	A	H	H	H	H	H	H	A	A	H	A	H	A	A	H	H	H	H	A	A	H	A	A	B	A	H	A	A	H	A	H	H	A	A	H	H	H	B	H	H	H	A	A
GBS_BIN_chr7_171650000	GBS-BIN	chr7	171650000	H	H	A	A	H	H	H	H	H	H	A	A	H	A	H	A	A	H	H	H	H	A	A	H	A	A	B	A	H	A	A	H	A	H	A	A	A	H	H	H	B	H	H	H	A	A
GBS_BIN_chr7_171950000	GBS-BIN	chr7	171950000	H	H	A	A	H	H	H	H	H	H	A	A	H	A	H	A	A	H	H	H	H	A	A	H	A	A	B	A	H	A	A	H	A	H	A	A	A	H	H	H	B	H	H	H	A	A
GBS_BIN_chr7_172450000	GBS-BIN	chr7	172450000	H	H	A	A	H	H	H	H	A	H	A	A	B	A	H	A	A	H	H	H	H	A	A	B	A	A	B	A	H	A	A	H	A	H	A	A	A	H	H	H	B	H	H	H	A	A
GBS_BIN_chr7_172650000	GBS-BIN	chr7	172650000	H	H	A	A	H	H	H	H	A	H	A	A	H	A	H	A	A	H	H	H	H	A	A	A	A	A	A	A	H	A	A	H	A	H	A	A	A	H	H	H	H	H	H	H	A	A
GBS_BIN_chr7_173950000	GBS-BIN	chr7	173950000	H	H	A	A	H	H	H	H	A	H	A	A	H	A	H	H	A	H	H	H	H	A	A	A	A	A	A	A	H	A	A	H	A	H	A	A	A	A	H	H	H	H	H	H	A	A
GBS_BIN_chr7_174150000	GBS-BIN	chr7	174150000	H	H	A	A	H	H	H	H	A	H	A	A	H	A	H	H	A	H	H	H	H	A	A	H	A	A	A	A	H	A	A	H	A	H	A	A	A	A	H	H	H	H	H	H	A	A
GBS_BIN_chr7_174750000	GBS-BIN	chr7	174750000	H	H	A	A	H	H	H	H	A	H	A	A	H	A	H	H	A	H	H	H	H	A	A	H	A	A	A	A	H	A	A	H	A	H	A	A	A	A	H	H	H	H	H	H	A	A
GBS_BIN_chr7_174950000	GBS-BIN	chr7	174950000	H	H	A	A	H	H	H	H	A	H	A	A	H	A	H	H	A	H	H	H	H	A	A	H	A	A	A	A	H	A	A	H	A	H	A	A	A	H	H	H	H	H	H	H	A	A
GBS_BIN_chr7_175150000	GBS-BIN	chr7	175150000	H	H	A	A	H	H	H	H	A	H	A	A	H	A	H	H	A	H	H	H	H	A	A	H	A	A	A	A	H	A	A	H	A	H	A	A	A	H	H	H	H	H	H	H	A	A
GBS_BIN_chr7_175550000	GBS-BIN	chr7	175550000	H	H	A	A	H	H	H	H	H	H	A	A	H	A	H	H	A	H	H	H	H	H	A	H	A	A	A	A	H	A	A	H	A	H	A	A	A	H	H	H	H	H	H	H	A	A
GBS_BIN_chr7_175650000	GBS-BIN	chr7	175650000	H	H	A	A	H	H	H	H	H	H	A	A	H	A	H	H	A	H	H	H	H	H	A	H	A	A	A	A	H	A	A	H	A	H	A	A	A	H	H	H	H	H	H	A	A	A
GBS_BIN_chr7_176750000	GBS-BIN	chr7	176750000	H	H	A	A	H	H	H	H	H	H	A	A	H	A	H	H	A	H	H	H	H	H	A	H	A	A	A	A	H	A	A	H	A	H	A	A	A	H	H	H	H	H	H	A	A	A
GBS_BIN_chr7_177950000	GBS-BIN	chr7	177950000	H	H	A	A	H	H	H	H	H	H	A	A	H	A	H	H	A	H	B	H	H	H	A	H	A	A	A	A	H	A	A	H	A	H	A	A	A	H	H	H	H	H	H	H	A	A
GBS_BIN_chr7_178150000	GBS-BIN	chr7	178150000	H	H	A	A	H	H	H	H	H	H	A	A	H	A	H	H	A	H	B	H	H	H	A	H	A	A	A	A	H	A	A	H	A	H	A	A	A	H	H	H	H	H	H	H	A	A
GBS_BIN_chr7_178350000	GBS-BIN	chr7	178350000	H	H	A	A	H	H	H	H	H	H	A	A	H	A	H	H	A	H	H	H	H	H	A	H	A	A	A	A	H	A	A	H	A	H	A	A	A	H	H	H	H	H	H	H	A	A
GBS_BIN_chr7_180350000	GBS-BIN	chr7	180350000	H	H	A	A	H	H	H	H	H	H	A	A	H	A	H	H	A	H	H	H	H	H	A	H	A	A	A	A	H	A	A	H	A	H	A	A	A	H	H	H	H	H	H	H	A	A
GBS_BIN_chr7_180750000	GBS-BIN	chr7	180750000	H	H	A	A	H	H	H	H	H	H	A	A	H	A	H	H	A	H	H	H	H	H	A	H	A	A	A	A	H	A	A	H	A	H	A	A	A	H	H	H	H	H	H	H	A	A
GBS_BIN_chr7_180950000	GBS-BIN	chr7	180950000	H	H	A	A	H	H	H	H	H	B	A	A	H	A	H	H	A	H	H	H	H	A	A	A	A	A	A	A	H	A	A	H	A	H	A	A	A	H	H	H	H	H	H	H	A	A
GBS_BIN_chr7_181950000	GBS-BIN	chr7	181950000	H	H	A	A	H	H	H	H	H	H	A	A	H	A	H	H	A	H	H	H	H	A	A	A	A	A	A	A	H	A	A	H	A	H	A	A	A	H	H	H	H	H	H	H	A	A
GBS_BIN_chr7_182250000	GBS-BIN	chr7	182250000	H	H	A	A	H	H	H	H	H	H	A	A	H	A	H	H	A	A	H	H	H	A	A	A	A	A	H	A	H	A	A	H	A	H	A	A	A	H	H	H	H	H	H	A	A	A
GBS_BIN_chr7_183350000	GBS-BIN	chr7	183350000	H	H	A	A	H	H	H	H	H	H	A	A	H	A	H	H	A	A	H	H	H	A	A	A	A	A	H	A	H	A	A	H	A	H	A	A	A	H	H	H	H	H	H	A	A	A
GBS_BIN_chr7_183750000	GBS-BIN	chr7	183750000	H	H	A	A	H	H	H	H	H	H	A	A	H	A	H	A	A	H	H	H	H	A	A	A	A	A	H	A	H	A	A	H	A	H	A	A	A	H	H	H	H	H	H	A	A	A
GBS_BIN_chr7_183950000	GBS-BIN	chr7	183950000	H	H	A	A	H	H	H	H	H	H	A	A	H	A	H	A	A	H	H	H	H	A	A	A	A	A	H	A	H	A	A	H	A	H	A	A	A	H	H	H	H	H	H	A	A	A
GBS_BIN_chr7_184050000	GBS-BIN	chr7	184050000	H	H	A	A	H	H	H	H	H	H	A	A	H	A	H	A	A	H	H	H	H	A	A	H	A	A	H	A	H	A	A	H	A	H	A	A	A	H	H	H	H	H	H	A	A	A
GBS_BIN_chr7_184650000	GBS-BIN	chr7	184650000	H	H	A	A	H	H	H	H	H	H	A	A	H	A	H	A	A	H	A	H	H	A	A	H	A	A	H	A	H	A	A	H	A	A	A	A	A	H	H	H	B	H	H	A	A	A
GBS_BIN_chr7_185550000	GBS-BIN	chr7	185550000	H	H	A	A	H	H	H	H	H	H	A	A	H	A	H	A	A	H	A	H	H	A	A	H	A	A	H	A	H	A	A	H	A	A	A	A	A	H	H	H	B	H	H	A	A	A
GBS_BIN_chr7_185850000	GBS-BIN	chr7	185850000	H	H	A	A	H	H	H	H	H	H	A	A	H	A	H	A	A	H	A	H	H	A	A	H	A	A	H	A	H	A	A	H	A	A	A	A	A	H	H	H	B	A	H	A	A	A
GBS_BIN_chr7_186050000	GBS-BIN	chr7	186050000	H	H	A	A	H	H	H	H	H	H	A	A	A	A	H	A	A	H	A	H	H	A	A	H	A	A	H	A	H	A	A	H	A	H	A	A	A	H	H	H	H	H	H	A	A	A
GBS_BIN_chr7_186650000	GBS-BIN	chr7	186650000	H	A	A	A	H	H	H	H	B	H	A	A	A	A	H	A	A	H	A	H	H	A	A	H	A	A	H	A	H	A	A	H	A	H	A	A	A	H	H	H	H	H	B	H	A	A
GBS_BIN_chr7_187350000	GBS-BIN	chr7	187350000	H	A	A	A	H	H	H	H	B	A	A	A	A	A	H	A	A	H	A	H	H	A	A	H	A	A	H	A	H	A	A	H	A	H	A	A	A	H	H	H	H	H	B	H	A	A
GBS_BIN_chr7_188250000	GBS-BIN	chr7	188250000	H	A	A	A	H	H	H	H	B	H	A	A	A	A	A	A	A	B	A	H	H	A	A	H	A	A	H	A	H	A	A	H	A	H	A	A	A	H	H	H	H	H	H	H	A	A
GBS_BIN_chr7_190850000	GBS-BIN	chr7	190850000	H	A	A	A	H	H	H	H	B	H	A	A	A	A	A	A	A	B	A	H	H	A	A	H	A	A	H	A	H	A	A	H	A	H	A	A	A	H	H	H	H	H	H	H	A	A
GBS_BIN_chr7_190950000	GBS-BIN	chr7	190950000	H	A	A	A	H	H	H	H	H	H	A	A	A	A	A	A	A	H	A	A	H	A	A	H	A	A	H	A	H	A	A	H	A	H	A	A	A	H	H	H	H	H	H	H	A	A
GBS_BIN_chr7_191750000	GBS-BIN	chr7	191750000	H	A	A	A	H	H	H	H	H	H	A	A	A	A	A	A	A	H	A	A	H	A	A	H	A	A	H	A	H	A	A	H	A	H	A	A	A	B	H	H	H	H	H	H	A	A
GBS_BIN_chr7_192250000	GBS-BIN	chr7	192250000	H	A	A	A	H	H	H	H	H	H	A	H	A	A	A	A	A	H	A	A	H	A	A	H	A	A	H	A	H	A	A	H	A	H	A	A	A	H	H	H	H	H	H	H	A	A
GBS_BIN_chr7_192450000	GBS-BIN	chr7	192450000	H	A	A	A	H	H	H	H	H	H	A	H	A	A	A	A	A	H	A	A	H	A	A	H	A	A	H	A	H	A	A	H	A	H	A	A	A	H	H	H	H	H	H	H	A	A
GBS_BIN_chr7_195250000	GBS-BIN	chr7	195250000	H	A	A	A	H	H	H	H	H	H	A	H	A	A	A	A	A	H	A	A	H	A	A	H	A	A	B	A	H	A	A	H	A	H	A	A	A	H	A	H	H	H	H	A	A	A
GBS-GT_chr07_173.7M	GBS-GT (84)	chr7	195261216	H	A	-	A	H	H	H	H	H	H	-	-	A	A	A	-	A	-	A	-	H	A	A	H	A	A	H	-	-	-	A	H	A	H	-	-	-	H	H	H	H	H	-	-	A	-
GBS_BIN_chr7_195550000	GBS-BIN	chr7	195550000	H	A	A	A	H	H	H	H	H	H	A	H	A	A	A	A	A	H	A	A	H	A	A	H	A	A	B	A	H	A	A	H	A	H	A	A	A	H	A	H	H	H	H	A	A	A
GBS_BIN_chr7_195850000	GBS-BIN	chr7	195850000	H	A	A	A	H	H	H	H	H	H	A	H	A	A	A	A	A	H	A	A	H	A	A	H	A	A	H	A	H	A	A	H	A	H	A	A	A	H	H	H	H	H	H	A	A	A
GBS_BIN_chr7_196250000	GBS-BIN	chr7	196250000	H	A	A	A	H	H	H	H	H	H	A	H	A	A	A	A	A	H	A	A	H	A	A	H	A	A	H	A	H	A	A	H	A	H	A	A	A	H	H	H	H	H	H	A	A	A
GBS_BIN_chr7_196850000	GBS-BIN	chr7	196850000	H	A	A	A	H	H	H	H	H	H	A	H	A	A	A	A	A	H	A	A	H	A	A	H	A	A	H	H	H	A	A	H	A	H	A	A	A	H	H	H	H	H	H	A	A	A
GBS_BIN_chr7_197250000	GBS-BIN	chr7	197250000	H	A	A	A	H	H	H	H	H	H	A	H	A	A	A	A	A	H	A	A	H	A	A	H	A	A	H	H	H	A	A	H	A	H	A	A	A	H	H	H	H	H	H	A	A	A
GBS_BIN_chr7_197650000	GBS-BIN	chr7	197650000	H	A	A	A	H	H	H	H	H	H	A	H	A	A	A	A	A	H	A	A	H	A	A	H	A	A	H	H	H	A	A	H	A	H	A	A	A	H	H	H	H	H	H	A	A	A
GBS_BIN_chr7_198150000	GBS-BIN	chr7	198150000	H	A	A	A	H	H	H	H	H	B	A	H	A	A	A	A	A	H	A	A	H	A	A	H	A	A	H	H	H	A	A	H	A	H	A	A	A	H	H	H	H	H	B	A	A	A
GBS_BIN_chr7_199750000	GBS-BIN	chr7	199750000	H	A	A	A	H	H	H	H	H	H	A	H	A	A	A	A	A	H	A	A	H	A	A	H	A	A	H	H	H	A	A	H	A	H	A	A	A	H	H	H	H	H	B	A	A	A
GBS_BIN_chr7_200150000	GBS-BIN	chr7	200150000	H	A	A	A	H	H	H	H	H	H	A	H	A	A	A	A	A	H	A	A	H	A	A	H	A	A	H	H	H	A	A	H	A	H	A	A	A	H	H	H	H	H	B	A	A	A
GBS_BIN_chr7_200250000	GBS-BIN	chr7	200250000	H	A	A	A	H	H	H	H	A	H	B	B	A	A	A	A	A	H	A	A	H	A	A	H	A	A	H	H	A	A	A	H	A	B	A	A	A	H	H	H	H	B	B	A	A	A
GBS_BIN_chr7_201650000	GBS-BIN	chr7	201650000	H	A	A	A	H	H	H	H	A	H	B	B	A	A	A	A	H	H	A	A	H	A	A	H	A	A	H	H	A	A	A	H	A	B	A	A	A	H	H	H	H	H	H	A	H	A
GBS_BIN_chr7_202050000	GBS-BIN	chr7	202050000	H	A	A	A	H	H	H	H	A	H	B	B	A	A	A	A	H	H	A	A	H	A	A	H	A	A	H	H	A	A	A	H	A	B	A	A	A	H	H	H	H	H	H	A	H	A
GBS_BIN_chr7_202550000	GBS-BIN	chr7	202550000	H	A	A	A	H	H	H	H	A	H	B	H	A	A	A	A	H	H	A	A	H	A	A	A	A	A	H	H	A	A	A	H	A	H	A	A	A	H	H	H	H	H	H	A	H	A
CAPS_CONTIG.12824	Fluidigm-GT	chr7	204465860	H	A	H	A	H	H	H	H	A	H	H	H	A	A	A	A	H	H	A	A	A	A	A	H	H	A	H	H	A	A	A	H	A	H	A	A	H	H	H	H	H	H	H	A	H	A
GBS_BIN_chr7_205250000	GBS-BIN	chr7	205250000	H	A	H	A	H	H	H	H	A	H	B	H	A	A	A	A	H	H	A	A	H	A	A	H	A	A	H	H	A	A	A	H	A	H	A	A	A	H	H	H	H	H	H	A	H	A
GBS_BIN_chr7_205450000	GBS-BIN	chr7	205450000	H	A	H	A	H	H	H	H	A	H	B	H	A	A	A	A	H	H	A	A	H	A	A	H	A	A	H	H	A	A	A	H	A	H	A	A	A	B	H	H	H	H	H	A	H	A
GBS_BIN_chr7_205550000	GBS-BIN	chr7	205550000	H	A	H	A	H	H	H	H	A	H	B	H	A	A	A	A	H	H	A	A	H	A	A	H	A	A	H	H	A	A	A	H	A	H	A	A	A	H	H	H	H	H	H	A	H	A
GBS_BIN_chr7_206550000	GBS-BIN	chr7	206550000	H	A	H	A	H	H	H	H	A	H	B	H	A	A	A	A	H	H	A	A	H	A	A	H	A	A	H	H	A	A	A	H	A	H	A	A	A	H	H	H	H	H	H	A	H	A
GBS_BIN_chr7_208150000	GBS-BIN	chr7	208150000	H	A	H	A	H	H	H	H	A	H	B	H	A	A	A	A	H	H	A	A	A	A	A	H	A	A	H	H	A	A	A	H	A	H	A	A	A	H	H	H	H	H	H	A	H	A
GBS_BIN_chr7_208350000	GBS-BIN	chr7	208350000	H	A	H	A	H	H	H	H	A	H	H	H	A	A	A	A	H	H	A	A	A	A	A	H	A	A	H	H	A	A	A	H	A	H	A	A	A	H	H	H	H	H	H	A	H	A
GBS_BIN_chr7_208850000	GBS-BIN	chr7	208850000	H	A	H	A	H	H	H	H	A	H	H	H	A	A	A	A	H	H	A	A	A	A	A	H	H	A	H	H	A	A	A	H	A	H	A	A	H	H	H	H	H	H	H	A	H	A
GBS_BIN_chr7_209650000	GBS-BIN	chr7	209650000	H	A	H	A	H	H	H	H	A	H	H	H	A	A	A	A	H	H	A	A	A	A	A	H	H	A	H	H	A	A	A	H	A	H	A	A	H	H	H	H	H	H	H	A	H	A
CAPS_CONTIG.9567	Fluidigm-GT	chr7	212499459	H	A	H	A	H	H	H	H	A	H	H	H	A	H	A	A	H	A	A	A	A	A	A	H	H	A	H	H	A	A	A	H	A	H	A	A	H	H	H	H	H	H	H	A	H	A
GBS_BIN_chr7_212850000	GBS-BIN	chr7	212850000	H	A	H	A	H	H	H	H	A	H	H	H	A	A	A	A	H	H	A	A	A	A	A	H	H	A	H	H	A	A	A	H	A	H	A	A	H	H	H	H	H	H	H	A	H	A
GBS_BIN_chr7_214250000	GBS-BIN	chr7	214250000	H	A	H	A	H	H	H	H	A	H	H	H	A	A	A	A	H	H	A	A	A	A	A	H	H	A	H	H	A	A	A	H	A	H	A	A	H	H	H	H	H	H	H	A	H	A
GBS_BIN_chr7_214450000	GBS-BIN	chr7	214450000	H	A	H	A	H	H	H	H	A	H	B	H	A	H	A	A	H	H	A	A	A	A	A	H	H	A	H	H	A	A	A	H	A	H	A	A	H	H	H	H	H	H	H	A	H	A
GBS_BIN_chr7_214550000	GBS-BIN	chr7	214550000	H	A	H	A	H	H	H	H	A	H	B	H	A	H	A	A	H	H	A	A	A	A	A	H	H	A	H	H	A	A	A	H	A	H	A	A	H	H	H	H	H	H	H	A	H	A
CPIL_chr07_235837467	GBS-GT (121)	chr7	215239791	H	H	H	-	H	H	H	-	-	H	H	H	-	H	H	-	H	A	-	-	-	-	H	-	H	-	H	H	-	-	-	H	-	H	H	-	H	H	H	H	H	H	H	-	H	-
CPIL_chr07_235837534	GBS-GT (121)	chr7	215239859	-	-	H	A	-	-	-	-	A	-	-	-	A	-	H	-	H	A	A	A	A	A	A	-	H	A	-	-	A	A	A	H	A	H	-	A	H	-	-	-	-	-	-	A	-	A
GBS_BIN_chr7_215250000	GBS-BIN	chr7	215250000	H	H	H	A	H	H	H	H	A	H	B	H	A	H	H	A	H	A	A	A	A	A	A	H	H	A	H	H	A	A	A	H	A	H	A	A	H	H	H	H	A	H	H	A	H	A
GBS_BIN_chr7_215550000	GBS-BIN	chr7	215550000	H	H	H	A	H	H	H	H	A	H	B	H	A	H	H	A	H	A	A	A	A	A	A	H	H	A	H	H	A	A	A	H	A	H	A	A	H	H	H	H	H	H	H	A	H	A
GBS_BIN_chr7_215950000	GBS-BIN	chr7	215950000	H	H	H	A	H	H	H	H	A	A	B	H	A	H	H	A	H	A	A	A	A	A	A	H	H	A	A	H	A	A	A	H	A	H	H	A	H	H	H	H	H	H	H	A	H	A
GBS-GT_chr07_236.6M	GBS-GT (84)	chr7	215979084	H	H	-	A	H	H	H	H	A	H	H	H	A	H	H	A	H	A	A	A	A	A	A	H	H	A	H	H	A	A	A	A	A	H	H	A	H	H	H	H	H	H	H	A	H	A
GBS_BIN_chr7_216050000	GBS-BIN	chr7	216050000	H	H	H	A	H	H	H	H	A	A	B	H	A	H	H	A	H	A	A	A	A	A	A	H	H	A	A	H	A	A	A	H	A	H	H	A	H	H	H	H	H	H	H	A	H	A
GBS_BIN_chr7_216950000	GBS-BIN	chr7	216950000	H	H	H	A	H	H	H	H	A	A	B	H	A	H	H	A	H	A	A	A	A	A	A	H	H	A	H	H	A	A	A	H	A	H	H	A	H	H	H	H	H	H	H	A	B	A
GBS_BIN_chr7_217150000	GBS-BIN	chr7	217150000	H	H	H	A	H	H	H	H	A	H	A	H	A	H	H	A	H	A	A	A	A	A	A	H	H	A	H	H	A	A	A	A	A	H	H	A	H	H	H	H	H	H	H	A	H	A
GBS_BIN_chr7_217750000	GBS-BIN	chr7	217750000	H	H	H	A	H	H	H	H	A	H	A	H	A	H	H	A	H	A	A	A	A	A	A	H	H	A	H	H	A	A	A	A	A	H	H	A	H	B	H	H	H	H	H	A	H	A
GBS_BIN_chr7_218550000	GBS-BIN	chr7	218550000	H	H	H	A	H	H	H	H	A	H	A	H	A	H	H	A	H	A	A	A	A	A	A	H	H	A	H	H	A	A	A	A	A	H	H	A	H	B	H	H	H	H	H	A	H	A
GBS_BIN_chr7_219350000	GBS-BIN	chr7	219350000	H	H	H	A	H	H	H	H	A	H	A	H	A	H	H	A	H	A	A	A	A	A	A	H	H	A	H	H	A	A	A	A	A	H	H	H	H	B	H	H	H	H	H	A	H	A
GBS_BIN_chr7_219650000	GBS-BIN	chr7	219650000	H	H	H	A	H	H	H	H	A	H	A	H	A	H	H	A	H	A	A	A	A	A	A	H	H	A	H	H	A	A	A	A	A	H	H	H	H	H	H	H	H	H	H	A	H	A
GBS_BIN_chr7_220150000	GBS-BIN	chr7	220150000	H	H	H	A	H	H	H	H	A	H	A	H	A	H	H	A	H	A	A	A	A	A	A	H	H	A	H	A	A	A	A	A	A	A	H	H	H	H	H	H	H	H	A	A	H	A
GBS_BIN_chr7_220250000	GBS-BIN	chr7	220250000	H	H	H	A	H	H	H	H	A	H	A	H	A	H	H	A	H	A	A	A	A	A	A	H	H	A	H	A	A	A	A	A	A	A	H	H	H	H	H	H	H	H	A	A	H	A
GBS_BIN_chr7_220550000	GBS-BIN	chr7	220550000	H	H	H	A	H	H	H	H	A	H	A	H	A	H	H	A	H	A	A	A	A	A	A	H	H	A	H	A	A	A	A	A	A	A	H	H	H	H	H	H	H	H	A	A	H	A
GBS_BIN_chr7_220650000	GBS-BIN	chr7	220650000	H	H	H	A	H	H	H	H	A	H	A	H	A	H	H	A	H	A	A	A	A	A	A	H	H	A	H	A	A	A	A	A	A	A	H	H	H	H	H	H	H	H	A	A	H	A
GBS_BIN_chr7_221850000	GBS-BIN	chr7	221850000	H	H	H	A	H	H	H	H	A	H	H	H	A	H	H	A	H	A	A	A	A	A	A	H	H	A	H	H	A	A	A	A	A	H	H	H	H	H	H	H	H	H	H	A	H	A
GBS_BIN_chr7_222150000	GBS-BIN	chr7	222150000	H	H	H	A	H	H	H	H	A	H	H	H	A	H	H	A	H	A	A	A	A	A	A	H	H	A	H	H	A	A	A	A	A	H	H	H	H	H	H	H	H	H	H	A	H	A
CPIL_chr07_243814380	GBS-GT (121)	chr7	222614900	H	H	H	H	H	H	H	H	A	H	H	H	A	H	H	-	H	A	A	A	A	A	A	-	H	A	H	H	A	A	H	A	A	H	H	H	H	H	H	H	H	H	H	A	H	A
CPIL_chr07_243814389	GBS-GT (121)	chr7	222614904	H	H	H	H	H	H	H	H	A	H	H	H	A	H	H	-	H	A	A	A	A	A	A	-	H	A	H	H	A	A	H	A	-	H	H	H	H	H	H	H	H	H	H	A	H	A
CPIL_chr07_243814415	GBS-GT (121)	chr7	222614934	H	H	H	H	H	H	H	H	A	H	H	H	A	H	H	-	H	A	A	A	A	A	-	-	H	A	H	H	A	A	H	A	A	H	H	H	H	H	H	H	H	H	H	A	H	A
GBS-GT_chr07_243.8M	GBS-GT (84)	chr7	222614963	H	H	-	H	H	H	H	H	A	H	H	H	A	H	H	A	H	A	A	A	A	A	A	H	H	A	H	H	A	A	H	A	A	H	H	H	H	H	H	H	H	H	H	A	H	A
GBS_BIN_chr7_222650000	GBS-BIN	chr7	222650000	H	H	H	A	H	H	H	H	A	H	H	H	A	H	H	A	H	A	A	A	A	A	A	H	H	A	H	H	A	A	A	A	A	H	H	H	H	H	H	H	H	H	H	A	H	A
GBS_BIN_chr7_223050000	GBS-BIN	chr7	223050000	H	H	H	A	H	H	H	H	A	H	H	H	A	H	H	A	H	A	A	A	A	A	A	H	H	A	H	H	A	A	A	A	A	H	H	H	H	H	H	H	H	H	H	A	B	A
GBS_BIN_chr7_223750000	GBS-BIN	chr7	223750000	H	H	H	A	H	H	H	H	A	H	H	H	A	H	H	A	H	A	A	A	A	A	A	H	H	A	H	H	A	A	A	A	A	H	H	H	H	H	H	H	H	H	H	A	B	A
GBS_BIN_chr7_224450000	GBS-BIN	chr7	224450000	H	H	H	A	H	H	H	H	A	H	H	H	A	H	H	A	H	A	A	A	A	A	A	H	H	A	H	H	A	A	H	A	A	H	H	H	H	H	H	H	H	H	H	A	B	A
GBS_BIN_chr7_225350000	GBS-BIN	chr7	225350000	H	H	H	H	H	H	H	H	A	H	H	H	A	H	H	A	H	A	A	A	A	A	A	H	H	A	H	H	A	A	H	A	A	H	H	H	H	H	H	H	H	H	H	A	H	A
CPIL_chr07_248582909	GBS-GT (121)	chr7	225538191	-	H	H	H	-	H	H	-	A	H	H	H	A	H	H	-	H	A	A	A	A	A	A	-	H	A	H	H	A	A	H	A	H	H	H	-	H	H	H	H	H	H	H	A	H	A
GBS_BIN_chr7_226643381	GBS-BIN	chr7	226643381	A	H	H	H	H	H	H	H	A	H	H	H	A	B	H	A	H	A	A	A	A	A	A	H	H	A	H	H	A	A	H	A	A	H	A	H	H	H	H	H	H	H	H	A	H	A
GBS_BIN_chr8_50000	GBS-BIN	chr8	50000	A	H	H	H	H	H	H	H	H	H	A	B	A	H	H	H	H	A	H	H	H	A	H	H	H	H	H	H	H	H	H	H	H	H	H	H	H	H	H	H	H	H	H	H	H	A
GBS_BIN_chr8_14550000	GBS-BIN	chr8	14550000	A	H	H	H	H	H	H	H	H	H	A	B	A	H	A	H	H	A	H	H	B	A	H	H	H	H	H	B	H	H	H	H	H	H	H	H	H	H	H	H	H	H	H	H	H	A
GBS_BIN_chr8_15450000	GBS-BIN	chr8	15450000	A	H	H	H	H	H	H	H	H	H	A	B	A	H	A	H	H	A	H	H	B	A	H	H	H	H	H	B	H	H	H	H	H	H	H	H	H	H	H	H	H	H	H	H	H	A
GBS_BIN_chr8_17450000	GBS-BIN	chr8	17450000	A	A	A	H	A	H	H	H	H	A	A	A	H	H	H	H	H	A	H	H	B	A	A	A	H	H	A	A	H	H	H	H	H	H	H	A	A	A	H	H	H	H	H	H	A	A
GBS_BIN_chr8_17850000	GBS-BIN	chr8	17850000	A	A	A	H	A	H	A	H	H	A	A	A	H	H	H	H	H	A	H	A	H	A	A	A	H	H	A	A	H	H	H	H	H	H	H	A	A	A	H	H	H	H	H	H	A	A
GBS_BIN_chr8_18550000	GBS-BIN	chr8	18550000	A	A	A	H	A	H	A	H	H	A	A	A	H	H	H	H	H	A	H	A	H	A	A	A	H	H	A	A	H	H	H	H	H	H	H	A	A	A	H	H	H	H	H	H	A	A
GBS_BIN_chr8_18850000	GBS-BIN	chr8	18850000	A	A	H	H	A	A	H	H	A	A	A	A	H	H	H	A	H	A	H	A	H	A	A	A	H	H	A	A	A	H	H	H	A	H	A	A	A	A	A	H	H	A	A	H	H	A
GBS_BIN_chr8_22950000	GBS-BIN	chr8	22950000	A	A	H	H	A	A	H	H	A	A	A	A	H	H	H	A	H	A	H	A	H	A	A	A	H	H	A	A	A	H	H	H	A	H	A	A	A	A	A	H	H	A	A	H	H	A
GBS_BIN_chr8_23350000	GBS-BIN	chr8	23350000	A	H	H	H	A	H	H	H	H	H	A	H	H	H	H	A	H	A	A	A	H	A	A	H	H	H	A	H	H	H	H	H	H	H	H	H	H	A	H	H	H	H	A	H	H	A
GBS_BIN_chr8_23650000	GBS-BIN	chr8	23650000	A	H	H	H	A	H	H	H	H	H	A	H	H	H	H	A	H	H	A	A	H	H	A	H	H	H	A	H	H	H	H	H	H	H	H	H	H	H	H	H	H	H	A	H	H	A
GBS_BIN_chr8_23750000	GBS-BIN	chr8	23750000	A	H	H	H	H	H	H	H	H	H	A	H	H	H	H	H	H	H	H	H	H	H	H	H	H	H	H	H	H	H	H	H	H	H	H	H	H	H	H	H	H	H	H	H	H	H
GBS-GT_chr08_78.3M	GBS-GT (84)	chr8	27143520	A	H	-	-	-	H	-	H	H	-	A	H	H	-	H	H	-	H	H	H	-	H	-	H	-	H	H	H	H	H	H	H	H	-	H	H	H	H	H	H	H	H	H	-	H	H
GBS_BIN_chr8_27850000	GBS-BIN	chr8	27850000	A	H	H	H	H	H	H	H	H	H	A	H	H	H	H	H	H	H	H	H	H	H	H	H	H	H	H	H	H	H	A	H	H	H	H	H	H	H	H	H	H	H	H	H	H	H
GBS_BIN_chr8_29750000	GBS-BIN	chr8	29750000	A	H	H	H	H	H	H	H	H	H	A	H	H	H	H	H	H	H	H	H	H	H	H	H	H	H	H	H	H	H	A	H	H	H	H	H	H	H	H	H	H	H	H	H	H	H
GBS-GT_chr08_18.6M	GBS-GT (84)	chr8	33025479	A	H	-	H	H	H	H	H	H	H	A	H	H	H	H	H	H	H	H	H	H	H	-	H	H	H	H	H	H	H	H	H	H	H	H	H	H	H	H	H	H	H	H	H	H	H
CPIL_chr08_18637720	GBS-GT (121)	chr8	33025479	A	-	H	-	-	H	H	A	H	H	A	-	-	-	H	-	H	-	-	H	-	-	H	-	-	-	H	-	-	H	H	H	-	H	-	H	-	H	-	H	-	-	H	-	-	H
GBS_BIN_chr8_33050000	GBS-BIN	chr8	33050000	A	H	A	H	H	H	H	H	H	H	A	H	H	H	H	H	H	H	H	H	H	H	H	H	H	H	H	H	H	H	H	H	H	H	H	H	H	A	H	H	H	H	H	H	H	A
GBS_BIN_chr8_33350000	GBS-BIN	chr8	33350000	A	H	H	H	H	H	H	H	H	A	A	H	H	H	H	H	H	H	H	H	H	H	H	H	H	H	H	H	H	H	H	H	H	A	H	H	H	A	H	H	H	H	H	H	H	A
CAPS_CONTIG.9767	Fluidigm-GT	chr8	33680059	A	H	H	H	H	H	H	H	H	H	A	H	H	H	H	H	H	H	H	H	H	H	H	H	H	H	H	H	H	H	H	H	H	H	H	H	H	H	H	H	H	H	H	H	H	H
GBS_BIN_chr8_40750000	GBS-BIN	chr8	40750000	A	H	A	H	H	H	H	H	H	A	A	A	H	H	H	H	H	A	H	H	H	H	A	H	H	H	H	H	H	H	H	H	H	A	H	A	H	A	H	H	A	H	A	H	H	A
GBS_BIN_chr8_40850000	GBS-BIN	chr8	40850000	A	H	A	H	H	H	H	H	H	A	A	H	H	H	H	H	H	A	H	H	A	H	A	H	H	H	A	H	H	H	H	H	H	A	H	A	H	A	H	H	A	H	A	H	H	A
GBS_BIN_chr8_42250000	GBS-BIN	chr8	42250000	A	H	A	H	H	H	H	H	A	A	A	H	H	H	H	B	H	H	A	H	A	H	H	H	H	H	A	H	H	H	H	H	H	A	H	H	H	A	H	H	A	H	A	H	A	H
GBS_BIN_chr8_44850000	GBS-BIN	chr8	44850000	A	H	A	H	H	H	H	H	A	H	A	A	H	H	H	B	H	H	H	H	A	H	H	H	H	H	A	A	H	H	H	H	H	H	H	H	A	A	H	H	A	H	H	H	A	H
GBS_BIN_chr8_46250000	GBS-BIN	chr8	46250000	A	H	A	H	H	H	H	H	A	H	A	A	H	H	H	B	H	H	H	H	A	H	H	H	H	H	A	A	H	H	H	H	H	H	H	H	A	A	H	H	A	H	H	H	A	H
GBS_BIN_chr8_46850000	GBS-BIN	chr8	46850000	A	H	A	H	H	H	H	H	A	H	A	A	H	H	B	B	H	H	H	H	A	H	H	H	H	H	A	A	H	H	H	H	H	H	H	H	A	A	H	H	A	H	H	H	A	H
GBS_BIN_chr8_49450000	GBS-BIN	chr8	49450000	A	H	H	H	H	H	H	H	A	H	A	A	H	H	H	B	H	H	H	H	A	H	A	H	H	A	A	H	H	H	H	H	A	H	A	H	A	A	H	H	A	H	H	H	A	H
GBS_BIN_chr8_50450000	GBS-BIN	chr8	50450000	A	H	H	A	H	H	H	H	H	H	A	A	H	H	H	H	H	A	H	H	A	H	A	H	A	A	A	H	H	H	H	H	A	H	A	H	A	H	H	H	H	H	H	H	A	H
GBS_BIN_chr8_53950000	GBS-BIN	chr8	53950000	A	H	H	A	H	H	H	H	H	H	A	A	H	H	H	H	H	A	H	H	A	H	A	H	A	A	A	H	H	H	H	H	A	H	A	H	A	H	H	H	H	H	H	H	A	H
GBS_BIN_chr8_55250000	GBS-BIN	chr8	55250000	A	H	H	A	H	H	H	H	A	H	A	A	H	H	H	H	H	A	H	H	A	H	A	H	H	A	A	H	H	H	H	H	H	H	A	H	A	H	H	H	H	H	H	H	A	H
GBS_BIN_chr8_55850000	GBS-BIN	chr8	55850000	A	H	H	H	H	H	H	H	A	H	A	A	H	H	H	H	H	A	H	H	A	H	A	H	H	A	A	H	H	H	H	H	H	H	A	H	A	H	H	H	H	H	H	H	A	H
GBS_BIN_chr8_59450000	GBS-BIN	chr8	59450000	A	H	H	H	H	H	H	H	A	H	A	A	H	H	H	H	H	A	H	A	A	A	A	H	H	A	A	H	H	H	H	H	H	H	A	H	A	H	H	H	H	A	H	H	A	A
GBS_BIN_chr8_59650000	GBS-BIN	chr8	59650000	A	H	H	H	H	A	H	H	A	A	A	H	H	H	A	H	H	A	H	A	A	A	A	H	H	A	H	H	H	H	H	H	H	H	A	H	A	H	H	H	A	A	H	H	A	A
GBS_BIN_chr8_59950000	GBS-BIN	chr8	59950000	A	A	H	H	H	A	H	H	A	H	A	H	H	H	A	H	H	A	H	A	H	A	A	H	H	A	H	H	H	H	H	H	H	H	A	H	A	A	H	H	A	A	H	H	A	A
GBS_BIN_chr8_60650000	GBS-BIN	chr8	60650000	A	H	A	H	H	A	H	H	A	H	A	H	H	H	B	H	A	A	H	A	H	A	A	H	A	A	H	A	H	H	A	H	A	H	H	H	A	H	H	H	H	A	H	A	H	A
GBS_BIN_chr8_63150000	GBS-BIN	chr8	63150000	A	H	A	H	H	A	H	H	A	H	A	H	H	H	B	H	H	A	H	H	H	A	A	H	A	A	H	A	H	H	A	H	A	H	H	H	H	H	H	H	H	A	H	A	H	A
GBS_BIN_chr8_63450000	GBS-BIN	chr8	63450000	A	H	A	H	H	A	H	H	A	H	A	H	H	H	B	H	H	A	H	H	H	A	A	B	A	A	H	H	H	H	H	H	A	H	H	H	H	H	H	H	H	A	H	A	H	A
GBS_BIN_chr8_65650000	GBS-BIN	chr8	65650000	A	H	A	H	H	A	H	H	A	H	A	H	H	H	B	H	H	A	H	H	H	A	A	B	A	A	H	H	H	H	H	H	A	H	H	H	H	H	H	H	H	A	H	A	H	A
GBS_BIN_chr8_67450000	GBS-BIN	chr8	67450000	A	A	A	H	H	A	H	B	H	H	A	A	H	H	H	H	H	H	H	A	A	A	H	H	A	H	H	H	H	H	H	H	A	H	H	H	H	H	H	H	H	A	A	A	A	A
GBS_BIN_chr8_69150000	GBS-BIN	chr8	69150000	A	A	A	H	H	A	H	B	H	H	A	A	H	H	H	H	H	H	H	A	A	A	H	H	A	H	H	H	H	H	H	H	A	H	H	H	H	H	H	H	H	A	A	A	A	A
CPIL_chr08_51629749	GBS-GT (121)	chr8	70644729	H	H	-	H	H	H	H	H	H	H	A	H	H	-	H	-	H	H	H	H	H	H	-	-	H	H	H	H	H	H	H	H	-	H	H	H	H	H	H	H	-	H	H	H	H	H
GBS-GT_chr08_51.6M	GBS-GT (84)	chr8	70644774	A	H	-	H	-	H	H	H	H	H	A	H	H	-	H	H	H	H	H	H	H	H	H	-	H	H	-	H	H	H	-	-	H	H	H	H	H	H	H	H	H	H	H	-	H	H
GBS_BIN_chr8_70750000	GBS-BIN	chr8	70750000	A	A	H	H	H	A	A	B	H	H	A	A	H	A	H	H	H	H	A	A	A	A	H	H	A	H	H	H	H	A	H	A	A	H	H	H	H	H	H	H	H	A	A	A	A	A
GBS_BIN_chr8_71050000	GBS-BIN	chr8	71050000	A	A	H	H	H	A	A	H	H	H	A	A	H	A	H	A	H	H	A	A	A	A	H	H	A	H	H	H	H	A	A	A	H	H	H	H	H	H	H	H	H	A	A	A	A	A
GBS_BIN_chr8_72450000	GBS-BIN	chr8	72450000	A	A	H	H	H	H	A	H	H	H	A	A	H	A	H	A	H	H	A	A	A	A	H	A	A	H	H	H	H	A	A	A	H	H	H	H	H	A	H	H	H	A	A	A	A	A
GBS_BIN_chr8_74550000	GBS-BIN	chr8	74550000	A	H	H	H	H	H	A	H	H	H	A	A	H	A	H	A	H	H	A	A	A	A	H	A	A	H	H	H	H	A	A	A	H	H	H	H	H	A	H	H	H	A	A	A	A	A
GBS_BIN_chr8_76150000	GBS-BIN	chr8	76150000	A	H	H	H	H	H	A	H	H	H	A	A	H	A	H	A	H	H	A	A	A	A	H	A	A	H	H	H	H	A	A	A	H	H	H	H	H	A	H	H	H	A	A	A	A	A
GBS_BIN_chr8_80850000	GBS-BIN	chr8	80850000	A	H	H	A	H	H	A	H	H	H	A	H	A	H	H	A	A	H	A	A	H	H	A	A	H	A	H	A	B	H	H	H	A	A	A	H	A	H	A	H	H	A	H	A	A	A
GBS_BIN_chr8_83550000	GBS-BIN	chr8	83550000	A	H	H	A	H	H	A	H	H	H	A	H	A	H	H	A	A	H	A	A	H	H	A	A	H	A	H	A	B	H	H	H	A	A	A	H	A	H	A	H	H	A	H	A	A	A
GBS_BIN_chr8_84750000	GBS-BIN	chr8	84750000	A	A	H	A	H	H	H	H	H	H	A	H	A	H	H	A	A	H	H	A	B	H	A	H	H	A	H	A	H	H	H	H	A	A	H	A	A	H	A	H	H	A	H	A	H	A
GBS_BIN_chr8_89350000	GBS-BIN	chr8	89350000	A	H	H	H	H	A	H	H	A	A	A	A	A	H	H	H	A	A	H	A	H	H	A	H	H	A	H	A	H	H	H	H	A	A	H	A	A	H	A	H	H	A	H	A	H	H
GBS_BIN_chr8_89550000	GBS-BIN	chr8	89550000	A	H	H	H	H	A	H	H	H	A	A	A	H	H	H	H	A	A	H	A	H	H	A	H	H	A	A	H	H	H	H	H	A	A	H	A	A	H	H	H	H	A	A	A	H	H
GBS_BIN_chr8_91250000	GBS-BIN	chr8	91250000	A	H	H	H	H	A	H	H	H	A	A	A	H	H	H	H	A	H	H	A	H	H	H	H	H	H	A	H	A	H	H	H	A	A	H	H	A	H	H	H	H	A	H	H	B	H
GBS_BIN_chr8_92450000	GBS-BIN	chr8	92450000	A	H	H	H	H	H	H	H	H	A	A	A	H	H	H	H	A	H	H	A	A	H	H	H	H	H	H	H	A	A	H	A	A	A	H	H	H	H	H	H	A	A	H	H	H	H
GBS_BIN_chr8_96050000	GBS-BIN	chr8	96050000	A	H	H	H	H	H	H	H	H	A	A	A	H	H	H	H	A	H	H	A	A	H	H	H	H	H	H	H	H	H	H	H	A	H	H	H	H	H	H	H	H	A	H	H	H	H
GBS_BIN_chr8_97050000	GBS-BIN	chr8	97050000	A	H	A	H	H	H	H	H	H	A	A	H	A	H	A	H	H	H	H	A	A	H	H	H	H	H	H	H	H	H	H	H	A	H	H	H	H	H	H	H	H	A	H	H	H	H
GBS_BIN_chr8_98150000	GBS-BIN	chr8	98150000	A	H	A	H	H	H	H	H	H	A	A	H	A	H	A	H	H	H	H	A	A	H	H	H	H	H	H	H	H	H	H	H	A	H	H	H	H	H	H	H	H	A	H	H	H	H
GBS_BIN_chr8_98450000	GBS-BIN	chr8	98450000	A	H	A	H	H	H	H	H	H	A	A	H	H	H	A	H	H	H	H	A	A	H	H	H	H	H	H	H	H	H	H	H	A	H	H	H	H	H	H	H	H	A	H	H	H	H
GBS-GT_chr08_108.5M	GBS-GT (84)	chr8	101550198	A	H	-	H	H	H	H	H	H	H	A	H	H	H	H	H	H	H	H	H	H	H	H	H	H	H	H	H	H	H	H	H	H	H	H	H	H	H	H	H	H	H	H	H	H	H
CPIL_chr08_108483358	GBS-GT (121)	chr8	101550198	-	H	H	-	H	H	H	H	H	H	A	-	H	H	H	-	H	H	H	H	H	H	H	-	H	H	H	H	H	H	H	H	H	H	H	H	H	H	H	H	H	H	H	H	H	H
GBS_BIN_chr8_104150000	GBS-BIN	chr8	104150000	A	H	A	A	A	H	A	H	H	H	A	A	H	A	A	H	H	A	A	A	H	H	H	H	H	B	A	H	H	H	H	A	A	H	H	A	A	A	H	A	A	A	H	A	A	A
GBS_BIN_chr8_106750000	GBS-BIN	chr8	106750000	A	H	A	A	A	H	A	H	H	H	A	A	H	A	A	H	H	A	A	A	H	H	H	H	H	B	A	H	H	H	H	A	A	H	H	A	A	A	H	A	A	A	H	A	A	A
GBS_BIN_chr8_108350000	GBS-BIN	chr8	108350000	A	H	A	A	A	H	A	H	H	H	A	H	H	A	H	H	H	A	A	H	H	H	A	H	H	B	A	H	H	H	H	H	A	H	A	H	A	A	H	A	A	A	H	A	A	A
GBS_BIN_chr8_108550000	GBS-BIN	chr8	108550000	A	H	A	A	A	H	A	H	H	H	A	H	H	A	H	H	H	A	A	H	H	H	A	H	H	B	A	H	H	H	H	H	A	H	A	H	A	A	H	A	A	A	H	A	A	A
GBS_BIN_chr8_109950000	GBS-BIN	chr8	109950000	A	A	A	A	H	H	H	H	H	H	A	H	H	A	H	H	H	A	A	H	H	H	A	H	H	H	A	H	H	H	H	H	H	H	H	H	A	A	H	H	A	A	H	A	A	A
GBS_BIN_chr8_111150000	GBS-BIN	chr8	111150000	A	A	A	A	H	H	H	H	H	H	A	H	H	A	H	H	H	A	A	H	H	H	A	H	H	H	A	H	H	H	H	H	H	H	H	H	A	A	H	H	A	A	H	A	A	A
GBS_BIN_chr8_112950000	GBS-BIN	chr8	112950000	A	A	H	H	H	H	H	H	H	H	A	H	H	A	H	H	A	A	H	H	H	H	A	H	H	H	A	H	A	A	H	H	H	H	H	H	A	A	H	H	A	A	A	H	H	A
GBS_BIN_chr8_115250000	GBS-BIN	chr8	115250000	A	H	H	H	H	H	H	H	H	A	A	H	H	A	A	H	H	A	A	H	H	H	H	H	H	A	H	H	A	H	B	H	H	H	A	H	H	H	H	H	A	A	A	H	B	A
GBS_BIN_chr8_117750000	GBS-BIN	chr8	117750000	A	H	H	H	H	H	H	H	H	A	A	H	H	A	A	H	H	A	A	H	H	H	H	H	H	A	H	H	A	H	B	H	H	H	A	H	H	H	H	H	A	A	A	H	B	A
GBS_BIN_chr8_120250000	GBS-BIN	chr8	120250000	A	H	B	H	H	H	H	H	H	A	A	H	H	A	H	H	H	A	A	A	H	A	H	A	H	A	H	H	H	H	B	H	H	H	A	H	H	H	A	H	A	A	A	H	H	H
GBS_BIN_chr8_120650000	GBS-BIN	chr8	120650000	A	H	B	H	H	H	H	H	H	A	A	H	H	A	H	H	H	A	A	A	H	A	H	A	H	A	H	H	H	H	B	H	H	H	A	H	H	H	A	H	A	A	A	H	H	H
GBS_BIN_chr8_124350000	GBS-BIN	chr8	124350000	A	H	B	H	H	H	H	H	H	H	A	H	H	H	H	H	A	B	H	H	H	H	H	H	H	H	H	H	A	H	B	H	H	H	H	B	B	A	H	H	H	B	A	H	H	H
GBS_BIN_chr8_126650000	GBS-BIN	chr8	126650000	A	H	H	H	H	H	B	H	H	H	A	H	H	H	H	H	A	B	H	H	H	H	H	H	H	H	H	H	A	H	B	H	H	H	H	B	H	A	H	H	H	B	H	H	H	B
GBS_BIN_chr8_135550000	GBS-BIN	chr8	135550000	A	H	H	H	H	A	H	H	H	H	A	H	H	H	H	H	A	B	H	H	H	B	H	H	H	H	H	H	A	H	B	H	H	H	H	H	H	A	B	H	H	H	H	H	H	H
GBS_BIN_chr8_137050000	GBS-BIN	chr8	137050000	A	H	H	H	H	A	H	H	H	H	A	H	H	H	H	H	A	B	H	H	A	B	H	H	H	H	H	H	A	H	H	H	H	H	H	H	H	A	H	H	H	H	H	H	H	H
GBS_BIN_chr8_140550000	GBS-BIN	chr8	140550000	A	H	H	H	H	A	H	H	H	H	A	H	H	H	H	H	A	B	H	H	A	B	H	H	H	H	H	H	A	H	H	H	H	H	H	H	H	A	H	H	H	H	H	H	H	H
GBS_BIN_chr8_141850000	GBS-BIN	chr8	141850000	A	H	A	H	H	A	H	H	H	H	A	H	H	H	H	H	A	H	H	A	H	H	H	H	H	H	H	H	A	H	H	H	B	H	H	H	H	H	H	H	H	H	H	H	H	A
GBS_BIN_chr8_143650000	GBS-BIN	chr8	143650000	A	H	A	H	H	A	H	H	H	H	A	A	H	H	H	H	H	H	H	A	H	H	H	H	H	H	H	H	A	H	H	H	B	H	H	H	H	H	H	H	H	H	H	H	H	A
CAPS_CONTIG.10218	Fluidigm-GT	chr8	146385948	A	H	A	H	H	H	H	H	H	H	A	H	H	H	H	H	H	H	A	H	H	H	H	H	A	H	H	H	H	H	H	H	H	H	H	H	H	H	H	H	H	H	A	H	H	H
GBS_BIN_chr8_147250000	GBS-BIN	chr8	147250000	A	H	A	H	H	A	H	H	A	H	A	A	H	H	H	H	H	H	H	A	H	H	H	H	H	H	H	H	A	H	H	H	B	H	H	H	H	H	H	H	H	A	H	H	H	A
GBS_BIN_chr8_147850000	GBS-BIN	chr8	147850000	A	H	A	H	H	A	H	H	A	H	A	A	H	H	H	H	H	H	H	A	H	H	H	H	H	H	H	H	A	H	H	H	B	H	H	H	H	H	H	H	H	A	H	H	H	A
GBS_BIN_chr8_148350000	GBS-BIN	chr8	148350000	A	H	A	H	H	A	H	H	A	H	A	A	A	H	H	H	H	H	H	A	H	H	H	H	H	H	H	H	A	H	H	H	H	H	H	H	H	H	H	H	H	A	H	H	H	A
GBS_BIN_chr8_148750000	GBS-BIN	chr8	148750000	A	H	A	H	H	A	H	H	A	H	A	A	H	H	H	H	H	H	H	A	H	H	H	H	A	H	H	H	A	H	H	H	H	H	H	H	H	H	A	H	B	A	A	H	H	A
CAPS_CONTIG.11432	Fluidigm-GT	chr8	148847980	A	A	A	H	H	H	H	H	H	H	A	H	H	H	A	H	H	H	A	H	H	H	H	H	A	H	H	H	H	A	H	H	H	H	H	H	H	H	H	H	H	A	A	H	H	H
GBS_BIN_chr8_149050000	GBS-BIN	chr8	149050000	A	H	A	H	H	H	H	H	H	H	A	H	H	H	H	H	H	H	H	H	H	H	H	H	A	H	H	H	H	A	H	H	H	H	H	H	H	H	H	H	A	A	A	A	H	H
GBS_BIN_chr8_149350000	GBS-BIN	chr8	149350000	A	A	A	H	H	H	H	H	H	H	A	H	H	H	H	H	H	H	A	H	H	H	H	H	A	H	H	H	H	A	H	H	H	H	H	H	H	H	H	H	A	A	A	A	H	H
CPIL_chr08_139139192	GBS-GT (121)	chr8	149840592	-	A	A	H	H	H	H	H	H	H	A	H	H	H	A	-	H	H	A	H	H	H	H	-	A	H	H	H	H	A	H	H	-	H	H	H	H	H	H	A	H	A	A	H	H	H
CPIL_chr08_139139222	GBS-GT (121)	chr8	149840614	A	A	A	H	H	H	H	H	H	H	A	H	H	H	A	-	H	H	A	H	H	H	H	-	A	H	H	H	H	A	H	H	H	H	H	H	H	H	H	A	H	A	A	H	H	H
GBS_BIN_chr8_150750000	GBS-BIN	chr8	150750000	A	A	A	H	H	H	H	H	H	H	A	H	H	H	H	H	H	H	A	H	H	H	H	H	A	H	H	H	H	A	H	H	H	H	H	H	H	H	H	H	A	A	A	A	H	H
KS08005G08	Fluidigm-GT	chr8	151394178	A	A	A	H	H	H	H	H	H	H	A	H	H	H	A	H	H	H	A	H	H	H	H	H	A	H	H	H	H	A	H	H	H	H	H	H	H	H	H	A	H	A	A	H	H	H
GBS_BIN_chr8_151950000	GBS-BIN	chr8	151950000	A	A	A	H	H	H	H	H	H	H	A	H	H	H	A	H	H	H	A	H	H	H	H	H	A	H	H	H	H	A	H	H	H	H	H	H	H	H	H	A	A	A	A	A	H	H
GBS_BIN_chr8_152650000	GBS-BIN	chr8	152650000	A	A	A	H	H	H	H	H	H	H	A	H	H	H	A	H	H	H	A	H	H	H	H	H	A	H	H	H	H	A	H	H	H	H	H	H	H	H	H	A	A	A	A	A	H	H
CAPS_CONTIG.5879	Fluidigm-GT	chr8	153064455	A	A	A	H	H	H	H	H	H	H	A	H	H	H	A	H	H	H	A	H	H	H	H	H	A	H	H	H	H	A	H	H	H	H	H	H	H	H	H	A	H	A	A	H	H	H
GBS_BIN_chr8_154050000	GBS-BIN	chr8	154050000	A	A	A	H	H	H	H	H	H	H	A	H	H	H	A	H	H	H	A	H	H	H	H	H	A	H	H	H	H	A	H	H	H	H	H	H	H	H	H	A	A	A	A	A	H	H
GBS_BIN_chr8_154250000	GBS-BIN	chr8	154250000	A	A	A	H	H	H	H	H	H	H	A	H	H	H	A	H	H	H	A	H	H	H	H	H	A	H	H	H	H	A	H	H	H	H	H	H	H	H	H	A	A	A	A	A	B	H
GBS_BIN_chr8_154350000	GBS-BIN	chr8	154350000	A	A	A	H	H	H	H	H	H	H	A	H	H	H	A	H	H	H	A	B	H	H	H	H	A	H	H	H	H	A	H	H	H	H	H	H	H	H	H	A	A	A	A	A	H	H
GBS_BIN_chr8_155250000	GBS-BIN	chr8	155250000	A	A	A	H	H	H	H	H	H	H	A	H	H	H	A	H	H	H	A	B	H	H	H	H	A	H	H	H	H	A	H	H	H	H	H	H	H	H	H	A	H	A	A	A	H	H
GBS_BIN_chr8_155550000	GBS-BIN	chr8	155550000	A	A	A	H	H	H	H	H	H	H	A	H	H	H	A	H	H	H	A	B	H	H	H	B	A	H	H	H	H	A	H	H	H	H	H	H	H	H	H	A	H	A	A	A	H	H
GBS_BIN_chr8_155850000	GBS-BIN	chr8	155850000	A	A	A	H	H	H	H	H	H	H	A	H	H	H	A	H	H	H	A	B	H	H	H	B	A	H	H	H	H	A	H	H	H	H	H	H	H	H	H	A	H	A	A	A	H	H
GBS_BIN_chr8_156750000	GBS-BIN	chr8	156750000	A	A	A	H	H	H	H	H	H	H	A	B	H	H	A	H	H	H	A	B	H	H	H	B	A	H	H	H	H	A	H	H	H	H	B	H	A	H	H	A	H	A	A	H	H	B
GBS_BIN_chr8_157450000	GBS-BIN	chr8	157450000	A	A	A	H	H	H	H	H	H	H	A	A	H	H	A	A	H	H	A	B	H	H	H	B	A	H	H	H	H	A	H	H	H	H	B	H	A	H	H	A	H	A	A	H	H	A
GBS_BIN_chr8_157950000	GBS-BIN	chr8	157950000	A	A	A	H	H	H	H	H	H	H	A	A	H	H	A	A	H	H	A	B	H	H	H	B	A	H	H	H	H	A	H	H	H	H	B	H	A	H	H	A	H	A	A	H	H	A
GBS_BIN_chr8_159350000	GBS-BIN	chr8	159350000	A	A	A	H	H	H	H	H	H	H	A	A	H	H	A	A	H	H	A	B	H	H	H	H	A	H	H	H	H	A	H	H	H	H	A	H	A	H	A	A	H	A	A	H	H	A
GBS_BIN_chr8_159450000	GBS-BIN	chr8	159450000	A	A	A	H	H	H	H	H	H	H	A	A	H	H	A	A	H	A	A	B	H	A	H	H	A	A	H	H	H	A	H	H	H	H	A	H	A	H	A	A	H	A	A	H	H	A
GBS_BIN_chr8_159750000	GBS-BIN	chr8	159750000	A	A	A	H	H	A	A	H	A	A	A	H	A	A	A	A	H	B	A	B	A	H	H	H	H	A	H	A	A	A	H	H	H	H	A	H	H	H	A	A	H	A	H	H	H	A
CAPS_CONTIG.5699	Fluidigm-GT	chr8	160034449	H	A	A	H	H	H	H	H	H	H	A	H	H	H	A	A	H	H	A	H	H	H	H	H	H	A	H	H	H	A	H	H	H	H	A	H	A	H	A	A	H	A	A	H	H	H
KS24031E12	Fluidigm-GT	chr8	160082748	H	A	A	H	H	H	H	H	H	H	A	H	H	H	A	A	H	H	A	H	H	H	H	H	H	A	H	H	H	A	H	H	H	H	A	H	A	H	A	A	H	A	A	H	H	H
GBS_BIN_chr8_160950000	GBS-BIN	chr8	160950000	A	A	A	H	H	A	A	H	A	A	A	H	A	A	A	A	H	B	A	B	A	H	H	H	H	A	H	A	A	A	H	H	H	H	A	H	H	H	A	A	H	A	H	H	B	A
GBS_BIN_chr8_161850000	GBS-BIN	chr8	161850000	A	A	A	H	H	A	A	H	A	A	A	H	A	A	A	A	H	B	A	B	A	H	H	H	H	A	H	A	A	A	H	H	H	H	A	H	H	H	A	A	H	A	H	H	B	A
GBS_BIN_chr8_162950000	GBS-BIN	chr8	162950000	H	A	A	H	H	B	H	H	B	B	B	H	H	H	A	A	B	B	A	H	H	H	H	H	H	A	H	B	B	A	H	H	H	H	A	H	H	H	A	A	H	A	H	B	H	H
GBS_BIN_chr8_163850000	GBS-BIN	chr8	163850000	H	A	A	H	H	B	H	H	B	B	B	H	H	H	A	A	B	B	A	H	H	H	H	H	H	A	H	B	B	A	H	H	H	H	A	H	H	H	A	A	H	A	H	B	H	H
GBS_BIN_chr8_164350000	GBS-BIN	chr8	164350000	H	A	A	H	H	B	H	H	B	B	B	H	H	H	A	A	B	B	A	H	H	H	H	H	H	A	H	B	B	A	H	H	H	H	A	H	H	H	A	A	H	A	H	B	H	H
CAPS_CONTIG.12517	Fluidigm-GT	chr8	164847598	H	A	A	H	H	H	H	H	H	H	H	H	H	H	H	A	A	H	A	H	H	H	H	H	H	A	H	H	H	A	A	H	H	H	A	H	H	H	A	H	H	A	H	H	H	A
CAPS_CONTIG.9155	Fluidigm-GT	chr8	165569213	H	A	A	H	H	H	H	H	H	H	H	H	H	A	H	A	A	H	A	H	H	H	H	H	H	A	H	H	H	A	A	H	H	H	A	H	H	H	A	H	H	A	H	H	H	A
GBS_BIN_chr8_165750000	GBS-BIN	chr8	165750000	H	A	A	H	H	B	H	H	B	B	B	B	H	H	A	A	B	B	A	H	H	H	H	H	H	A	H	B	B	A	H	H	H	H	A	H	H	H	A	A	H	A	H	B	H	H
GBS_BIN_chr8_165850000	GBS-BIN	chr8	165850000	H	A	A	H	H	B	H	H	B	B	B	B	H	H	A	A	A	B	A	H	H	H	H	H	H	A	H	B	B	A	A	H	H	H	A	H	B	H	A	A	H	A	H	B	H	H
GBS_BIN_chr8_165950000	GBS-BIN	chr8	165950000	H	A	A	H	H	B	H	H	B	A	B	B	H	H	A	A	A	H	A	H	H	H	H	B	H	A	H	A	B	A	A	H	H	H	A	H	B	H	A	H	H	A	H	B	H	H
GBS_BIN_chr8_166850000	GBS-BIN	chr8	166850000	H	A	A	H	H	B	H	H	B	A	B	B	H	H	A	A	A	H	A	H	H	H	H	B	H	A	H	A	B	A	A	H	H	H	A	H	B	H	A	H	H	A	H	B	H	H
KS24033B07	Fluidigm-GT	chr8	166924778	H	A	H	H	H	H	H	H	H	H	H	H	H	A	H	A	A	H	A	H	H	H	H	H	H	A	H	H	H	A	A	H	H	H	A	H	H	H	A	H	H	A	H	H	H	A
GBS_BIN_chr8_167050000	GBS-BIN	chr8	167050000	H	A	A	H	H	H	H	H	A	A	B	B	H	H	A	A	A	H	A	H	H	H	H	B	H	A	H	A	B	A	A	H	H	H	A	H	B	H	A	H	H	A	H	B	H	H
GBS_BIN_chr8_167650000	GBS-BIN	chr8	167650000	H	A	H	H	H	H	H	H	A	A	A	B	H	A	A	A	A	H	A	H	H	H	H	B	H	A	H	A	B	A	A	H	H	H	A	H	B	H	A	H	H	A	H	B	H	A
GBS_BIN_chr8_167750000	GBS-BIN	chr8	167750000	H	A	H	H	H	H	H	H	A	A	A	A	H	A	A	A	A	H	A	H	H	H	H	B	H	A	H	A	B	A	A	H	H	H	A	H	B	H	A	H	H	A	H	B	H	A
GBS_BIN_chr8_167950000	GBS-BIN	chr8	167950000	H	A	H	H	H	H	H	H	A	A	A	A	H	A	A	A	A	H	A	H	H	H	H	B	H	A	H	A	B	A	A	H	H	H	A	H	B	H	A	H	H	A	H	B	H	A
GBS_BIN_chr8_168250000	GBS-BIN	chr8	168250000	H	A	H	H	H	H	H	H	A	A	A	A	H	A	A	A	A	H	A	H	H	H	H	B	H	A	H	A	B	A	A	H	H	H	A	H	A	H	A	H	H	A	H	B	H	A
GBS_BIN_chr8_168750000	GBS-BIN	chr8	168750000	H	H	H	H	H	H	H	H	A	A	A	A	H	A	A	A	A	H	A	A	H	H	A	A	H	A	H	A	H	A	A	H	A	A	A	A	A	H	A	H	A	A	H	A	A	A
GBS_BIN_chr8_169150000	GBS-BIN	chr8	169150000	H	H	H	H	H	H	H	H	A	A	A	H	A	A	B	A	A	H	A	H	H	H	A	A	H	A	H	A	H	A	A	H	H	A	A	A	H	A	A	H	H	A	H	A	B	A
GBS_BIN_chr8_169250000	GBS-BIN	chr8	169250000	H	H	H	H	H	H	H	H	A	A	A	H	A	A	B	A	A	H	A	H	H	H	A	A	H	A	H	A	H	A	A	H	H	A	A	A	H	A	A	H	H	A	H	A	B	A
GBS_BIN_chr8_169650000	GBS-BIN	chr8	169650000	H	H	H	H	H	H	H	H	A	A	A	H	A	A	B	A	A	H	A	H	H	A	A	A	H	A	H	A	H	A	A	H	H	A	A	A	H	A	A	H	H	A	H	A	B	A
GBS_BIN_chr8_170050000	GBS-BIN	chr8	170050000	H	H	H	H	H	H	H	H	A	A	A	H	A	A	B	A	A	H	A	H	H	A	A	A	H	A	H	A	H	A	A	H	H	A	A	A	H	A	A	H	H	A	H	A	B	A
GBS_BIN_chr8_170550000	GBS-BIN	chr8	170550000	H	H	H	H	H	H	H	H	A	A	A	H	A	A	B	A	A	H	A	H	H	A	H	A	H	A	H	H	H	A	A	H	H	A	A	H	H	A	A	H	H	A	H	A	B	A
GBS_BIN_chr8_170850000	GBS-BIN	chr8	170850000	H	H	H	H	H	H	H	H	H	A	H	H	H	A	B	A	A	H	A	H	H	A	H	A	H	A	H	H	H	A	A	H	H	A	A	H	H	H	A	H	H	A	H	A	B	A
GBS_BIN_chr8_172250000	GBS-BIN	chr8	172250000	H	H	H	H	H	H	H	H	H	H	H	H	H	A	H	A	A	H	A	H	H	A	H	A	H	A	H	H	H	A	A	H	H	A	A	H	H	H	A	H	H	A	H	H	H	A
GBS_BIN_chr8_172450000	GBS-BIN	chr8	172450000	H	H	H	H	H	H	H	H	H	H	H	H	H	A	H	A	A	H	A	H	H	A	H	A	H	A	H	H	H	A	A	H	H	A	A	H	H	H	A	H	H	A	H	H	H	A
GBS_BIN_chr8_172750000	GBS-BIN	chr8	172750000	H	H	H	H	H	H	H	H	H	H	H	H	H	A	H	A	A	H	A	H	H	H	H	A	H	A	H	H	H	A	A	H	H	A	A	H	H	H	A	H	H	A	H	H	H	A
GBS_BIN_chr8_172980255	GBS-BIN	chr8	172980255	H	H	H	H	H	H	H	H	H	H	H	H	H	A	H	A	A	H	A	H	H	H	H	A	H	A	H	H	H	A	A	H	H	A	A	H	H	H	A	H	H	A	H	H	H	A
CAPS_CONTIG.5748	Fluidigm-GT	chr8	173358081	H	H	H	H	H	H	H	H	H	H	H	H	H	A	H	A	A	H	A	H	H	H	H	H	H	A	H	H	H	A	A	H	H	A	A	H	H	A	A	H	H	A	H	H	H	A
GBS_BIN_chr9_6050000	GBS-BIN	chr9	6050000	A	H	H	H	A	A	H	H	A	H	A	A	H	H	H	A	A	H	A	A	H	H	A	A	A	A	A	A	H	A	A	A	A	A	A	H	H	A	H	A	A	A	A	H	A	A
GBS_BIN_chr9_6750000	GBS-BIN	chr9	6750000	A	H	H	H	A	A	H	H	A	H	A	A	H	H	H	A	A	H	A	A	H	H	A	A	A	A	A	A	H	A	A	A	A	A	A	H	H	A	H	A	A	A	A	H	A	A
CAPS_CONTIG.4086	Fluidigm-GT	chr9	7873118	A	H	H	H	A	A	H	H	A	A	A	A	H	H	H	A	A	H	A	A	H	H	A	A	A	A	A	A	H	A	A	A	A	A	A	H	H	A	H	A	A	A	A	A	A	A
CAPS_CONTIG.3893	Fluidigm-GT	chr9	11484501	A	H	H	H	A	A	H	H	A	A	A	A	H	H	H	A	A	H	A	A	H	A	A	A	A	A	A	A	H	A	A	A	A	A	A	H	H	A	H	A	A	A	A	A	A	A
GBS_BIN_chr9_15050000	GBS-BIN	chr9	15050000	A	H	B	H	A	A	H	H	A	B	A	H	H	H	H	A	A	A	A	A	H	H	A	A	A	A	A	A	H	A	A	A	A	A	A	H	H	A	H	A	A	A	A	H	A	A
GBS_BIN_chr9_31850000	GBS-BIN	chr9	31850000	A	H	B	H	A	A	H	H	A	B	A	H	H	H	H	A	A	A	A	A	H	H	A	A	A	A	A	A	H	A	A	A	A	A	A	H	H	A	H	A	A	A	A	H	A	A
GBS_BIN_chr9_48550000	GBS-BIN	chr9	48550000	A	H	B	H	A	A	H	H	A	B	A	H	H	H	H	A	A	A	A	A	B	H	A	A	A	A	A	A	H	A	A	A	A	A	A	H	H	A	H	A	A	A	A	H	H	A
GBS_BIN_chr9_59450000	GBS-BIN	chr9	59450000	A	H	H	H	A	A	H	H	A	H	A	H	H	H	H	A	A	H	A	A	B	H	A	A	A	A	A	A	H	A	A	A	A	A	A	H	H	A	H	A	A	A	A	H	A	A
GBS_BIN_chr9_61650000	GBS-BIN	chr9	61650000	A	H	H	H	A	A	H	H	A	H	A	H	H	H	H	A	A	H	A	A	H	H	A	A	A	A	A	A	H	A	A	A	A	A	A	H	H	A	H	A	A	A	A	H	A	A
CPIL_chr09_137516152	GBS-GT (121)	chr9	73488558	A	H	A	H	A	A	H	H	A	A	A	A	H	H	H	-	A	H	A	A	H	A	A	-	A	A	A	A	H	A	A	A	-	A	A	H	H	H	H	A	-	A	A	A	A	A
GBS-GT_chr09_68.1M	GBS-GT (84)	chr9	73488612	A	H	-	H	A	A	H	H	A	A	A	A	H	H	H	A	A	H	A	A	H	A	A	A	A	A	A	A	H	A	A	A	A	A	A	H	H	H	H	A	A	A	A	A	A	A
GBS_BIN_chr9_88850000	GBS-BIN	chr9	88850000	A	H	A	H	A	A	H	H	A	A	A	A	H	H	H	A	A	H	A	A	H	A	A	A	A	A	A	A	H	A	A	A	A	A	A	H	H	H	H	A	A	A	A	H	A	A
GBS_BIN_chr9_102450000	GBS-BIN	chr9	102450000	A	H	A	H	A	A	H	H	A	A	A	A	H	H	H	A	A	H	A	A	H	A	A	A	A	A	A	A	H	A	A	A	A	A	A	H	H	H	H	A	A	A	A	H	A	A
GBS-GT_chr09_110.6M	GBS-GT (84)	chr9	144528233	A	H	-	-	A	A	-	H	A	A	A	A	A	-	-	A	A	A	A	A	-	A	A	A	A	A	A	A	-	A	A	A	A	A	A	-	-	H	-	A	A	A	A	A	A	A
GBS_BIN_chr9_161450000	GBS-BIN	chr9	161450000	A	H	A	H	A	A	H	H	A	A	A	A	H	H	H	A	A	H	A	A	H	A	A	A	A	A	A	A	H	A	A	A	A	A	A	H	H	H	H	A	A	A	A	H	A	A
GBS_BIN_chr9_169750000	GBS-BIN	chr9	169750000	A	H	A	H	A	A	H	H	A	A	A	A	H	H	H	A	A	H	A	A	H	A	A	A	A	A	A	A	H	A	A	A	A	A	A	H	H	H	H	H	A	A	A	H	A	A
GBS_BIN_chr9_190050000	GBS-BIN	chr9	190050000	A	H	A	H	A	A	H	H	A	A	A	A	H	H	H	A	A	H	A	A	H	A	A	A	A	A	A	A	H	A	A	A	A	A	A	H	H	H	H	A	A	A	A	H	A	A
GBS-GT_chr09_240.4M	GBS-GT (84)	chr9	190065602	A	H	-	H	A	A	-	-	A	A	A	A	-	-	A	A	A	-	A	A	-	A	A	A	A	A	A	A	-	A	H	-	A	A	A	-	H	H	-	A	A	-	A	A	A	A
GBS_BIN_chr9_190250000	GBS-BIN	chr9	190250000	A	H	A	H	A	A	H	H	A	A	A	A	H	H	H	A	A	H	A	A	H	A	A	A	A	A	A	A	H	A	A	A	A	A	A	H	H	H	H	A	A	A	A	H	A	A
GBS_BIN_chr9_190550000	GBS-BIN	chr9	190550000	A	H	A	H	A	A	H	H	A	A	A	A	H	H	H	A	A	H	A	A	H	A	A	A	A	A	A	A	H	A	A	A	A	A	A	H	H	H	H	A	A	A	A	A	A	A
GBS_BIN_chr9_191150000	GBS-BIN	chr9	191150000	A	H	A	H	A	A	H	H	A	A	A	A	H	H	A	A	A	H	A	A	H	A	A	A	A	A	A	A	H	A	A	H	A	A	A	H	H	H	H	A	A	A	A	A	A	A
GBS_BIN_chr9_198450000	GBS-BIN	chr9	198450000	A	H	A	H	A	A	H	H	A	A	A	A	H	H	A	A	A	H	A	A	H	A	A	A	A	A	A	A	H	A	A	H	A	A	A	H	H	H	H	A	A	A	A	A	A	A
GBS_BIN_chr9_198550000	GBS-BIN	chr9	198550000	A	H	A	H	A	A	H	H	A	A	A	A	A	H	A	A	A	H	A	A	H	A	A	A	A	A	A	A	H	A	H	H	A	A	A	H	H	H	H	A	A	H	A	A	A	A
CAPS_CONTIG.4367	Fluidigm-GT	chr9	201657882	A	H	A	H	H	A	H	H	A	A	A	A	A	H	A	A	A	H	A	A	H	H	A	H	A	A	A	A	H	A	H	H	A	A	A	H	H	H	H	A	A	H	A	A	A	H
GBS_BIN_chr9_201750000	GBS-BIN	chr9	201750000	A	H	A	H	A	A	H	H	A	A	A	A	A	H	A	A	A	H	A	A	H	A	A	A	A	A	A	A	H	A	H	H	A	A	A	H	H	H	H	A	A	H	A	A	A	A
GBS_BIN_chr9_204150000	GBS-BIN	chr9	204150000	A	H	A	H	A	A	H	H	A	A	A	A	A	H	A	A	A	H	A	A	H	H	A	A	A	A	A	A	H	A	H	H	A	A	A	H	H	H	H	A	A	H	A	A	A	B
GBS_BIN_chr9_204450000	GBS-BIN	chr9	204450000	A	H	A	H	H	A	H	H	A	A	A	A	A	H	A	A	A	H	A	A	H	H	A	A	A	A	A	A	H	A	H	H	A	A	A	H	H	H	H	A	A	H	A	A	A	B
GBS_BIN_chr9_204650000	GBS-BIN	chr9	204650000	A	H	A	H	H	A	H	H	A	A	A	A	A	H	A	A	A	H	A	A	H	H	A	H	A	A	A	A	H	A	H	H	A	A	A	H	H	H	H	A	A	H	A	A	A	B
GBS_BIN_chr9_204850000	GBS-BIN	chr9	204850000	A	H	A	H	H	A	H	H	A	A	A	A	A	H	A	A	A	H	A	A	H	H	A	H	A	A	A	A	H	A	H	H	A	A	A	H	H	H	H	A	A	H	A	A	A	B
GBS_BIN_chr9_205250000	GBS-BIN	chr9	205250000	A	H	A	H	H	A	H	H	A	A	A	A	A	H	A	A	A	H	A	A	H	H	H	H	A	A	A	A	H	A	H	H	A	A	A	H	H	H	H	A	A	H	A	A	A	B
GBS_BIN_chr9_205450000	GBS-BIN	chr9	205450000	A	H	A	H	H	A	H	H	A	A	A	A	A	H	A	A	A	H	A	A	H	H	H	H	A	A	A	A	H	A	H	H	A	A	A	H	H	H	H	A	A	H	A	A	A	B
CPIL_chr09_253763503	GBS-GT (121)	chr9	205619695	-	H	A	H	H	A	-	H	A	A	A	A	A	-	A	-	A	H	A	A	-	-	-	-	A	A	A	A	H	A	H	-	-	A	A	H	H	H	H	A	-	H	A	A	A	H
GBS-GT_chr09_253.8M	GBS-GT (84)	chr9	205619735	A	H	-	-	H	A	H	H	A	A	A	A	A	H	A	A	A	-	A	A	-	-	-	H	A	A	A	A	H	A	H	-	A	A	A	H	H	H	H	A	A	H	A	A	A	-
GBS_BIN_chr9_205650000	GBS-BIN	chr9	205650000	A	H	A	H	H	A	H	H	A	A	A	A	A	H	A	A	A	H	A	A	H	H	H	H	A	A	A	A	H	A	A	H	A	A	A	H	H	H	H	A	A	H	A	A	A	B
GBS_BIN_chr9_209550000	GBS-BIN	chr9	209550000	A	H	A	H	H	A	H	H	A	A	A	A	A	H	A	A	A	H	A	A	A	H	H	H	A	A	A	A	H	A	H	H	A	A	A	H	H	H	H	A	A	H	A	A	A	B
GBS_BIN_chr9_210050000	GBS-BIN	chr9	210050000	A	H	A	H	H	A	H	H	A	A	A	A	A	H	A	A	A	H	A	A	A	H	H	H	A	A	A	A	H	A	H	H	A	A	A	H	H	H	H	A	A	H	A	A	A	B
GBS_BIN_chr9_210250000	GBS-BIN	chr9	210250000	A	H	A	H	H	A	H	H	A	A	A	A	A	H	A	A	A	H	A	A	B	H	H	H	A	A	H	A	H	A	H	H	A	A	A	H	H	H	H	A	H	H	A	A	A	H
GBS_BIN_chr9_210550000	GBS-BIN	chr9	210550000	A	H	A	H	H	A	H	H	A	A	A	A	A	H	A	A	A	H	A	A	B	H	H	H	A	A	H	A	H	A	A	H	A	A	A	H	H	H	H	A	H	H	A	A	A	H
GBS_BIN_chr9_211550000	GBS-BIN	chr9	211550000	A	H	A	H	H	A	H	H	A	A	A	A	A	H	A	H	A	H	A	A	B	A	H	H	A	A	H	A	H	A	A	H	A	A	A	H	H	H	A	A	H	H	A	A	A	H
GBS_BIN_chr9_211650000	GBS-BIN	chr9	211650000	A	H	A	H	H	A	H	H	A	A	A	A	A	H	A	H	A	H	A	A	B	A	H	H	A	A	H	A	H	A	A	H	A	A	A	H	H	H	A	A	H	H	A	A	A	H
GBS_BIN_chr9_212350000	GBS-BIN	chr9	212350000	A	H	A	H	H	A	H	H	A	A	A	A	A	H	A	H	A	H	A	A	B	A	H	H	A	A	H	A	H	A	H	H	A	A	A	H	H	H	H	A	H	H	A	A	A	H
GBS_BIN_chr9_212450000	GBS-BIN	chr9	212450000	A	H	A	H	H	A	H	H	A	A	A	A	A	H	A	H	A	H	A	A	B	A	H	H	A	A	H	A	H	A	H	H	A	A	A	H	H	H	H	A	H	H	A	A	A	H
GBS_BIN_chr9_212550000	GBS-BIN	chr9	212550000	A	H	A	H	H	A	H	H	A	A	A	A	A	H	A	H	A	H	A	A	B	A	H	H	A	A	H	A	H	A	H	H	H	A	A	H	H	H	H	A	H	H	A	A	A	H
GBS_BIN_chr9_214750000	GBS-BIN	chr9	214750000	A	H	A	H	H	A	H	H	A	A	A	A	A	H	A	H	A	H	A	A	H	H	H	H	A	A	H	A	H	A	H	H	H	A	A	H	H	H	H	A	H	H	A	A	A	H
GBS_BIN_chr9_215750000	GBS-BIN	chr9	215750000	A	H	A	H	H	A	H	H	A	A	A	A	A	H	A	H	A	H	A	A	H	H	H	H	A	A	H	A	H	A	H	H	H	A	A	H	H	H	H	A	H	H	A	A	A	H
GBS_BIN_chr9_216450000	GBS-BIN	chr9	216450000	A	H	A	H	H	A	H	H	A	A	H	A	A	H	A	H	A	H	A	A	H	H	H	H	A	A	H	A	H	A	H	H	H	A	A	H	H	H	H	A	H	H	A	A	A	H
GBS_BIN_chr9_216550000	GBS-BIN	chr9	216550000	A	H	A	H	H	A	H	A	A	A	H	A	A	A	A	H	A	H	A	A	H	H	H	H	A	A	H	A	H	A	H	H	H	A	A	H	H	H	H	A	H	H	A	A	A	A
GBS_BIN_chr9_216750000	GBS-BIN	chr9	216750000	A	H	A	H	B	A	H	A	A	A	H	A	A	A	A	H	A	H	A	A	H	H	H	H	A	H	H	A	H	A	H	H	H	A	A	H	H	H	H	H	H	H	A	A	A	A
CAPS_CONTIG.11337	Fluidigm-GT	chr9	217312048	A	A	A	A	H	A	A	A	A	A	A	A	A	A	A	H	A	A	A	A	A	H	H	H	A	H	H	A	A	A	H	H	H	A	A	H	H	H	H	H	H	H	A	A	A	H
GBS_BIN_chr9_218211446	GBS-BIN	chr9	218211446	A	H	A	H	B	A	H	A	A	A	H	A	A	A	A	H	A	H	A	A	H	H	H	H	A	H	H	A	H	A	H	H	H	A	A	H	H	H	H	H	H	H	A	A	A	A
CAPS_CONTIG.2419	Fluidigm-GT	chr10	965926	A	H	A	H	H	H	H	A	H	H	H	H	H	A	A	H	-	H	H	H	A	A	H	H	A	H	H	A	H	A	H	H	H	H	H	A	H	H	H	H	H	H	A	A	H	H
CAPS_CONTIG.6055	Fluidigm-GT	chr10	1149917	A	H	A	H	H	H	H	A	H	H	H	H	H	A	A	H	H	H	H	H	A	A	H	H	A	H	H	A	H	A	H	H	H	H	H	A	H	H	H	H	H	H	A	A	H	H
CAPS_CONTIG.2972	Fluidigm-GT	chr10	1453173	A	H	A	A	H	H	H	A	H	H	H	H	H	A	A	H	H	H	H	H	A	A	H	H	A	H	H	A	H	H	H	H	H	H	H	A	H	H	H	H	A	H	A	A	H	H
GBS_BIN_chr10_2350000	GBS-BIN	chr10	2350000	A	H	A	A	H	H	H	A	H	H	B	H	H	A	A	H	H	H	H	H	A	A	H	H	A	H	A	A	A	H	H	H	H	H	H	A	H	H	H	H	A	H	A	A	B	H
GBS_BIN_chr10_2450000	GBS-BIN	chr10	2450000	A	H	A	A	H	H	H	A	H	H	B	H	H	A	A	H	H	H	H	H	A	A	H	H	A	H	A	A	A	H	H	H	H	H	H	A	H	H	H	H	A	H	A	A	B	H
GBS_BIN_chr10_3550000	GBS-BIN	chr10	3550000	A	H	A	A	H	H	H	A	B	H	B	H	H	A	A	H	H	H	H	H	A	A	H	H	A	H	A	A	A	H	H	H	H	H	H	A	H	H	H	H	A	H	A	A	H	H
GBS_BIN_chr10_4250000	GBS-BIN	chr10	4250000	A	H	A	A	H	H	H	A	B	H	B	H	H	A	A	H	H	H	H	H	A	A	H	H	A	H	A	A	A	H	H	H	H	H	H	A	H	H	H	H	A	H	A	A	H	H
GBS_BIN_chr10_4650000	GBS-BIN	chr10	4650000	A	H	A	A	H	H	H	A	B	H	B	H	H	A	A	H	H	H	H	H	A	A	H	H	A	H	A	A	A	H	H	H	H	H	H	A	H	H	H	H	A	H	A	A	H	H
GBS_BIN_chr10_6750000	GBS-BIN	chr10	6750000	A	H	A	A	H	A	H	A	A	H	H	B	H	A	A	A	H	H	H	H	A	A	H	H	A	H	A	A	H	H	H	H	H	H	B	A	H	H	H	H	A	H	A	A	H	H
GBS_BIN_chr10_7050000	GBS-BIN	chr10	7050000	A	H	A	A	H	A	H	A	A	H	H	B	H	A	A	A	H	H	H	H	A	A	H	H	A	H	A	A	H	H	H	H	H	H	B	A	H	H	H	H	A	H	A	A	H	H
GBS_BIN_chr10_7950000	GBS-BIN	chr10	7950000	A	H	A	A	H	A	H	A	A	H	H	H	H	A	A	A	H	H	H	H	A	A	H	H	A	H	A	A	H	H	H	H	H	H	H	A	H	H	H	H	A	H	A	A	H	H
GBS_BIN_chr10_8850000	GBS-BIN	chr10	8850000	A	H	A	A	H	H	H	A	A	H	H	H	H	A	A	A	H	H	H	H	A	A	H	H	A	H	A	A	H	H	H	H	H	H	H	A	H	H	H	H	A	H	A	A	H	H
GBS_BIN_chr10_8950000	GBS-BIN	chr10	8950000	A	H	A	A	H	H	H	A	A	H	H	H	H	A	A	A	H	H	H	H	A	A	H	H	A	H	A	A	H	H	H	H	H	H	H	A	H	H	H	H	A	H	A	A	H	H
GBS_BIN_chr10_9550000	GBS-BIN	chr10	9550000	A	H	A	A	H	H	H	A	A	H	H	H	H	A	A	A	H	H	H	H	A	A	H	H	A	H	A	A	H	H	H	H	H	H	H	A	H	H	H	A	A	H	A	A	H	A
GBS_BIN_chr10_10350000	GBS-BIN	chr10	10350000	A	H	A	A	H	H	H	A	A	H	H	H	H	A	A	A	H	H	H	H	A	A	H	H	A	H	A	A	H	H	H	H	H	H	H	H	H	H	H	A	A	H	A	A	H	A
GBS_BIN_chr10_10450000	GBS-BIN	chr10	10450000	A	H	A	A	H	H	H	A	A	H	H	H	H	H	A	H	H	H	H	H	A	A	H	H	A	H	A	A	H	H	H	H	H	H	H	H	H	H	H	A	A	H	A	A	H	A
GBS_BIN_chr10_10650000	GBS-BIN	chr10	10650000	A	H	A	A	H	H	H	A	A	H	H	H	H	H	A	H	H	H	H	H	A	A	H	H	A	H	A	A	H	H	H	H	H	H	H	H	H	H	H	A	A	H	A	A	A	A
GBS_BIN_chr10_11450000	GBS-BIN	chr10	11450000	H	H	A	A	H	H	H	A	H	H	H	H	H	H	A	H	H	H	H	H	A	A	H	H	A	H	A	A	H	H	H	H	H	H	H	H	H	H	H	A	A	H	A	A	A	A
GBS_BIN_chr10_11550000	GBS-BIN	chr10	11550000	H	H	A	A	H	H	H	A	H	H	H	H	H	H	A	H	H	H	H	H	A	A	H	H	A	H	A	A	H	H	H	H	H	H	H	H	H	H	H	A	A	H	A	A	A	A
GBS_BIN_chr10_12050000	GBS-BIN	chr10	12050000	H	H	A	A	H	H	H	A	H	A	H	H	H	H	A	H	H	A	H	H	A	A	H	A	A	A	A	A	H	H	H	H	H	H	H	H	H	H	H	A	A	A	A	A	H	A
GBS_BIN_chr10_12750000	GBS-BIN	chr10	12750000	H	H	A	A	H	H	H	A	H	A	H	H	H	H	A	H	H	A	H	H	A	A	H	A	A	A	A	A	H	H	H	H	H	H	H	H	H	H	H	A	A	A	A	A	H	A
GBS_BIN_chr10_14050000	GBS-BIN	chr10	14050000	H	H	A	A	H	H	A	A	H	A	A	A	H	H	A	H	A	A	H	H	A	A	A	A	A	A	A	A	H	H	H	H	A	H	H	H	A	A	H	A	A	H	A	A	H	A
CAPS_CONTIG.575	Fluidigm-GT	chr10	14945949	H	H	A	H	A	H	A	-	H	H	H	H	H	H	H	-	-	H	H	A	H	A	A	A	H	H	H	H	H	A	A	A	A	H	H	H	A	H	H	H	A	A	H	H	H	A
GBS_BIN_chr10_16250000	GBS-BIN	chr10	16250000	H	H	A	A	H	H	A	A	H	A	A	A	H	H	A	H	A	B	H	H	A	A	A	A	H	A	A	A	H	H	H	H	A	H	H	H	A	A	H	A	A	H	A	A	H	A
GBS_BIN_chr10_17050000	GBS-BIN	chr10	17050000	H	H	A	A	H	H	A	A	H	A	A	A	H	H	A	H	A	B	H	H	A	A	A	A	H	A	A	A	H	H	H	H	A	H	H	H	A	A	H	A	A	H	A	A	H	A
GBS_BIN_chr10_17950000	GBS-BIN	chr10	17950000	H	H	A	A	H	H	A	A	B	A	A	A	H	H	A	H	A	B	H	H	B	A	A	A	H	A	A	A	H	H	H	H	A	H	H	H	A	B	H	A	A	H	A	A	H	A
GBS_BIN_chr10_19750000	GBS-BIN	chr10	19750000	H	H	A	A	H	H	H	H	B	H	H	B	H	H	A	H	B	B	H	H	B	A	H	A	H	A	A	A	H	H	H	H	H	H	B	H	A	B	H	A	A	H	B	A	H	A
GBS_BIN_chr10_19950000	GBS-BIN	chr10	19950000	H	H	A	A	H	H	H	H	B	H	H	B	H	H	A	H	B	B	B	H	B	A	H	B	H	A	A	A	B	H	B	H	H	H	B	H	H	B	H	A	A	H	B	A	B	H
GBS_BIN_chr10_20550000	GBS-BIN	chr10	20550000	H	H	A	A	H	H	H	H	B	H	H	B	H	H	A	H	B	B	B	H	B	A	H	B	B	A	A	A	B	H	B	H	H	B	H	H	H	H	H	A	A	H	B	A	B	H
GBS_BIN_chr10_21450000	GBS-BIN	chr10	21450000	H	H	A	A	H	H	H	H	B	H	H	H	H	H	A	B	H	B	B	B	B	A	H	B	B	A	A	A	B	H	B	H	H	H	H	B	H	H	H	A	A	H	B	A	B	H
GBS_BIN_chr10_21550000	GBS-BIN	chr10	21550000	H	H	A	A	H	H	H	H	B	H	H	H	H	H	A	B	H	B	B	B	B	A	H	B	B	A	A	A	B	H	B	H	H	H	H	B	H	H	H	A	A	H	B	A	B	H
GBS_BIN_chr10_24050000	GBS-BIN	chr10	24050000	H	H	A	A	H	H	H	H	H	H	H	H	H	H	A	B	H	B	B	B	H	A	H	B	H	A	A	A	H	H	H	H	H	H	H	H	H	H	H	A	A	H	H	A	B	H
GBS_BIN_chr10_26050000	GBS-BIN	chr10	26050000	H	H	A	A	H	H	H	H	H	H	H	H	H	H	A	H	H	B	H	B	H	A	H	B	H	A	A	A	H	H	H	H	H	H	H	H	H	H	H	A	A	H	H	A	H	H
GBS_BIN_chr10_26450000	GBS-BIN	chr10	26450000	H	H	A	A	H	H	H	H	H	H	H	H	H	H	A	H	H	B	H	B	H	A	H	H	H	A	A	A	H	H	A	H	H	H	H	H	H	B	H	A	A	H	H	A	H	H
GBS_BIN_chr10_29750000	GBS-BIN	chr10	29750000	H	H	A	A	H	H	H	H	H	H	H	H	H	H	A	H	H	H	H	H	H	A	H	H	H	A	A	A	H	H	A	H	H	H	H	H	H	B	H	A	A	H	H	A	B	H
GBS_BIN_chr10_29950000	GBS-BIN	chr10	29950000	H	H	A	A	H	H	H	H	H	H	H	H	H	H	A	H	H	H	H	H	H	A	H	H	H	A	A	A	H	H	A	H	H	H	H	H	A	B	H	A	A	H	H	A	A	H
GBS_BIN_chr10_30950000	GBS-BIN	chr10	30950000	H	H	A	A	H	H	H	H	H	H	H	H	H	H	A	H	H	H	H	H	H	A	H	H	H	A	A	A	H	H	A	H	H	H	H	H	A	B	H	A	A	H	H	A	A	H
GBS_BIN_chr10_31250000	GBS-BIN	chr10	31250000	H	H	A	A	H	H	H	H	A	H	H	H	H	H	A	H	H	H	H	H	H	A	H	H	H	A	A	A	H	H	B	H	H	H	H	H	H	B	H	A	A	H	B	A	A	H
GBS_BIN_chr10_31350000	GBS-BIN	chr10	31350000	H	H	A	A	H	H	H	H	A	H	H	H	H	H	A	H	H	H	H	H	H	A	H	H	H	A	A	A	H	H	B	H	H	H	H	H	H	B	H	A	A	H	B	A	A	H
CPIL_chr10_35500544	GBS-GT (121)	chr10	32259612	H	H	A	A	H	H	H	H	H	H	H	H	H	H	A	-	-	H	H	H	H	H	H	-	H	A	A	A	H	H	H	-	H	H	H	H	H	H	H	A	A	H	H	H	H	H
GBS-GT_chr10_35.5M	GBS-GT (84)	chr10	32259654	H	H	-	A	H	H	H	H	H	H	H	H	H	H	A	H	H	H	H	H	H	H	H	H	H	A	A	A	H	H	H	H	H	H	H	H	H	H	H	A	A	H	H	H	H	H
GBS_BIN_chr10_32350000	GBS-BIN	chr10	32350000	H	H	A	A	H	H	H	H	B	H	H	H	H	H	A	H	H	H	A	H	H	H	H	H	H	A	A	A	H	H	B	H	H	A	A	H	H	H	H	A	A	H	H	A	H	H
GBS_BIN_chr10_33150000	GBS-BIN	chr10	33150000	H	H	A	A	H	H	H	H	B	H	H	H	H	H	A	H	H	H	A	H	H	H	H	H	H	A	A	A	H	H	B	H	H	A	B	H	H	H	H	A	A	H	H	A	H	H
GBS_BIN_chr10_33450000	GBS-BIN	chr10	33450000	H	H	A	A	H	H	H	H	B	H	H	H	H	H	A	H	H	H	A	H	H	H	H	H	H	A	A	A	H	H	B	H	H	H	B	H	H	H	H	A	A	H	H	A	H	H
GBS_BIN_chr10_34350000	GBS-BIN	chr10	34350000	H	H	A	A	H	H	H	H	B	H	H	H	H	H	A	H	H	H	A	H	H	H	H	H	H	A	A	A	H	H	B	H	H	H	B	H	H	H	H	A	A	H	H	H	H	H
GBS_BIN_chr10_35550000	GBS-BIN	chr10	35550000	H	H	A	A	H	H	H	H	H	H	H	H	H	H	A	H	H	H	A	H	H	H	B	H	H	A	A	A	H	H	B	H	H	H	B	H	H	H	H	A	A	H	H	H	H	B
GBS_BIN_chr10_35850000	GBS-BIN	chr10	35850000	H	H	A	A	H	H	H	H	H	H	H	H	H	H	A	H	H	H	A	H	H	H	H	H	H	A	A	A	H	H	B	H	H	H	B	H	H	H	H	A	A	H	H	H	H	B
GBS_BIN_chr10_35950000	GBS-BIN	chr10	35950000	H	H	A	A	H	H	H	H	H	H	H	H	H	H	A	H	H	H	A	H	H	H	H	H	H	A	A	A	H	H	B	H	H	H	B	H	H	H	H	A	A	H	H	H	H	H
GBS_BIN_chr10_37750000	GBS-BIN	chr10	37750000	H	H	A	A	H	H	H	H	H	H	H	H	H	H	A	H	H	H	A	H	H	H	H	H	H	A	A	A	H	H	B	H	H	H	B	H	H	H	H	A	A	H	H	H	H	H
GBS_BIN_chr10_38050000	GBS-BIN	chr10	38050000	H	H	A	A	H	H	H	H	H	H	A	H	H	H	A	H	H	H	A	B	H	H	H	H	H	A	A	A	H	B	H	H	H	H	B	A	A	H	H	A	A	B	H	H	A	H
GBS_BIN_chr10_40450000	GBS-BIN	chr10	40450000	H	H	A	A	H	H	H	H	H	H	A	H	H	H	A	H	H	B	H	B	H	H	H	H	H	A	A	A	H	H	H	H	H	H	B	H	A	H	H	A	A	B	H	H	A	H
GBS_BIN_chr10_42450000	GBS-BIN	chr10	42450000	H	H	A	A	H	H	H	H	H	H	A	A	H	H	A	H	H	H	H	B	A	H	A	H	H	A	A	A	H	H	B	H	H	H	B	H	A	H	H	A	A	B	H	H	A	H
GBS_BIN_chr10_43850000	GBS-BIN	chr10	43850000	H	H	A	A	H	H	H	H	H	H	A	A	H	H	A	H	H	H	H	B	A	H	A	H	H	A	A	A	H	H	B	H	H	H	B	H	A	H	H	A	A	B	H	H	A	H
GBS_BIN_chr10_46650000	GBS-BIN	chr10	46650000	H	H	A	A	H	H	H	H	H	H	H	A	H	H	A	H	H	H	H	H	A	B	H	H	H	A	A	A	H	B	B	H	H	H	H	H	H	H	H	A	A	B	H	H	H	A
GBS_BIN_chr10_47150000	GBS-BIN	chr10	47150000	H	H	A	A	H	H	H	H	H	B	H	H	H	H	A	H	H	H	H	H	B	B	H	H	H	A	A	A	H	H	B	H	H	H	H	B	H	B	H	A	A	B	H	H	H	A
GBS_BIN_chr10_47350000	GBS-BIN	chr10	47350000	H	H	A	A	H	H	H	H	H	B	B	H	H	H	A	H	H	H	H	H	B	H	H	B	H	A	A	A	B	H	H	H	H	H	H	A	H	A	H	A	A	A	H	H	H	A
GBS_BIN_chr10_47750000	GBS-BIN	chr10	47750000	H	H	A	A	H	H	H	H	H	B	H	H	H	H	A	H	H	H	H	H	B	H	H	B	H	A	A	A	B	H	H	H	H	H	H	A	H	A	H	A	A	A	H	H	H	A
GBS_BIN_chr10_51650000	GBS-BIN	chr10	51650000	H	H	A	A	H	H	H	H	H	H	H	H	A	H	A	H	A	H	H	A	H	H	H	H	H	A	A	A	H	H	H	H	H	H	H	A	H	A	H	A	A	A	H	A	H	A
GBS_BIN_chr10_52250000	GBS-BIN	chr10	52250000	H	H	A	A	H	H	H	H	H	H	H	H	A	H	A	H	A	H	H	A	H	H	H	H	H	A	A	A	H	H	H	H	H	H	H	A	H	A	H	A	A	A	H	B	A	A
GBS_BIN_chr10_52350000	GBS-BIN	chr10	52350000	H	H	A	A	H	H	H	H	H	H	H	H	A	H	A	H	A	A	H	A	H	H	H	A	H	A	A	A	H	H	H	H	H	H	H	A	H	A	H	A	A	H	H	B	A	A
GBS_BIN_chr10_52450000	GBS-BIN	chr10	52450000	H	H	A	A	H	H	H	H	H	H	H	H	A	H	A	H	A	A	H	A	H	H	H	A	H	A	A	A	H	H	H	H	H	H	H	A	H	A	H	A	A	H	H	B	A	A
GBS_BIN_chr10_52650000	GBS-BIN	chr10	52650000	H	A	A	A	H	H	H	H	A	A	A	H	H	H	A	A	A	A	H	H	H	H	H	A	H	A	A	A	H	A	A	H	A	H	H	A	H	A	H	A	A	H	H	B	A	A
GBS_BIN_chr10_54150000	GBS-BIN	chr10	54150000	H	A	A	A	H	H	H	H	A	A	A	H	H	H	A	A	A	A	H	H	H	H	H	A	H	A	A	A	H	A	A	H	A	H	H	A	H	A	H	A	A	H	H	B	A	A
GBS_BIN_chr10_54750000	GBS-BIN	chr10	54750000	H	H	A	A	H	A	H	H	A	H	H	H	H	H	A	H	H	H	H	H	H	H	H	H	H	A	A	A	H	A	H	H	A	H	H	A	A	H	H	A	A	H	H	B	A	A
GBS_BIN_chr10_55250000	GBS-BIN	chr10	55250000	H	H	A	A	H	H	H	B	H	H	H	H	H	H	A	H	H	H	H	H	H	H	H	H	H	A	A	A	B	H	H	H	A	H	A	A	A	H	H	A	A	H	H	B	H	A
GBS_BIN_chr10_55350000	GBS-BIN	chr10	55350000	H	H	A	A	H	H	H	H	H	H	H	H	H	H	A	H	H	H	H	H	H	H	H	H	H	A	A	A	B	H	H	H	A	H	A	A	A	H	H	A	A	H	H	B	H	A
GBS_BIN_chr10_58450000	GBS-BIN	chr10	58450000	H	H	A	A	H	H	H	H	H	H	H	H	H	H	A	H	H	H	H	H	H	H	H	H	H	A	A	A	B	H	H	H	A	H	A	A	A	H	H	A	A	H	H	B	H	A
GBS_BIN_chr10_59550000	GBS-BIN	chr10	59550000	H	H	A	A	H	H	H	H	H	H	H	H	H	H	A	H	H	H	H	H	A	H	H	H	H	A	A	A	B	H	H	H	A	H	A	A	H	H	H	A	A	H	H	B	H	A
GBS_BIN_chr10_61150000	GBS-BIN	chr10	61150000	H	H	A	A	H	H	H	H	B	H	A	H	H	H	A	H	H	H	H	B	H	H	H	A	H	A	A	A	H	H	H	H	H	H	H	H	H	H	B	A	A	H	H	H	H	H
GBS_BIN_chr10_62850000	GBS-BIN	chr10	62850000	H	H	A	A	H	H	H	H	A	H	A	H	H	A	A	H	A	H	H	H	H	H	H	A	H	A	A	A	H	H	H	H	H	H	H	H	A	H	H	A	A	H	H	H	B	H
GBS_BIN_chr10_64150000	GBS-BIN	chr10	64150000	H	H	A	A	H	H	H	H	A	H	A	H	H	A	A	H	A	A	H	H	H	H	H	A	H	A	A	A	H	H	H	H	H	H	H	H	A	H	H	A	A	H	H	H	B	H
GBS_BIN_chr10_64850000	GBS-BIN	chr10	64850000	H	H	A	A	H	H	H	H	A	H	A	H	H	A	A	H	A	A	H	H	H	H	H	A	H	A	A	A	H	H	H	H	H	H	H	H	A	H	H	A	A	H	H	H	B	H
GBS_BIN_chr10_67550000	GBS-BIN	chr10	67550000	H	H	A	A	H	H	H	H	A	H	A	H	H	B	A	H	H	A	A	H	H	H	H	A	H	A	A	A	H	H	H	H	A	H	H	H	B	H	H	A	A	H	H	H	H	H
GBS_BIN_chr10_67750000	GBS-BIN	chr10	67750000	H	H	A	A	H	H	H	H	A	H	H	H	H	B	A	H	H	H	H	H	B	H	H	H	H	A	A	A	H	H	H	H	H	A	H	H	B	H	H	A	A	H	H	H	H	B
GBS_BIN_chr10_70450000	GBS-BIN	chr10	70450000	H	H	A	A	H	H	H	H	A	H	H	H	H	B	A	H	H	H	H	H	B	H	H	H	H	A	A	A	H	H	B	H	H	A	H	H	B	H	H	A	A	H	H	H	H	B
GBS_BIN_chr10_70850000	GBS-BIN	chr10	70850000	H	H	A	A	H	H	H	H	A	H	H	H	H	B	A	H	H	H	H	H	B	H	H	H	H	A	A	A	H	H	B	H	H	A	H	H	B	H	H	A	A	H	H	H	H	B
GBS_BIN_chr10_70950000	GBS-BIN	chr10	70950000	H	H	A	A	H	H	H	H	A	H	H	H	H	A	A	H	H	B	H	H	B	H	H	H	H	A	A	A	H	H	B	H	H	A	A	H	H	B	H	A	A	H	H	A	H	B
GBS_BIN_chr10_71150000	GBS-BIN	chr10	71150000	H	H	A	A	H	H	H	H	B	H	H	H	H	A	A	H	A	H	H	H	A	H	H	H	H	A	A	A	H	H	A	H	H	H	A	H	H	B	H	A	A	H	H	A	H	B
GBS_BIN_chr10_74050000	GBS-BIN	chr10	74050000	H	H	A	A	H	H	H	H	B	H	H	H	H	A	A	H	A	H	H	H	A	H	H	H	H	A	A	A	H	H	A	H	H	H	A	H	H	B	H	A	A	H	H	A	H	B
GBS_BIN_chr10_74950000	GBS-BIN	chr10	74950000	H	H	A	A	H	H	H	H	B	H	H	H	B	A	A	A	A	H	H	H	A	H	B	H	H	A	A	A	H	H	A	H	H	H	H	H	H	B	H	A	A	H	H	H	H	H
GBS_BIN_chr10_75550000	GBS-BIN	chr10	75550000	H	H	A	A	H	H	H	H	B	H	H	H	B	A	A	A	A	H	H	H	A	H	B	H	H	A	A	A	H	H	H	H	H	H	H	H	H	B	H	A	A	B	H	H	H	H
GBS_BIN_chr10_77050000	GBS-BIN	chr10	77050000	H	H	A	A	H	H	H	H	B	H	H	H	B	A	A	A	H	H	H	H	H	B	B	H	H	A	A	A	H	H	H	H	H	B	H	H	B	A	H	A	A	B	H	H	H	H
GBS_BIN_chr10_78650000	GBS-BIN	chr10	78650000	H	H	A	A	H	H	H	H	B	H	H	B	H	A	A	A	H	H	H	H	H	B	B	H	H	A	A	A	H	H	H	H	H	H	B	H	B	A	H	A	A	B	H	B	A	H
GBS_BIN_chr10_79850000	GBS-BIN	chr10	79850000	H	H	A	A	H	H	H	H	B	H	H	B	H	A	A	A	H	H	H	H	H	B	B	H	H	A	A	A	H	H	H	H	H	H	B	H	B	A	H	A	A	B	H	B	A	H
GBS_BIN_chr10_79950000	GBS-BIN	chr10	79950000	H	A	A	A	H	H	H	H	B	H	H	B	H	H	A	H	H	H	H	H	H	H	H	H	H	A	A	A	H	H	H	H	H	H	H	H	H	A	H	A	A	B	H	H	A	H
GBS_BIN_chr10_81050000	GBS-BIN	chr10	81050000	H	A	A	A	H	H	H	H	B	H	H	B	H	H	A	H	H	A	H	H	H	H	H	H	H	A	A	A	H	H	H	H	H	H	H	H	H	A	H	A	A	B	H	H	A	H
GBS_BIN_chr10_82150000	GBS-BIN	chr10	82150000	A	A	A	A	H	H	H	H	A	H	H	B	H	H	A	H	H	A	H	H	H	H	H	H	H	A	A	A	H	A	H	H	H	H	H	H	H	H	H	A	A	B	H	H	H	H
GBS_BIN_chr10_83350000	GBS-BIN	chr10	83350000	A	A	A	A	H	H	H	H	A	H	H	B	H	H	A	H	H	A	H	H	H	H	H	H	H	A	A	A	H	A	H	H	H	H	H	H	H	H	H	A	A	B	H	H	H	H
GBS_BIN_chr10_83550000	GBS-BIN	chr10	83550000	H	H	A	A	H	H	H	B	A	H	H	B	H	H	A	H	H	H	H	H	H	H	H	H	H	A	A	A	H	A	B	H	B	H	H	H	H	H	H	A	A	B	B	H	H	H
GBS_BIN_chr10_83950000	GBS-BIN	chr10	83950000	H	H	A	A	H	H	H	H	A	H	H	B	H	H	A	H	H	H	H	H	H	H	A	B	H	A	A	A	H	A	H	H	B	H	H	H	H	H	H	A	A	B	B	H	H	H
GBS_BIN_chr10_84250000	GBS-BIN	chr10	84250000	H	H	A	A	H	H	H	H	A	H	H	B	H	H	A	H	H	H	H	H	H	H	A	B	H	A	A	A	H	A	H	H	B	H	H	H	H	H	H	A	A	B	B	H	H	H
GBS_BIN_chr10_84350000	GBS-BIN	chr10	84350000	H	H	A	A	H	H	H	H	A	H	H	H	H	H	A	H	H	H	H	H	H	H	A	B	H	A	A	A	H	A	H	H	H	H	A	H	H	H	H	A	A	H	B	H	H	B
GBS_BIN_chr10_90750000	GBS-BIN	chr10	90750000	H	H	A	A	H	H	H	H	A	H	H	H	H	H	A	H	H	H	H	H	H	H	A	B	H	A	A	A	H	A	H	H	H	H	A	H	H	H	H	A	A	H	H	H	H	B
GBS_BIN_chr10_92250000	GBS-BIN	chr10	92250000	H	H	A	A	H	H	H	H	A	H	H	H	H	H	A	H	H	H	H	H	H	H	A	B	H	A	A	A	H	A	H	H	H	H	A	H	H	H	H	A	A	H	H	H	H	B
GBS_BIN_chr10_97150000	GBS-BIN	chr10	97150000	H	H	A	A	H	H	H	H	H	H	H	H	H	H	A	H	H	H	H	H	H	H	H	B	H	A	A	A	H	A	H	H	H	H	A	H	H	H	H	A	A	H	H	H	H	B
GBS_BIN_chr10_97250000	GBS-BIN	chr10	97250000	H	H	A	A	H	H	H	H	H	H	H	H	H	H	A	H	H	H	H	H	H	H	H	H	H	A	A	A	H	H	H	H	H	H	A	H	H	H	H	A	A	H	H	A	H	H
GBS_BIN_chr10_98250000	GBS-BIN	chr10	98250000	H	H	A	A	H	H	H	H	H	H	H	H	H	H	A	H	H	H	H	H	H	H	H	H	H	A	A	A	H	H	H	H	H	H	A	H	H	H	H	A	A	H	H	A	H	H
GBS_BIN_chr10_101550000	GBS-BIN	chr10	101550000	H	H	A	A	H	H	H	H	H	H	H	H	H	H	A	H	H	H	H	H	H	H	H	H	H	A	A	A	H	H	H	H	H	H	A	H	H	H	H	A	A	H	H	A	H	H
GBS_BIN_chr10_104550000	GBS-BIN	chr10	104550000	H	H	A	A	H	H	H	H	H	H	H	A	H	H	A	H	H	H	H	H	H	H	H	H	H	A	A	A	H	H	H	H	H	H	A	H	H	H	H	A	A	H	H	A	H	H
GBS_BIN_chr10_105850000	GBS-BIN	chr10	105850000	H	H	A	A	H	H	H	H	H	H	H	A	H	H	A	H	H	H	H	H	H	H	H	H	H	A	A	A	H	H	H	H	H	H	A	H	H	H	H	A	A	A	H	A	H	H
GBS_BIN_chr10_105950000	GBS-BIN	chr10	105950000	H	H	A	A	H	H	H	H	H	H	H	H	H	H	A	H	H	H	H	H	H	H	H	H	H	A	A	A	A	H	H	H	H	H	A	H	H	H	H	A	A	H	H	A	B	H
GBS_BIN_chr10_106350000	GBS-BIN	chr10	106350000	H	H	A	A	H	H	H	H	H	H	H	H	H	H	A	H	H	B	H	H	H	H	A	H	H	A	A	A	H	H	H	H	H	H	H	H	H	H	H	A	A	H	H	A	B	A
GBS_BIN_chr10_106550000	GBS-BIN	chr10	106550000	H	H	A	A	H	H	H	H	A	H	H	H	H	H	A	H	H	B	H	H	H	H	H	H	H	A	A	A	H	H	H	H	H	H	H	H	H	H	H	A	A	H	H	A	B	A
GBS_BIN_chr10_109850000	GBS-BIN	chr10	109850000	H	H	A	A	H	H	H	H	A	H	H	H	H	H	A	H	H	H	A	H	H	H	H	H	H	A	A	A	H	H	H	H	H	H	H	H	H	H	H	A	A	H	H	A	H	A
GBS_BIN_chr10_111350000	GBS-BIN	chr10	111350000	H	H	A	A	H	H	H	H	H	H	H	H	H	H	A	H	H	H	A	H	H	H	H	H	H	A	A	A	H	H	H	H	H	H	H	H	H	H	H	A	A	H	H	A	H	H
GBS-GT_chr10_159M	GBS-GT (84)	chr10	118905474	H	H	-	A	H	H	H	H	H	H	H	H	H	H	H	H	A	H	H	H	H	H	H	H	A	A	H	A	H	H	H	A	H	H	H	A	H	H	H	A	A	A	H	H	A	H
GBS_BIN_chr10_119250000	GBS-BIN	chr10	119250000	H	H	A	A	H	H	H	H	H	H	H	H	H	H	A	H	H	A	A	H	H	H	H	H	H	A	A	A	H	H	H	H	H	H	H	H	H	H	H	A	A	H	H	H	A	H
GBS_BIN_chr10_121150000	GBS-BIN	chr10	121150000	H	H	A	A	H	H	H	H	H	H	H	H	H	H	A	H	H	A	H	H	H	H	H	H	H	A	A	A	H	H	H	H	H	H	H	H	H	H	H	A	A	H	H	H	A	H
GBS_BIN_chr10_122450000	GBS-BIN	chr10	122450000	H	H	A	A	H	H	H	H	H	H	H	H	H	H	A	H	H	A	H	H	H	H	H	H	H	A	A	A	H	H	H	H	H	H	H	H	H	H	H	A	A	H	H	H	A	H
GBS_BIN_chr10_124850000	GBS-BIN	chr10	124850000	H	H	A	A	H	H	H	H	B	H	B	H	H	H	A	H	H	A	H	H	H	H	H	H	H	A	A	A	H	H	B	H	H	H	H	H	H	H	B	A	A	H	H	H	H	H
GBS_BIN_chr10_125050000	GBS-BIN	chr10	125050000	H	H	A	A	H	H	H	H	B	H	B	H	H	H	A	H	H	A	H	H	H	H	H	H	H	A	A	A	H	H	B	H	H	H	H	H	H	H	B	A	A	H	H	H	H	H
GBS_BIN_chr10_125150000	GBS-BIN	chr10	125150000	H	H	A	A	H	H	H	H	B	H	B	H	H	H	A	H	H	H	H	H	H	H	H	H	H	A	A	A	H	H	B	H	H	H	H	H	H	H	B	A	A	H	H	H	H	H
GBS_BIN_chr10_126350000	GBS-BIN	chr10	126350000	H	H	A	A	H	H	H	H	B	H	B	H	H	H	A	H	H	H	H	H	H	H	H	H	H	A	A	A	H	H	B	H	H	H	H	H	H	H	H	A	A	H	H	H	H	H
GBS_BIN_chr10_126650000	GBS-BIN	chr10	126650000	H	H	A	A	H	H	H	H	B	B	B	H	H	H	A	H	H	H	H	B	B	H	H	A	H	A	A	A	H	H	B	H	H	H	H	H	H	H	H	A	A	H	H	H	H	H
GBS_BIN_chr10_126850000	GBS-BIN	chr10	126850000	H	H	A	A	H	H	H	H	H	A	H	H	H	H	A	H	H	H	H	B	H	H	H	A	H	A	A	A	H	H	B	H	H	H	H	H	H	H	H	A	A	H	H	H	H	A
GBS_BIN_chr10_127450000	GBS-BIN	chr10	127450000	H	H	A	A	H	H	H	H	H	A	H	H	H	H	A	H	H	H	H	B	H	H	H	A	H	A	A	A	H	H	B	H	H	H	H	H	H	H	H	A	A	H	H	H	H	A
GBS_BIN_chr10_130950000	GBS-BIN	chr10	130950000	H	H	A	A	H	H	H	H	H	A	H	H	H	H	A	H	H	H	H	B	H	H	H	A	H	A	A	A	H	H	B	H	H	H	H	H	H	H	H	A	A	H	H	H	H	A
GBS_BIN_chr10_133850000	GBS-BIN	chr10	133850000	H	H	A	A	H	H	H	H	H	A	H	H	H	H	A	H	H	H	H	H	H	H	H	H	H	A	A	A	H	H	H	H	H	H	H	A	H	H	H	A	A	H	A	H	H	H
GBS_BIN_chr10_134350000	GBS-BIN	chr10	134350000	H	H	A	A	H	H	H	H	H	A	H	H	H	H	A	H	H	H	H	H	H	H	H	H	H	A	A	A	H	H	H	H	H	H	H	A	H	H	H	A	A	H	B	H	H	H
GBS_BIN_chr10_135950000	GBS-BIN	chr10	135950000	H	H	A	A	H	H	H	B	H	H	H	H	H	H	A	H	H	H	H	H	H	H	B	H	H	A	A	A	H	H	H	H	B	H	H	A	B	B	H	A	A	B	B	H	H	H
GBS_BIN_chr10_136450000	GBS-BIN	chr10	136450000	H	H	A	A	H	H	H	B	H	H	H	H	H	H	A	H	H	H	H	H	H	H	B	H	H	A	A	A	H	H	H	H	B	H	H	A	B	B	H	A	A	B	B	H	H	H
GBS_BIN_chr10_137850000	GBS-BIN	chr10	137850000	H	H	A	A	H	H	H	B	H	H	H	H	H	H	A	H	H	H	H	H	H	H	B	H	H	A	A	A	H	H	H	H	H	H	H	A	B	B	H	A	A	H	B	H	H	H
GBS_BIN_chr10_139750000	GBS-BIN	chr10	139750000	H	H	A	A	H	H	H	B	H	H	H	H	H	H	A	H	H	H	H	H	H	H	B	H	H	A	A	A	H	H	H	H	H	H	H	A	B	B	H	A	A	H	B	H	H	H
GBS_BIN_chr10_140550000	GBS-BIN	chr10	140550000	H	H	A	A	H	H	H	B	H	H	H	H	H	H	A	H	H	H	A	H	H	H	H	H	H	A	A	A	H	H	H	H	H	H	H	H	H	H	H	A	A	H	B	H	H	B
GBS_BIN_chr10_140650000	GBS-BIN	chr10	140650000	H	H	A	A	H	H	H	B	H	H	H	H	H	H	A	H	H	H	A	H	H	H	H	H	H	A	A	A	H	H	H	H	H	H	H	H	H	H	H	A	A	H	B	H	H	B
GBS_BIN_chr10_141350000	GBS-BIN	chr10	141350000	H	H	A	A	H	H	H	H	H	H	H	H	H	H	A	H	H	H	H	H	H	H	H	H	H	A	A	A	H	H	H	H	H	H	H	H	H	H	H	A	A	H	B	H	H	A
GBS_BIN_chr10_142550000	GBS-BIN	chr10	142550000	H	H	A	A	H	H	H	H	H	H	H	H	H	H	A	H	H	H	H	H	H	H	H	H	H	A	A	A	H	H	H	H	H	H	H	H	H	H	H	A	A	H	B	H	H	A
GBS_BIN_chr10_142950000	GBS-BIN	chr10	142950000	H	H	A	A	H	H	H	H	H	H	H	B	H	H	A	H	H	H	H	H	H	H	H	H	H	A	A	A	H	H	H	H	H	H	H	A	H	H	H	A	A	H	H	H	H	A
GBS_BIN_chr10_143150000	GBS-BIN	chr10	143150000	H	H	A	A	H	H	H	H	H	H	H	B	H	H	A	H	H	H	H	H	H	H	H	H	H	A	A	A	H	H	H	H	H	H	H	A	H	H	H	A	A	H	H	H	H	A
KS14023D03	Fluidigm-GT	chr10	143523824	H	H	A	A	H	H	B	H	H	H	A	H	H	H	A	H	A	H	H	H	H	H	H	H	A	A	H	A	H	H	H	A	H	H	H	A	H	H	H	A	A	H	H	H	H	H
GBS_BIN_chr10_143550000	GBS-BIN	chr10	143550000	H	H	A	A	H	H	H	H	H	B	H	B	H	H	A	H	A	H	H	H	H	H	H	H	H	A	H	A	H	H	H	A	H	H	H	A	H	H	H	A	A	H	H	A	H	A
GBS_BIN_chr10_144650000	GBS-BIN	chr10	144650000	H	H	A	A	H	H	H	H	H	B	H	B	H	H	A	H	A	H	H	H	H	H	H	H	H	A	H	A	H	H	H	A	H	H	H	A	H	H	H	A	A	H	H	A	H	A
GBS_BIN_chr10_145450000	GBS-BIN	chr10	145450000	H	H	A	A	H	H	H	H	H	B	H	H	H	H	A	H	A	H	H	H	H	H	H	H	H	A	H	A	H	H	H	A	H	H	H	A	H	H	H	A	A	H	H	A	H	A
GBS_BIN_chr10_146050000	GBS-BIN	chr10	146050000	H	H	A	A	H	H	H	H	H	B	H	H	H	H	A	H	A	H	H	H	H	H	H	H	H	A	H	A	H	H	H	A	H	H	H	A	H	H	H	A	A	H	H	A	H	A
GBS_BIN_chr10_147250000	GBS-BIN	chr10	147250000	H	H	A	A	H	H	H	H	H	H	H	H	H	H	A	H	A	H	H	H	H	H	H	H	A	A	H	A	H	H	H	A	H	H	H	A	H	A	H	A	A	H	H	A	H	A
GBS_BIN_chr10_149450000	GBS-BIN	chr10	149450000	H	H	A	A	H	H	H	H	H	H	H	H	H	H	A	H	A	A	A	H	H	H	H	A	A	A	H	A	H	H	H	A	H	H	H	A	H	A	H	A	A	H	H	A	H	A
GBS_BIN_chr10_150150000	GBS-BIN	chr10	150150000	H	H	A	A	H	H	H	H	H	H	H	H	H	H	A	H	A	A	A	H	H	H	H	A	A	A	H	A	H	H	H	A	H	H	H	A	H	A	H	A	A	H	H	A	H	A
GBS_BIN_chr10_150350000	GBS-BIN	chr10	150350000	H	H	A	A	H	H	H	H	H	H	A	H	H	H	A	H	A	A	A	A	A	H	A	A	A	A	H	A	H	H	H	A	H	H	H	A	H	A	H	A	A	H	H	A	H	H
GBS_BIN_chr10_151050000	GBS-BIN	chr10	151050000	H	H	A	A	H	H	H	H	H	H	A	H	H	H	A	H	A	A	A	A	A	H	A	A	A	A	H	A	H	H	H	A	H	H	H	A	H	A	H	A	A	H	H	A	H	H
GBS_BIN_chr10_152350000	GBS-BIN	chr10	152350000	H	H	A	A	H	H	H	H	H	H	A	H	H	H	A	H	A	H	A	A	A	H	A	A	A	A	H	A	H	H	H	A	H	H	H	A	H	A	H	A	A	H	H	A	H	H
CAPS_CONTIG.1473	Fluidigm-GT	chr10	153056267	H	H	A	A	H	H	H	H	H	H	H	H	H	H	A	H	A	H	H	H	H	H	H	H	A	A	H	A	H	H	H	A	H	H	H	A	H	H	H	A	A	H	H	H	H	H
GBS_BIN_chr10_153350000	GBS-BIN	chr10	153350000	H	H	A	A	H	H	H	H	A	H	H	H	H	A	A	H	A	H	A	H	H	H	A	A	A	A	H	A	H	H	H	A	H	H	H	A	H	A	H	A	A	H	H	A	H	H
GBS_BIN_chr10_153550000	GBS-BIN	chr10	153550000	H	H	A	A	H	H	H	H	A	H	H	H	H	A	A	H	A	H	A	H	H	H	A	A	A	A	H	A	H	H	H	A	H	H	H	A	H	A	H	A	A	H	H	A	H	H
GBS_BIN_chr10_154550000	GBS-BIN	chr10	154550000	H	H	A	A	H	H	H	H	B	H	H	H	H	A	A	H	A	H	H	H	H	H	A	H	A	A	H	A	H	H	H	A	H	H	H	A	B	A	H	A	A	H	H	A	H	H
GBS_BIN_chr10_155450000	GBS-BIN	chr10	155450000	H	H	A	A	H	H	H	H	B	H	H	H	H	A	A	H	A	H	H	H	H	H	A	H	A	A	H	A	H	H	H	A	H	H	H	A	B	A	H	A	A	H	H	A	H	H
GBS_BIN_chr10_157350000	GBS-BIN	chr10	157350000	H	H	A	A	H	H	H	H	B	H	H	H	H	A	A	H	A	H	H	H	H	H	A	H	A	A	H	A	H	H	H	A	H	H	H	A	B	A	H	A	A	H	H	A	H	H
GBS_BIN_chr10_157550000	GBS-BIN	chr10	157550000	H	H	A	A	H	H	H	H	B	H	H	H	A	A	A	H	A	H	H	H	H	H	A	H	A	A	H	A	H	H	B	A	H	H	H	A	H	H	H	A	A	H	H	A	H	A
GBS_BIN_chr10_157750000	GBS-BIN	chr10	157750000	H	H	A	A	H	H	H	H	B	H	H	H	A	A	A	H	A	H	H	H	H	H	A	H	A	A	H	A	H	H	B	A	H	H	H	A	H	H	H	A	A	H	H	A	H	A
GBS_BIN_chr10_157850000	GBS-BIN	chr10	157850000	H	H	A	A	H	H	H	H	B	H	H	H	A	A	A	H	A	H	H	H	H	H	A	H	A	A	H	A	H	H	B	A	H	H	H	A	H	H	H	A	A	H	H	B	H	A
GBS_BIN_chr10_159250000	GBS-BIN	chr10	159250000	H	H	A	A	H	H	H	H	B	H	H	A	H	A	A	H	A	H	H	H	H	H	A	A	A	A	H	A	H	H	B	A	H	B	B	A	H	H	H	A	A	H	H	B	H	B
GBS_BIN_chr10_159350000	GBS-BIN	chr10	159350000	H	H	A	A	H	H	H	H	H	A	B	A	H	A	A	H	A	H	H	H	H	H	A	A	A	A	H	A	H	H	B	A	H	B	B	A	H	H	H	A	A	H	B	B	H	B
GBS_BIN_chr10_159450000	GBS-BIN	chr10	159450000	H	H	A	A	H	H	H	H	H	A	A	A	H	A	A	H	A	H	H	H	H	H	A	A	A	A	H	A	H	H	B	A	H	B	B	A	H	H	H	A	A	H	H	B	H	B
GBS_BIN_chr10_159550000	GBS-BIN	chr10	159550000	H	H	A	A	H	H	H	H	H	A	A	A	H	A	A	H	A	H	H	H	H	H	A	A	A	A	H	A	H	H	B	A	H	B	B	A	H	H	H	A	A	A	H	B	H	A
GBS_BIN_chr10_160850000	GBS-BIN	chr10	160850000	H	H	A	A	H	H	H	H	H	A	A	A	H	A	A	H	A	H	H	H	H	H	A	A	A	A	H	A	H	H	B	A	H	B	B	A	H	H	H	A	A	A	H	B	H	A
GBS_BIN_chr10_160950000	GBS-BIN	chr10	160950000	H	H	A	A	A	H	H	H	H	A	A	A	H	A	A	A	A	H	B	A	H	H	H	H	A	A	A	A	H	H	B	A	H	H	H	A	H	H	H	A	A	A	H	B	A	A
GBS_BIN_chr10_162450000	GBS-BIN	chr10	162450000	H	H	A	A	A	H	H	H	H	A	A	A	H	A	A	A	A	H	B	A	H	H	H	H	A	A	A	A	H	H	B	A	H	H	H	A	H	H	H	A	A	A	H	B	A	A
GBS_BIN_chr10_162550000	GBS-BIN	chr10	162550000	H	H	A	A	H	H	H	H	H	A	H	A	H	A	H	A	A	H	H	A	H	H	H	H	A	A	H	A	H	A	B	A	H	H	H	A	H	H	H	A	A	A	H	B	A	A
GBS_BIN_chr10_163150000	GBS-BIN	chr10	163150000	H	H	A	A	H	H	H	H	H	A	H	A	H	A	H	A	A	H	H	A	H	H	H	H	A	A	H	A	H	A	B	A	H	H	H	A	H	H	H	A	A	A	H	B	A	A
GBS_BIN_chr10_163450000	GBS-BIN	chr10	163450000	H	H	A	A	H	H	H	H	H	H	H	H	H	H	H	H	A	H	H	H	H	H	H	H	A	A	H	A	H	H	H	A	H	H	H	A	H	H	H	A	A	A	H	B	A	A
GBS_BIN_chr10_164150000	GBS-BIN	chr10	164150000	H	H	A	A	H	H	H	H	H	H	H	H	H	H	H	H	A	H	H	H	H	H	H	H	A	A	H	A	H	H	H	A	H	H	H	A	H	H	H	A	A	A	H	B	A	A
GBS_BIN_chr10_165050000	GBS-BIN	chr10	165050000	H	H	A	A	H	H	H	H	H	H	H	H	H	H	H	H	A	H	H	H	H	H	H	H	A	A	H	A	H	H	H	A	H	H	H	A	H	H	H	A	A	A	H	B	A	H
GBS_BIN_chr10_165250000	GBS-BIN	chr10	165250000	H	H	A	A	H	H	H	H	H	H	H	H	H	H	H	H	A	H	H	H	H	H	B	H	A	A	H	A	H	H	H	A	H	H	H	A	H	H	H	A	A	A	H	B	A	H
GBS_BIN_chr10_165550000	GBS-BIN	chr10	165550000	H	H	A	A	H	H	H	H	H	H	H	H	H	H	H	H	A	H	H	H	H	H	B	H	A	A	H	A	H	H	H	A	H	H	H	A	H	H	H	A	A	A	H	B	A	H
GBS_BIN_chr10_165950000	GBS-BIN	chr10	165950000	H	H	A	A	H	H	H	H	H	H	H	H	H	H	A	H	A	H	H	H	H	H	B	H	A	A	H	A	A	H	H	A	H	H	A	A	H	H	H	A	A	A	H	H	A	H
GBS-GT_chr10_160.9M	GBS-GT (84)	chr10	165974602	H	H	-	A	H	H	H	H	H	H	H	H	H	H	H	H	A	H	H	H	H	H	H	H	A	A	H	A	H	H	H	A	H	H	H	A	H	H	H	A	A	A	H	H	A	H
CPIL_chr10_160871594	GBS-GT (121)	chr10	165974602	H	H	A	A	H	H	H	H	H	H	H	H	H	H	H	-	A	H	H	H	H	H	H	-	A	A	H	A	H	H	H	A	H	H	H	A	H	H	H	A	A	A	H	H	A	H
GBS_BIN_chr10_166550000	GBS-BIN	chr10	166550000	H	H	A	A	H	H	H	H	H	H	H	H	H	H	A	H	A	H	H	H	H	H	B	H	A	A	H	A	A	H	H	A	H	H	A	A	H	H	H	A	A	A	H	H	A	H
GBS_BIN_chr10_167750000	GBS-BIN	chr10	167750000	H	H	A	A	H	H	H	H	H	H	H	H	H	H	H	H	A	H	H	H	H	H	B	H	A	A	H	A	H	H	H	A	H	H	H	A	H	H	H	A	A	A	H	H	A	H
GBS_BIN_chr10_170150000	GBS-BIN	chr10	170150000	H	H	A	A	H	H	H	H	H	H	H	H	H	H	H	H	A	H	H	H	H	H	B	H	A	A	H	A	H	H	H	A	H	H	H	A	H	H	H	A	A	A	H	H	A	H
GBS_BIN_chr10_170550000	GBS-BIN	chr10	170550000	H	H	A	A	H	H	H	H	B	B	H	B	H	H	H	H	A	H	H	A	H	H	B	H	A	A	A	A	H	H	H	A	H	B	H	A	H	H	H	A	A	A	H	A	A	H
GBS_BIN_chr10_170850000	GBS-BIN	chr10	170850000	H	H	A	A	H	H	H	H	B	B	H	H	H	H	H	H	A	H	H	H	H	H	B	H	A	A	H	A	H	H	H	A	H	H	H	A	H	H	H	A	A	A	H	A	A	H
GBS_BIN_chr10_171350000	GBS-BIN	chr10	171350000	H	H	A	A	H	H	H	H	B	B	H	H	H	H	H	H	A	H	H	H	H	H	B	H	A	A	H	A	H	H	H	A	H	H	H	A	H	H	H	A	A	A	H	A	A	H
GBS_BIN_chr10_171450000	GBS-BIN	chr10	171450000	H	H	A	A	H	H	H	H	B	B	H	H	H	H	H	H	A	H	H	H	H	H	H	H	A	A	H	A	H	H	H	A	H	H	H	A	H	H	H	A	A	A	H	A	A	H
GBS_BIN_chr10_172250000	GBS-BIN	chr10	172250000	H	H	A	A	H	H	H	H	B	A	H	H	H	H	H	H	A	H	H	H	H	H	H	H	A	A	H	A	H	H	H	A	H	H	H	A	H	H	H	A	A	A	H	A	A	H
GBS_BIN_chr10_172350000	GBS-BIN	chr10	172350000	H	H	A	A	A	H	H	H	B	A	A	H	H	H	A	H	A	A	H	H	H	H	H	H	A	A	H	A	H	H	H	A	H	H	H	A	H	A	H	A	A	A	H	A	A	A
GBS_BIN_chr10_173150000	GBS-BIN	chr10	173150000	H	H	A	A	H	H	H	H	B	A	H	H	H	H	A	H	A	A	H	H	H	H	H	H	A	A	H	A	H	H	H	A	H	H	H	A	H	A	H	A	A	A	H	H	A	H
GBS_BIN_chr10_174850000	GBS-BIN	chr10	174850000	H	H	A	A	H	H	H	H	B	A	H	H	H	H	A	H	A	A	H	H	H	H	H	H	A	A	H	A	H	H	H	A	H	H	H	A	H	A	H	A	A	A	H	H	A	H
CAPS_CONTIG.4448	Fluidigm-GT	chr10	176214431	H	H	A	A	H	H	H	H	H	H	H	H	H	H	H	H	A	H	H	H	H	H	H	H	A	A	H	A	H	A	H	A	H	H	H	A	H	H	H	A	A	A	H	H	A	H
GBS_BIN_chr10_176450000	GBS-BIN	chr10	176450000	H	H	A	A	H	H	H	H	H	H	H	H	H	H	H	H	A	H	H	H	H	H	H	H	A	A	H	A	A	H	H	A	H	H	H	A	H	A	H	A	A	A	H	H	A	H
GBS_BIN_chr10_176950000	GBS-BIN	chr10	176950000	H	H	A	A	H	H	H	H	H	H	H	H	H	H	H	H	A	H	H	H	H	H	H	H	A	A	B	A	H	H	H	A	H	H	H	A	H	A	H	A	A	A	H	H	A	H
GBS-GT_chr10_185.7M	GBS-GT (84)	chr10	177022767	H	H	-	-	-	-	H	H	H	-	-	H	-	-	-	-	A	-	-	-	-	-	H	-	A	A	-	-	-	-	-	-	-	-	-	-	-	A	H	-	A	-	-	-	-	-
CPIL_chr10_185686001	GBS-GT (121)	chr10	177022767	-	H	A	A	H	H	H	H	H	-	H	H	A	H	H	-	A	H	H	H	H	H	H	-	A	A	H	A	H	A	H	A	-	-	H	A	H	A	H	A	A	A	H	H	A	-
GBS_BIN_chr10_177050000	GBS-BIN	chr10	177050000	H	H	A	A	H	H	H	H	H	H	H	H	H	H	H	H	A	H	H	H	H	H	H	H	A	A	H	A	H	A	H	A	H	H	H	A	H	A	H	A	A	A	H	H	A	H
GBS_BIN_chr10_177950000	GBS-BIN	chr10	177950000	H	H	A	A	H	H	H	H	H	H	H	H	H	H	H	H	A	H	H	H	H	H	B	H	A	A	H	A	H	A	H	A	H	H	H	A	H	A	H	A	A	A	H	H	A	H
GBS_BIN_chr10_179450000	GBS-BIN	chr10	179450000	H	H	A	A	H	H	H	H	H	H	H	H	H	H	H	H	A	H	H	H	H	H	B	H	A	A	H	A	H	A	H	A	H	H	H	A	H	A	H	A	A	A	H	H	A	H
GBS_BIN_chr10_179750000	GBS-BIN	chr10	179750000	H	H	A	A	H	H	H	H	H	H	H	H	H	H	H	H	A	H	H	H	H	H	B	H	A	A	H	A	H	A	H	A	H	H	H	A	H	A	H	A	A	A	H	H	A	H
GBS_BIN_chr10_181750000	GBS-BIN	chr10	181750000	H	H	A	A	H	H	H	H	H	H	H	H	A	H	A	H	A	B	H	H	H	H	B	H	A	A	H	A	H	A	H	A	H	H	H	A	H	A	H	A	A	A	H	H	A	H
KS01034H07	Fluidigm-GT	chr10	181764091	H	H	A	A	H	H	-	-	H	H	-	-	A	H	H	-	-	H	H	B	-	H	H	H	A	A	H	-	-	A	H	A	H	H	H	-	H	A	H	A	A	A	H	H	-	H
GBS_BIN_chr10_183650000	GBS-BIN	chr10	183650000	H	H	A	A	H	H	H	H	H	H	H	H	A	H	A	H	A	B	H	H	H	H	B	H	A	A	H	A	H	A	H	A	H	H	H	A	H	A	H	A	A	A	H	H	A	H
GBS_BIN_chr10_183950000	GBS-BIN	chr10	183950000	H	H	A	A	H	H	H	H	H	H	H	H	A	H	A	H	A	B	H	H	A	H	B	H	A	A	H	A	H	A	H	A	H	H	H	A	H	A	H	A	A	A	H	H	A	H
GBS_BIN_chr10_184150000	GBS-BIN	chr10	184150000	H	H	A	A	H	H	H	H	H	H	H	H	A	H	A	H	A	H	H	H	A	H	B	H	A	A	H	A	H	A	H	A	H	H	H	A	H	A	H	A	A	A	H	H	A	B
GBS_BIN_chr10_184350000	GBS-BIN	chr10	184350000	H	H	A	A	H	H	H	H	H	H	H	H	A	H	A	H	A	H	H	H	A	H	A	H	A	A	H	A	H	A	H	A	H	H	H	A	H	A	H	A	A	A	H	A	A	A
GBS_BIN_chr10_185150000	GBS-BIN	chr10	185150000	H	H	A	A	H	H	H	H	H	H	H	H	A	H	A	H	A	H	H	H	A	H	A	H	A	A	H	A	H	A	H	A	H	H	H	A	H	A	H	A	A	A	H	A	A	A
GBS_BIN_chr10_186150000	GBS-BIN	chr10	186150000	H	H	A	A	H	H	H	H	H	H	H	H	A	H	A	H	A	H	H	H	A	H	A	A	A	A	A	A	H	A	H	A	H	H	H	A	H	A	H	A	A	A	H	H	A	A
GBS_BIN_chr10_186350000	GBS-BIN	chr10	186350000	H	H	A	A	H	H	H	H	H	H	H	A	A	H	A	H	A	H	H	H	A	H	H	A	A	A	A	A	H	A	H	A	H	H	H	A	H	A	H	A	A	A	H	H	A	H
GBS_BIN_chr10_188950000	GBS-BIN	chr10	188950000	H	H	A	A	H	H	H	H	H	H	H	A	A	H	A	H	A	H	H	H	A	H	H	H	A	A	A	A	H	A	H	A	H	H	H	A	H	A	H	A	A	A	H	H	A	H
GBS_BIN_chr10_189450000	GBS-BIN	chr10	189450000	H	H	A	A	H	H	H	H	H	H	H	A	A	H	H	H	A	H	H	H	A	H	H	H	A	A	H	A	H	A	H	A	H	H	H	A	H	A	H	A	A	A	H	H	A	H
GBS_BIN_chr10_189650000	GBS-BIN	chr10	189650000	H	H	A	A	H	H	H	H	H	H	H	A	A	H	H	H	A	H	H	H	A	H	H	H	A	A	H	A	H	A	H	A	H	H	H	A	H	A	H	A	A	A	H	A	A	H
GBS_BIN_chr10_191150000	GBS-BIN	chr10	191150000	H	H	A	A	H	H	H	H	H	H	H	A	A	H	H	H	A	H	H	H	A	H	H	H	A	A	H	A	H	A	H	A	H	H	H	A	H	A	H	A	A	A	H	A	A	H
GBS_BIN_chr10_191950000	GBS-BIN	chr10	191950000	H	H	A	A	H	H	H	H	H	H	H	A	A	H	H	H	A	H	H	H	A	H	A	H	A	A	H	A	H	A	H	A	H	H	H	A	H	A	H	A	A	A	H	A	A	H
GBS_BIN_chr10_192250000	GBS-BIN	chr10	192250000	H	H	A	A	H	H	H	A	H	H	H	A	A	H	H	H	A	H	H	H	A	H	A	H	A	A	A	A	H	A	H	A	H	H	H	A	H	A	H	A	A	A	H	A	A	H
GBS_BIN_chr10_195150000	GBS-BIN	chr10	195150000	H	H	A	A	H	H	H	A	H	A	H	A	A	H	H	H	A	H	H	H	A	H	A	A	A	A	H	A	H	A	H	A	H	H	H	A	H	A	H	H	A	A	H	A	A	H
GBS_BIN_chr10_195650000	GBS-BIN	chr10	195650000	H	H	A	A	H	H	H	A	H	H	B	A	A	H	H	H	A	H	H	H	A	H	H	H	A	A	H	A	H	A	H	A	H	B	H	A	H	A	H	H	A	A	H	A	A	H
GBS_BIN_chr10_196050000	GBS-BIN	chr10	196050000	H	H	A	A	H	H	H	A	H	H	H	A	A	H	H	H	A	H	H	H	A	H	H	H	A	A	H	A	H	A	H	A	H	H	H	A	H	A	H	H	A	A	H	A	A	H
GBS_BIN_chr10_203250000	GBS-BIN	chr10	203250000	H	H	A	A	H	H	H	A	H	H	H	A	A	H	H	H	A	H	H	H	A	H	H	H	A	A	H	A	H	A	H	A	H	H	H	A	H	A	H	H	A	A	H	A	A	H
GBS_BIN_chr10_203650000	GBS-BIN	chr10	203650000	H	H	A	A	H	H	H	A	H	H	H	A	A	H	H	H	A	H	H	H	A	H	H	H	A	A	H	A	H	A	A	A	H	H	H	A	H	A	H	H	A	A	H	H	A	A
GBS_BIN_chr10_203850000	GBS-BIN	chr10	203850000	H	H	A	A	H	H	H	A	H	H	H	A	A	H	H	H	A	H	H	H	A	H	H	H	A	A	H	A	H	A	A	A	H	H	H	A	H	A	H	H	A	A	H	H	A	A
GBS_BIN_chr10_203950000	GBS-BIN	chr10	203950000	H	H	A	A	H	H	H	A	H	H	H	A	A	H	H	H	A	H	H	H	A	H	A	H	A	A	H	A	H	A	A	A	H	H	H	A	H	A	H	H	A	A	H	H	A	A
GBS_BIN_chr10_205950000	GBS-BIN	chr10	205950000	H	H	A	A	H	A	H	A	H	H	H	A	A	H	H	H	A	A	H	H	A	A	A	B	A	A	A	A	H	A	H	A	H	H	H	A	H	A	H	H	A	A	A	H	A	H
GBS_BIN_chr10_207050000	GBS-BIN	chr10	207050000	H	H	A	A	H	A	H	A	H	H	H	A	A	H	H	H	A	A	H	H	A	A	A	B	A	A	A	A	H	A	H	A	H	H	H	A	H	A	H	H	A	A	A	H	A	H
GBS_BIN_chr10_207250000	GBS-BIN	chr10	207250000	H	H	A	A	H	A	H	A	H	H	H	A	A	H	H	H	A	A	H	H	A	A	A	B	A	A	A	A	H	A	H	A	H	H	H	A	H	A	H	H	A	A	A	H	A	H
GBS_BIN_chr10_207650000	GBS-BIN	chr10	207650000	H	H	A	A	H	A	H	A	H	H	H	A	A	H	H	H	A	H	H	H	A	A	A	B	A	A	A	A	H	A	H	A	H	H	H	A	H	A	H	H	A	A	A	H	A	H
GBS_BIN_chr10_208050000	GBS-BIN	chr10	208050000	H	H	A	A	H	A	H	A	H	H	H	A	A	H	H	H	A	H	H	H	A	A	A	B	A	A	A	A	H	A	H	H	H	H	H	A	H	A	H	H	A	A	A	H	A	H
GBS-GT_chr10_219.5M	GBS-GT (84)	chr10	208151997	H	H	-	A	H	A	H	A	H	-	H	A	A	-	H	-	A	-	H	-	A	A	H	-	A	A	A	A	-	A	-	-	H	-	H	A	-	A	H	H	A	A	A	-	A	H
CPIL_chr10_219546790	GBS-GT (121)	chr10	208151997	H	H	A	A	H	A	H	A	H	H	-	A	A	H	-	-	A	H	-	H	A	A	H	-	A	A	A	A	-	A	H	-	H	H	-	A	H	A	H	H	A	A	A	-	A	H
GBS_BIN_chr10_208850000	GBS-BIN	chr10	208850000	H	H	A	A	H	A	H	A	H	H	H	A	A	H	H	H	A	H	H	H	A	A	A	H	A	A	A	A	H	A	H	H	H	A	H	A	H	A	H	H	A	A	A	H	A	H
GBS_BIN_chr10_209750000	GBS-BIN	chr10	209750000	H	H	A	A	H	A	H	A	B	H	H	A	A	H	H	H	A	H	H	H	A	A	H	H	A	A	A	A	H	A	H	H	H	H	H	A	H	A	H	H	A	A	A	H	A	H
GBS_BIN_chr10_210650000	GBS-BIN	chr10	210650000	H	H	A	A	H	A	H	A	B	H	B	A	A	H	H	H	A	H	H	H	A	A	H	H	A	A	A	A	H	A	H	H	H	H	H	A	H	A	H	H	A	A	A	H	A	H
GBS_BIN_chr10_211050000	GBS-BIN	chr10	211050000	H	H	A	A	H	A	H	A	B	H	B	A	A	H	H	H	A	H	H	H	A	A	H	H	A	A	A	A	H	A	H	H	H	H	H	A	H	A	H	H	A	A	A	A	A	H
GBS_BIN_chr10_212350000	GBS-BIN	chr10	212350000	H	H	A	A	H	A	H	A	H	H	H	A	A	H	H	H	A	H	H	H	A	A	H	H	A	A	A	A	H	A	H	H	H	H	H	A	H	A	H	H	A	A	A	A	A	H
CAPS_CONTIG.10421	Fluidigm-GT	chr10	212676042	H	H	A	A	H	A	H	A	H	H	H	A	A	H	H	H	-	H	H	H	A	A	H	H	A	A	A	A	H	A	H	H	H	H	H	A	H	A	A	H	A	A	A	H	A	H
GBS_BIN_chr10_213550000	GBS-BIN	chr10	213550000	H	H	A	A	H	A	H	A	H	H	H	A	A	H	H	H	A	H	H	H	A	A	H	H	A	A	A	A	H	A	H	H	H	H	H	A	H	A	H	H	A	A	A	A	A	H
GBS_BIN_chr10_215650000	GBS-BIN	chr10	215650000	H	H	A	A	H	A	H	A	H	H	H	A	A	H	H	H	A	H	H	H	A	A	H	H	A	A	A	A	H	A	H	H	H	H	H	A	H	A	H	H	A	A	A	A	A	H
CAPS_CONTIG.531	Fluidigm-GT	chr10	215655914	H	H	A	A	H	A	H	A	H	H	H	A	A	H	H	H	A	H	H	H	A	A	H	H	H	A	A	A	H	A	H	H	H	H	H	A	H	A	A	H	A	A	A	H	A	H
GBS_BIN_chr10_216450000	GBS-BIN	chr10	216450000	H	H	A	A	H	A	H	A	H	H	H	A	A	H	H	H	A	H	H	H	A	A	H	H	A	A	A	A	H	A	H	H	H	H	H	A	H	A	H	H	A	A	A	A	A	H
GBS_BIN_chr10_216550000	GBS-BIN	chr10	216550000	H	H	A	A	H	A	H	A	H	H	H	A	A	H	H	H	A	H	H	H	A	A	H	H	H	A	A	A	H	A	B	H	H	H	H	A	H	A	A	H	A	A	A	A	A	H
GBS_BIN_chr10_216650000	GBS-BIN	chr10	216650000	H	H	A	A	H	A	H	A	H	H	H	A	A	H	A	H	A	H	H	H	A	A	H	H	H	A	A	A	H	A	H	H	H	H	H	A	B	A	A	H	A	A	A	A	A	B
CAPS_CONTIG.4456	Fluidigm-GT	chr10	216803986	H	H	A	A	H	A	H	A	H	H	H	A	H	H	H	H	A	H	H	H	A	A	H	H	H	A	A	A	H	A	H	H	H	H	H	A	H	A	A	H	A	A	A	H	A	H
GBS_BIN_chr10_217050000	GBS-BIN	chr10	217050000	H	H	A	A	H	A	H	A	H	H	H	A	A	H	A	H	A	H	H	H	A	A	H	H	H	A	A	A	H	A	H	H	H	H	H	A	B	A	A	H	A	A	A	A	A	B
GBS_BIN_chr10_217750000	GBS-BIN	chr10	217750000	H	H	A	A	H	A	H	A	H	H	H	A	H	H	H	H	A	H	H	H	A	A	H	H	H	A	A	A	H	A	H	H	H	H	H	A	A	A	A	H	A	A	A	A	A	A
GBS_BIN_chr10_217950000	GBS-BIN	chr10	217950000	H	H	A	A	H	A	H	A	H	H	H	A	H	H	H	H	A	H	H	H	A	A	H	H	H	A	A	A	H	A	H	H	H	H	H	A	A	A	A	H	A	A	A	A	A	A
GBS_BIN_chr10_218550000	GBS-BIN	chr10	218550000	H	H	A	A	H	A	H	A	H	H	H	A	H	H	H	H	A	H	H	H	A	A	H	H	H	A	A	A	H	A	H	H	H	H	H	A	A	A	A	H	A	A	A	A	A	A
GBS_BIN_chr10_218650000	GBS-BIN	chr10	218650000	H	H	A	A	H	A	H	A	H	H	H	A	H	H	H	H	A	H	H	H	A	A	H	H	H	A	A	A	H	A	H	H	H	H	H	A	A	A	A	H	A	A	A	A	A	A
GBS_BIN_chr10_219150000	GBS-BIN	chr10	219150000	H	H	A	A	H	A	H	A	H	H	H	A	H	H	H	H	A	H	H	H	A	A	A	H	H	A	A	A	H	A	H	H	H	H	A	A	A	A	A	H	A	A	A	A	A	A
GBS_BIN_chr10_219450000	GBS-BIN	chr10	219450000	H	H	A	A	H	A	H	A	H	H	H	A	H	H	H	H	A	H	H	H	A	A	A	H	H	A	A	A	H	A	H	H	H	H	A	A	A	A	A	H	A	A	A	A	A	B
GBS_BIN_chr10_219750000	GBS-BIN	chr10	219750000	H	H	A	A	H	A	H	A	H	H	H	A	H	H	H	H	A	H	H	H	A	A	A	H	H	A	A	A	H	A	H	H	H	H	A	A	A	A	A	H	A	A	A	A	A	B
GBS_BIN_chr10_219850000	GBS-BIN	chr10	219850000	H	H	A	A	H	A	H	A	H	H	H	A	H	H	H	H	A	H	H	H	A	A	A	H	H	A	A	A	H	A	H	H	H	H	A	A	A	A	A	H	A	A	A	A	A	B
GBS_BIN_chr10_220650000	GBS-BIN	chr10	220650000	H	H	A	A	H	A	H	A	H	H	H	A	H	H	H	H	A	H	H	H	A	A	A	H	H	A	A	A	H	A	H	H	H	H	A	A	A	A	A	H	A	A	A	A	A	B
GBS_BIN_chr10_220850000	GBS-BIN	chr10	220850000	H	H	A	A	H	A	H	A	H	H	H	A	H	H	H	H	A	H	H	H	A	A	A	H	H	A	A	A	H	A	H	H	H	H	A	A	A	A	A	H	A	A	A	A	A	B
GBS_BIN_chr10_221021634	GBS-BIN	chr10	221021634	H	H	A	A	H	A	H	A	H	H	H	A	H	H	H	H	A	H	H	H	A	A	A	H	H	A	A	A	H	A	H	H	H	H	A	A	A	A	A	H	A	A	A	H	A	B
GBS-GT_chr11_6.7M	GBS-GT (84)	chr11	3740	H	H	-	H	A	H	A	H	H	H	H	H	H	H	H	H	H	H	A	A	H	A	A	A	H	H	H	H	H	A	A	A	A	H	H	H	A	H	H	H	A	A	H	H	H	A
CPIL_chr11_6717144	GBS-GT (121)	chr11	3740	-	H	A	H	A	H	A	H	H	H	H	H	H	H	H	-	H	H	A	A	H	A	A	-	H	H	H	H	H	A	A	A	A	H	H	H	A	H	H	H	A	A	H	H	H	A
GBS_BIN_chr11_50000	GBS-BIN	chr11	50000	A	A	A	H	A	H	A	H	H	H	H	H	H	H	H	H	H	H	A	A	H	A	A	A	H	H	H	H	H	A	A	A	A	H	H	H	A	H	H	H	A	A	H	H	H	A
GBS_BIN_chr11_4550000	GBS-BIN	chr11	4550000	A	H	A	H	A	H	A	H	H	H	H	H	H	H	H	H	H	H	A	A	H	A	A	A	H	H	H	H	H	A	A	A	A	H	H	H	A	H	H	H	A	A	H	H	H	A
CAPS_CONTIG.8503	Fluidigm-GT	chr11	4575301	H	H	A	H	A	H	A	H	H	H	H	H	H	H	H	H	H	H	A	A	H	A	A	A	H	H	H	H	H	A	A	A	A	H	H	H	A	H	H	H	A	A	H	H	H	A
GBS_BIN_chr11_5550000	GBS-BIN	chr11	5550000	H	H	A	H	A	H	A	H	H	H	H	H	H	H	H	H	H	H	A	A	H	A	A	A	H	H	H	H	H	A	A	A	A	H	H	H	A	H	H	H	A	A	H	H	H	A
GBS_BIN_chr11_5650000	GBS-BIN	chr11	5650000	H	H	A	H	A	H	A	H	H	H	H	H	H	H	H	H	H	H	A	A	H	A	A	A	H	H	H	H	H	A	A	A	A	H	H	H	A	H	H	H	A	A	H	H	H	A
GBS_BIN_chr11_5950000	GBS-BIN	chr11	5950000	H	H	A	H	A	H	A	H	H	H	H	A	H	H	H	H	H	H	A	A	H	A	A	A	H	H	H	H	H	A	A	A	A	H	H	H	A	H	H	H	A	A	H	H	H	A
GBS_BIN_chr11_6050000	GBS-BIN	chr11	6050000	H	H	A	H	A	H	A	H	H	H	H	A	H	H	H	H	H	H	A	A	A	A	A	A	H	H	H	H	H	A	A	A	A	H	H	H	A	H	H	H	A	A	H	H	H	A
GBS_BIN_chr11_6450000	GBS-BIN	chr11	6450000	H	H	A	H	A	H	A	H	H	H	A	H	H	H	H	H	H	H	A	A	A	A	A	A	H	H	H	H	H	A	A	A	A	H	H	H	A	A	H	H	A	A	H	H	H	A
GBS_BIN_chr11_7350000	GBS-BIN	chr11	7350000	H	H	A	H	A	H	A	H	H	H	A	H	H	H	H	H	H	H	A	A	A	A	A	A	H	A	H	H	H	A	A	A	A	H	A	H	A	A	A	H	A	A	H	H	H	A
GBS_BIN_chr11_7450000	GBS-BIN	chr11	7450000	H	H	A	H	A	H	A	H	H	H	H	H	H	H	H	H	H	H	A	A	A	A	A	A	H	A	H	H	A	A	A	A	A	H	A	H	A	A	H	H	A	A	H	H	H	A
GBS_BIN_chr11_7650000	GBS-BIN	chr11	7650000	H	H	A	H	A	H	A	H	H	H	H	H	H	H	H	H	H	H	A	A	A	A	A	A	H	A	H	H	H	A	A	A	A	H	A	H	A	A	H	H	A	A	H	H	H	A
GBS_BIN_chr11_7750000	GBS-BIN	chr11	7750000	H	H	A	H	A	H	A	H	H	H	H	H	H	H	H	H	H	H	H	A	A	A	A	A	H	A	H	H	H	A	A	A	A	H	A	H	A	A	H	H	A	A	H	H	H	A
GBS_BIN_chr11_7850000	GBS-BIN	chr11	7850000	H	H	A	H	A	H	A	H	H	H	H	H	H	H	H	H	H	H	H	A	H	A	A	A	H	A	H	H	H	A	A	A	A	H	H	H	A	A	H	H	A	A	H	H	H	A
GBS_BIN_chr11_7950000	GBS-BIN	chr11	7950000	H	H	A	H	A	H	A	H	H	H	H	H	H	H	H	H	H	H	H	A	H	A	A	A	H	A	H	H	H	A	A	A	A	H	H	H	A	A	H	H	A	A	H	H	H	A
GBS_BIN_chr11_8350000	GBS-BIN	chr11	8350000	H	H	A	A	A	H	A	H	H	H	H	H	H	A	H	H	H	H	H	A	H	A	A	A	H	H	H	H	H	A	A	A	A	H	H	H	A	H	H	H	A	A	H	H	H	A
GBS_BIN_chr11_8450000	GBS-BIN	chr11	8450000	H	H	A	A	A	H	A	H	H	H	H	H	H	H	H	H	H	H	H	A	H	A	A	A	H	H	H	H	H	A	A	A	A	H	H	H	A	H	H	H	A	A	H	B	H	A
GBS_BIN_chr11_9050000	GBS-BIN	chr11	9050000	H	H	A	A	A	H	A	H	H	H	H	H	H	H	H	H	H	H	H	A	H	A	A	A	H	H	H	H	H	A	A	A	A	H	H	H	A	H	H	H	A	A	H	B	H	A
GBS_BIN_chr11_13250000	GBS-BIN	chr11	13250000	H	H	A	A	A	H	A	H	H	H	H	H	H	H	H	H	H	H	H	A	H	A	A	A	H	H	H	H	H	A	A	A	A	H	H	H	A	H	H	H	A	A	H	B	H	A
GBS_BIN_chr11_13450000	GBS-BIN	chr11	13450000	H	H	A	H	A	H	A	H	H	H	H	H	H	H	H	H	H	H	H	A	H	A	A	A	H	H	H	H	H	A	A	A	A	H	H	H	A	H	H	H	A	A	H	B	B	A
GBS_BIN_chr11_13650000	GBS-BIN	chr11	13650000	H	H	A	H	A	H	A	H	H	H	H	H	H	H	H	H	H	H	H	A	H	A	A	A	H	H	H	H	H	A	A	A	A	H	H	H	A	H	H	H	A	A	H	B	B	A
GBS_BIN_chr11_13750000	GBS-BIN	chr11	13750000	H	H	A	H	A	H	A	H	H	H	H	H	H	H	H	H	H	H	H	A	H	A	A	A	H	H	H	H	H	A	A	A	A	H	H	H	A	H	H	H	A	A	H	B	B	A
GBS_BIN_chr11_13850000	GBS-BIN	chr11	13850000	H	H	A	H	A	H	A	H	H	H	H	H	H	H	H	H	H	H	H	A	H	A	A	A	H	H	H	H	H	A	A	A	A	H	H	H	A	H	H	H	A	A	H	B	B	A
GBS_BIN_chr11_14250000	GBS-BIN	chr11	14250000	H	H	A	H	A	H	A	H	H	H	H	H	H	H	H	H	H	H	H	A	H	A	A	A	H	H	H	H	H	A	A	A	A	H	H	H	A	H	H	H	A	A	H	B	B	A
GBS_BIN_chr11_15350000	GBS-BIN	chr11	15350000	H	H	A	H	A	H	A	H	H	H	H	H	H	H	H	H	H	H	H	A	H	A	A	A	H	H	H	H	H	A	A	A	A	H	H	H	A	H	H	H	A	A	H	B	B	A
GBS_BIN_chr11_15650000	GBS-BIN	chr11	15650000	H	H	A	H	A	H	A	H	H	H	H	H	H	H	H	H	H	H	H	A	H	A	A	A	H	H	H	H	H	A	A	A	A	H	H	H	A	H	H	H	A	A	H	B	B	A
GBS_BIN_chr11_16450000	GBS-BIN	chr11	16450000	H	H	A	H	A	H	A	H	H	H	H	H	H	H	H	H	H	H	H	A	H	A	A	A	H	H	H	H	H	A	A	A	A	H	H	H	A	H	H	H	A	A	H	A	A	A
GBS_BIN_chr11_16850000	GBS-BIN	chr11	16850000	H	H	A	H	A	H	A	H	H	H	H	A	H	H	H	H	H	H	H	A	H	A	A	A	H	H	H	H	H	A	A	A	A	H	H	H	A	H	H	H	A	A	H	A	A	A
GBS_BIN_chr11_16950000	GBS-BIN	chr11	16950000	H	H	A	H	A	H	A	H	H	H	H	A	H	H	H	H	H	H	H	A	H	A	A	A	H	H	H	H	H	H	A	A	A	H	H	H	A	H	H	H	A	A	H	A	A	A
GBS_BIN_chr11_18050000	GBS-BIN	chr11	18050000	H	H	A	H	A	H	H	H	H	H	H	A	H	H	H	H	H	H	H	A	H	A	A	A	H	H	H	H	H	H	A	A	A	H	B	H	A	H	H	H	A	A	H	A	A	A
GBS_BIN_chr11_19950000	GBS-BIN	chr11	19950000	H	H	A	H	A	H	H	H	H	H	H	A	H	H	H	H	H	H	H	A	H	A	A	A	H	B	H	H	H	H	A	A	A	H	B	H	A	B	H	H	A	A	H	A	H	A
GBS_BIN_chr11_20250000	GBS-BIN	chr11	20250000	H	H	A	H	A	H	H	H	H	H	H	A	H	H	H	H	H	B	H	A	B	A	A	A	H	B	H	H	H	H	A	A	A	H	B	H	A	B	H	H	A	A	B	A	H	H
GBS_BIN_chr11_21750000	GBS-BIN	chr11	21750000	H	H	A	H	A	H	H	H	H	H	A	A	H	H	H	H	H	H	B	A	H	A	A	A	H	A	H	H	H	H	A	A	A	H	B	B	A	B	H	H	A	A	H	A	H	H
GBS_BIN_chr11_23050000	GBS-BIN	chr11	23050000	H	H	A	H	A	H	H	H	H	H	A	A	H	H	H	H	H	H	B	A	H	A	A	A	H	A	H	H	H	H	A	A	A	H	B	B	A	B	H	H	A	A	H	A	H	H
GBS_BIN_chr11_24250000	GBS-BIN	chr11	24250000	H	H	A	H	A	H	H	H	H	H	A	A	H	H	H	H	H	H	B	A	H	A	A	A	H	A	H	H	H	H	A	A	A	H	B	B	A	B	H	H	A	A	H	A	H	H
GBS_BIN_chr11_26050000	GBS-BIN	chr11	26050000	H	H	A	H	A	H	H	H	H	H	A	A	H	H	H	H	H	H	B	A	H	A	A	A	H	A	H	H	H	H	A	A	A	H	B	B	A	B	H	A	A	A	H	A	H	H
GBS_BIN_chr11_26450000	GBS-BIN	chr11	26450000	H	H	A	H	A	H	H	H	H	H	A	A	H	H	H	H	H	H	B	A	H	A	A	A	H	A	H	H	H	H	H	A	A	H	A	H	A	H	H	A	H	A	H	A	H	A
GBS_BIN_chr11_27750000	GBS-BIN	chr11	27750000	H	H	A	H	A	H	H	H	H	H	A	A	H	H	H	H	H	H	B	A	H	A	A	A	H	A	H	H	H	H	H	A	A	H	A	H	A	H	H	A	H	A	H	A	H	A
GBS_BIN_chr11_27850000	GBS-BIN	chr11	27850000	H	H	A	H	A	H	H	H	H	H	A	A	H	H	H	H	H	H	A	A	H	H	A	A	H	A	H	H	H	H	H	H	A	H	A	H	A	H	H	A	H	A	H	A	H	A
GBS_BIN_chr11_27950000	GBS-BIN	chr11	27950000	H	H	A	H	A	H	H	H	H	H	A	A	H	H	H	H	H	H	A	A	A	H	A	A	A	A	H	H	H	H	H	H	A	H	A	H	A	H	H	A	H	A	A	A	H	A
GBS_BIN_chr11_28350000	GBS-BIN	chr11	28350000	H	H	A	H	A	H	H	H	H	H	A	A	H	H	H	H	H	H	A	A	A	H	A	A	A	A	H	H	H	H	H	H	A	H	A	H	A	H	H	A	H	A	A	A	H	A
GBS_BIN_chr11_28550000	GBS-BIN	chr11	28550000	H	H	A	H	H	H	H	H	H	H	A	A	H	H	H	H	H	H	A	A	H	H	A	A	H	A	H	H	H	H	H	H	A	H	A	H	A	H	H	A	H	A	A	A	H	A
GBS_BIN_chr11_29250000	GBS-BIN	chr11	29250000	H	H	A	H	H	H	H	H	H	H	A	A	H	H	H	H	H	H	A	A	H	H	A	A	H	A	H	H	H	H	H	H	A	H	A	H	A	H	H	A	H	A	H	H	H	A
GBS_BIN_chr11_32150000	GBS-BIN	chr11	32150000	H	H	A	H	H	H	H	H	H	H	A	A	H	H	H	H	H	H	A	A	H	H	A	A	H	A	H	H	H	H	H	H	A	H	A	H	A	H	H	A	H	A	H	H	H	A
GBS_BIN_chr11_33250000	GBS-BIN	chr11	33250000	H	H	A	H	H	H	H	H	H	H	A	A	H	H	H	H	H	H	B	A	H	H	A	A	H	A	H	H	H	H	H	H	A	H	A	H	A	H	H	A	H	A	H	H	H	A
GBS_BIN_chr11_33450000	GBS-BIN	chr11	33450000	H	H	A	H	H	H	H	H	H	H	A	A	H	H	H	H	H	H	B	A	H	H	A	A	H	A	H	H	H	H	H	H	A	H	A	H	A	B	H	A	H	A	H	H	H	H
GBS_BIN_chr11_34150000	GBS-BIN	chr11	34150000	H	H	A	H	H	H	H	H	H	H	A	A	H	H	H	H	H	H	B	A	H	H	A	A	H	A	H	H	H	H	H	H	A	H	A	H	A	B	H	A	H	A	H	H	H	H
GBS_BIN_chr11_34250000	GBS-BIN	chr11	34250000	H	H	A	H	H	H	H	H	B	H	A	A	H	H	B	H	H	H	B	A	H	H	A	A	H	A	H	H	H	H	H	H	A	H	A	H	A	B	H	A	H	A	H	H	B	H
GBS_BIN_chr11_35350000	GBS-BIN	chr11	35350000	H	H	A	H	H	H	H	H	B	H	A	A	H	H	B	H	H	H	B	A	H	H	A	A	H	A	H	H	H	H	H	H	A	H	A	H	A	B	H	A	H	A	H	H	B	H
GBS_BIN_chr11_35650000	GBS-BIN	chr11	35650000	H	H	A	H	H	H	H	H	B	H	A	A	H	H	B	H	H	H	B	A	H	H	A	A	H	A	H	H	H	H	H	H	A	H	A	H	A	B	H	A	H	A	H	H	B	H
GBS_BIN_chr11_35950000	GBS-BIN	chr11	35950000	H	H	A	H	H	H	H	H	B	H	A	A	H	H	B	H	H	H	B	A	H	H	A	A	H	A	H	H	H	H	H	H	A	H	A	H	A	B	H	A	H	A	H	H	A	H
GBS_BIN_chr11_37550000	GBS-BIN	chr11	37550000	H	H	A	H	H	H	H	H	B	H	A	A	H	H	B	H	H	H	B	A	H	H	A	A	H	A	H	H	H	H	H	H	A	H	A	H	A	B	H	A	H	A	H	H	A	H
GBS_BIN_chr11_39750000	GBS-BIN	chr11	39750000	A	H	A	H	H	H	H	H	H	H	A	A	H	H	H	H	H	H	H	A	H	H	A	A	H	A	H	H	A	H	H	H	A	H	A	H	A	H	H	A	H	A	H	H	A	H
GBS_BIN_chr11_40750000	GBS-BIN	chr11	40750000	A	H	A	H	H	H	H	H	H	H	A	A	H	H	H	H	H	H	H	A	H	H	A	A	H	A	H	H	A	H	A	H	A	H	A	H	A	H	H	A	H	A	H	H	A	H
GBS_BIN_chr11_43150000	GBS-BIN	chr11	43150000	A	H	A	H	H	H	H	H	H	H	A	A	H	H	H	H	H	H	H	A	H	H	A	A	H	A	H	H	A	H	H	H	A	H	A	H	A	H	H	A	H	A	H	H	A	H
GBS_BIN_chr11_45450000	GBS-BIN	chr11	45450000	H	H	A	H	H	H	H	H	H	H	A	A	H	H	H	H	H	H	H	A	H	H	A	A	H	A	H	H	H	H	H	A	A	H	A	H	A	H	H	A	H	A	H	H	A	H
GBS_BIN_chr11_45850000	GBS-BIN	chr11	45850000	H	H	A	H	H	H	H	H	H	H	A	A	H	H	H	H	H	H	H	A	H	H	A	A	H	A	H	H	H	H	H	H	A	H	A	H	A	H	H	A	H	A	H	H	A	H
KS09088C07	Fluidigm-GT	chr11	47228277	H	H	A	A	H	H	H	H	H	H	A	A	H	H	H	H	H	H	H	A	H	H	A	A	H	A	H	H	H	H	H	H	A	H	A	H	A	H	H	A	H	A	H	A	A	H
GBS_BIN_chr11_48350000	GBS-BIN	chr11	48350000	H	H	A	H	H	H	H	H	H	H	A	A	H	H	H	H	H	H	H	A	H	H	A	A	H	A	H	H	H	H	H	H	A	H	A	H	A	H	H	A	H	A	H	H	A	H
GBS_BIN_chr11_48850000	GBS-BIN	chr11	48850000	H	H	A	H	H	H	H	H	H	H	A	A	H	H	H	H	H	H	H	A	H	H	A	A	H	A	H	H	A	H	H	H	A	B	A	H	A	H	H	A	H	A	H	A	A	A
GBS_BIN_chr11_49250000	GBS-BIN	chr11	49250000	H	H	A	A	H	H	H	H	H	H	A	A	H	H	H	H	H	H	H	A	H	H	A	A	H	A	H	H	A	H	H	H	A	B	A	H	A	H	H	A	H	A	H	H	A	H
GBS_BIN_chr11_49950000	GBS-BIN	chr11	49950000	H	H	A	A	H	H	H	H	H	H	A	A	H	H	H	H	H	H	H	A	H	H	A	A	H	A	H	H	A	H	H	H	A	B	A	H	A	H	H	A	H	A	H	H	A	H
GBS_BIN_chr11_50650000	GBS-BIN	chr11	50650000	H	H	A	A	H	H	H	H	H	H	A	A	A	H	H	H	H	H	B	A	H	H	A	A	H	A	H	H	A	H	H	H	A	A	A	H	A	H	H	A	H	A	H	H	A	H
GBS_BIN_chr11_53450000	GBS-BIN	chr11	53450000	H	H	A	A	H	H	H	H	H	H	A	A	A	H	H	H	B	H	H	A	H	H	A	A	H	A	H	H	A	H	H	H	A	A	A	H	A	H	H	A	B	A	H	H	A	H
GBS_BIN_chr11_55950000	GBS-BIN	chr11	55950000	H	A	A	A	H	H	H	H	H	H	A	A	A	H	H	H	H	H	H	A	H	H	A	A	H	A	H	H	A	H	H	H	A	A	A	H	A	H	H	A	B	A	H	H	A	H
GBS_BIN_chr11_56550000	GBS-BIN	chr11	56550000	H	A	A	A	H	H	H	H	H	H	A	A	A	H	H	H	H	H	H	A	H	H	A	A	H	A	H	H	A	H	H	H	A	A	A	H	A	H	H	A	B	A	H	H	A	H
GBS-GT_chr11_72.2M	GBS-GT (84)	chr11	56554897	H	A	-	-	H	-	H	H	H	-	-	A	-	-	H	H	H	H	H	A	-	H	A	A	H	A	H	-	-	-	H	-	A	-	A	-	-	-	H	A	-	-	-	-	-	-
GBS_BIN_chr11_58850000	GBS-BIN	chr11	58850000	H	A	A	A	H	H	H	H	H	H	A	A	A	H	H	H	H	H	H	A	H	H	A	A	H	A	H	H	A	H	H	H	A	A	A	H	A	H	H	A	H	A	H	A	A	H
GBS_BIN_chr11_59350000	GBS-BIN	chr11	59350000	H	A	A	A	H	H	H	H	H	H	A	A	A	H	H	H	H	B	H	A	H	H	A	A	H	A	H	H	A	H	B	H	A	A	A	H	A	H	H	A	H	A	H	A	A	H
GBS_BIN_chr11_61250000	GBS-BIN	chr11	61250000	H	A	A	A	H	H	H	H	H	H	A	A	A	H	H	H	H	B	H	A	H	H	A	A	H	A	H	H	A	H	B	H	A	A	A	H	A	H	H	A	H	A	H	A	A	H
GBS_BIN_chr11_64950000	GBS-BIN	chr11	64950000	H	A	A	A	H	H	H	H	H	H	A	A	A	H	H	H	H	H	H	A	H	H	A	A	H	A	H	H	A	H	B	H	A	A	A	H	A	H	H	A	H	A	H	A	A	H
GBS_BIN_chr11_65850000	GBS-BIN	chr11	65850000	H	A	A	A	H	H	H	H	H	H	A	A	A	H	H	H	H	H	H	A	H	H	A	A	H	A	H	H	A	H	H	H	A	A	A	H	A	H	H	A	H	A	H	A	A	H
GBS_BIN_chr11_66650000	GBS-BIN	chr11	66650000	H	A	A	A	H	H	H	H	H	H	A	A	A	H	H	H	H	H	H	A	H	H	A	A	H	A	H	H	A	H	H	H	A	A	A	H	A	H	H	A	H	A	H	A	A	B
GBS_BIN_chr11_66750000	GBS-BIN	chr11	66750000	H	A	A	A	H	H	H	H	H	H	H	A	A	H	H	H	H	H	H	A	H	H	A	A	H	A	H	H	A	H	H	H	A	A	A	H	A	H	H	A	A	A	H	A	A	H
GBS_BIN_chr11_67050000	GBS-BIN	chr11	67050000	H	A	A	A	H	H	H	H	H	H	H	A	A	H	H	H	H	H	H	A	H	H	A	A	H	A	H	H	A	H	H	H	A	A	A	H	A	H	H	A	A	A	H	A	A	H
GBS_BIN_chr11_68950000	GBS-BIN	chr11	68950000	H	A	A	A	H	H	H	H	H	A	H	A	A	A	H	H	H	H	H	A	H	H	A	A	H	A	H	H	A	H	H	H	A	A	A	H	A	H	H	A	A	A	A	A	A	H
GBS_BIN_chr11_70950000	GBS-BIN	chr11	70950000	H	A	A	A	H	H	H	H	H	A	A	A	A	A	H	H	H	H	H	A	H	H	A	A	H	A	H	H	A	H	H	H	A	A	A	A	A	H	H	A	A	A	H	H	A	H
GBS_BIN_chr11_71950000	GBS-BIN	chr11	71950000	H	A	A	A	H	H	H	H	H	H	A	A	A	B	H	H	H	H	H	A	H	H	A	A	H	A	B	H	A	H	H	H	A	A	A	A	A	H	H	A	A	A	H	H	A	H
GBS_BIN_chr11_72650000	GBS-BIN	chr11	72650000	H	A	A	A	H	H	H	H	H	H	A	A	A	B	H	H	H	H	H	A	H	H	A	A	H	A	B	H	A	H	H	H	A	A	A	A	A	H	H	A	B	A	H	H	A	H
GBS_BIN_chr11_72950000	GBS-BIN	chr11	72950000	H	A	A	A	H	H	H	H	H	H	A	A	A	B	H	H	H	H	H	A	H	H	A	A	H	A	B	H	A	H	H	H	A	A	A	A	A	H	H	A	B	A	H	H	A	H
GBS_BIN_chr11_73650000	GBS-BIN	chr11	73650000	H	A	A	A	H	H	H	H	H	H	A	A	A	B	H	H	H	H	H	A	H	H	A	A	H	A	H	H	A	H	H	H	A	A	A	A	A	H	H	A	B	A	H	H	A	H
GBS_BIN_chr11_74150000	GBS-BIN	chr11	74150000	H	A	A	A	H	H	H	H	H	H	A	A	A	B	H	H	H	H	H	A	H	B	A	A	H	A	H	H	A	H	H	H	A	A	A	A	A	H	H	A	B	A	H	H	A	H
GBS_BIN_chr11_75250000	GBS-BIN	chr11	75250000	H	A	A	A	H	H	H	H	H	H	A	A	A	B	H	H	H	H	H	A	H	H	A	A	H	A	H	H	A	H	H	H	A	A	A	A	A	H	H	A	B	A	H	H	A	H
GBS_BIN_chr11_75550000	GBS-BIN	chr11	75550000	H	A	A	A	H	H	H	H	H	H	A	A	A	B	H	H	H	H	H	A	H	H	A	A	H	A	H	H	A	H	H	H	A	A	A	A	A	B	H	A	B	A	H	H	A	H
GBS_BIN_chr11_77750000	GBS-BIN	chr11	77750000	H	A	A	A	H	H	H	H	H	H	A	A	A	B	H	H	H	B	H	A	H	H	A	A	H	A	H	H	A	H	H	H	A	A	A	A	A	B	H	A	B	A	H	H	A	H
GBS_BIN_chr11_79050000	GBS-BIN	chr11	79050000	H	A	A	A	H	H	H	H	H	H	A	A	A	H	H	H	H	H	H	A	H	H	A	A	H	A	H	H	A	H	H	H	A	A	A	A	A	H	H	A	B	A	H	H	A	H
CPIL_chr11_92995896	GBS-GT (121)	chr11	80424196	H	A	A	A	-	-	H	-	-	A	A	A	A	-	H	-	-	-	-	A	-	-	A	-	A	A	-	H	A	-	-	-	-	A	A	A	A	A	-	A	-	A	H	A	A	-
GBS_BIN_chr11_80450000	GBS-BIN	chr11	80450000	H	A	A	A	H	H	H	H	H	H	A	A	A	H	H	H	H	H	H	A	H	H	A	A	H	A	H	H	A	H	H	H	A	A	A	A	A	H	H	A	B	A	H	A	A	H
GBS_BIN_chr11_80550000	GBS-BIN	chr11	80550000	H	A	A	A	H	H	H	H	H	H	A	A	A	H	H	H	H	H	H	A	H	H	A	A	H	A	H	H	A	H	H	H	A	A	A	A	A	H	H	A	B	A	H	A	A	H
GBS_BIN_chr11_81750000	GBS-BIN	chr11	81750000	H	A	A	A	H	H	H	H	H	H	A	A	A	H	H	H	H	H	H	A	H	H	A	A	H	A	H	H	A	H	H	H	A	A	A	A	A	H	H	A	H	A	H	A	A	A
GBS_BIN_chr11_82650000	GBS-BIN	chr11	82650000	H	A	A	A	H	H	H	B	H	H	A	A	A	H	H	H	H	H	H	A	H	H	A	A	H	A	B	H	A	H	H	H	A	A	A	A	A	H	H	A	H	A	H	A	A	A
GBS_BIN_chr11_83250000	GBS-BIN	chr11	83250000	H	A	A	A	H	H	H	B	H	H	A	A	A	H	H	H	H	H	H	A	H	H	A	A	H	A	B	H	A	H	H	H	A	A	A	A	A	H	H	A	H	A	H	A	A	A
GBS_BIN_chr11_84450000	GBS-BIN	chr11	84450000	H	A	A	A	H	H	H	H	H	H	A	A	A	H	H	H	H	H	H	A	H	H	A	A	H	A	H	H	A	H	B	H	A	A	A	A	A	H	H	A	H	A	H	A	A	H
GBS_BIN_chr11_86950000	GBS-BIN	chr11	86950000	H	A	A	A	H	H	H	H	H	H	A	A	A	H	H	H	H	H	H	A	H	H	A	A	H	A	H	H	A	H	B	H	A	A	A	A	A	H	H	A	H	A	H	A	A	H
GBS_BIN_chr11_87150000	GBS-BIN	chr11	87150000	H	A	A	A	H	H	H	H	H	B	A	A	A	H	H	H	H	H	H	A	H	H	A	A	H	A	H	H	A	H	H	H	A	A	A	A	A	H	H	A	B	A	H	B	A	H
GBS_BIN_chr11_87350000	GBS-BIN	chr11	87350000	H	A	A	A	H	H	H	H	H	B	A	A	A	H	H	H	H	H	H	A	H	H	A	A	H	A	H	H	A	H	H	H	A	A	A	A	A	H	H	A	B	A	H	B	A	H
GBS_BIN_chr11_87950000	GBS-BIN	chr11	87950000	H	A	A	A	H	H	H	H	H	H	A	A	A	H	H	B	H	H	H	A	H	H	A	A	H	A	H	H	A	H	H	H	A	A	A	A	A	H	H	A	A	A	H	B	A	H
GBS_BIN_chr11_88350000	GBS-BIN	chr11	88350000	H	A	A	A	H	H	H	H	H	H	A	A	A	H	H	H	H	H	H	A	H	H	A	A	H	A	H	H	A	H	H	H	A	A	A	A	A	H	H	A	A	A	H	B	A	H
GBS_BIN_chr11_89850000	GBS-BIN	chr11	89850000	H	A	A	A	H	H	H	H	B	H	A	A	A	H	H	H	H	H	H	A	H	H	A	A	H	A	H	H	A	H	H	H	A	A	A	A	A	H	H	A	A	A	H	H	A	H
GBS-GT_chr11_80.5M	GBS-GT (84)	chr11	90138629	H	A	-	A	H	H	H	H	H	H	A	A	A	H	H	H	H	H	H	A	H	H	A	A	H	A	H	H	A	H	H	H	A	A	A	A	A	H	H	A	H	A	H	A	A	H
CPIL_chr11_80509568	GBS-GT (121)	chr11	90138629	-	A	-	A	H	H	H	H	-	H	A	A	A	H	-	-	-	H	H	A	H	H	A	-	-	-	H	H	A	H	H	-	-	A	A	A	A	-	-	A	H	A	-	A	A	H
GBS_BIN_chr11_90150000	GBS-BIN	chr11	90150000	H	A	A	A	H	H	H	H	H	H	A	A	A	H	H	H	H	H	H	A	H	H	A	A	H	A	H	H	A	H	H	H	A	A	A	A	A	H	H	A	A	A	H	H	A	H
GBS_BIN_chr11_90750000	GBS-BIN	chr11	90750000	H	A	A	A	H	H	H	H	H	H	A	A	A	H	H	H	H	H	H	A	H	H	A	A	H	A	H	H	A	H	H	H	A	A	A	A	A	H	H	A	A	A	A	H	A	H
GBS_BIN_chr11_91250000	GBS-BIN	chr11	91250000	H	A	A	A	H	H	H	H	H	H	A	A	A	H	H	H	H	H	H	A	H	H	A	A	H	A	H	H	A	H	H	H	A	A	A	A	A	H	H	A	A	A	H	H	A	H
GBS_BIN_chr11_92550000	GBS-BIN	chr11	92550000	H	A	A	A	H	H	H	H	H	H	A	A	A	H	H	H	H	H	H	A	H	H	A	A	H	A	H	H	A	H	H	H	A	A	A	A	A	H	H	A	A	A	H	H	A	H
GBS_BIN_chr11_92950000	GBS-BIN	chr11	92950000	H	A	A	A	H	H	H	H	H	H	A	A	A	H	H	H	H	H	H	A	H	H	A	A	H	A	H	H	A	H	H	H	A	A	A	A	A	H	H	A	H	A	H	H	A	H
GBS_BIN_chr11_95950000	GBS-BIN	chr11	95950000	H	A	A	A	H	H	H	H	H	H	A	A	A	H	H	H	H	H	H	A	H	H	A	A	H	A	H	H	A	H	H	H	A	A	A	A	A	H	H	A	H	A	H	H	A	H
GBS_BIN_chr11_96350000	GBS-BIN	chr11	96350000	H	A	A	A	H	H	H	H	H	B	A	A	A	H	H	H	H	H	H	A	H	H	A	A	H	A	H	H	A	H	H	H	A	A	A	A	A	B	H	A	H	A	H	H	A	H
GBS_BIN_chr11_96550000	GBS-BIN	chr11	96550000	H	A	A	A	H	H	H	H	H	H	A	A	A	H	H	H	H	H	H	A	H	H	A	A	H	A	H	H	A	H	H	H	A	A	A	A	A	B	H	A	H	A	H	H	A	H
GBS_BIN_chr11_97150000	GBS-BIN	chr11	97150000	H	A	A	A	H	H	H	H	H	H	A	A	A	H	H	H	H	B	H	A	H	H	A	A	H	A	H	H	A	H	H	H	A	A	A	A	A	H	H	A	H	A	H	H	A	H
GBS_BIN_chr11_98350000	GBS-BIN	chr11	98350000	H	A	A	A	H	H	H	H	H	H	A	A	A	H	H	H	H	H	H	A	H	H	A	A	H	A	H	H	A	H	H	H	A	A	A	A	A	H	H	A	H	A	H	H	A	H
GBS_BIN_chr11_100350000	GBS-BIN	chr11	100350000	H	A	A	A	H	H	H	H	H	H	A	A	A	H	H	H	H	H	H	A	H	H	A	A	H	A	H	H	A	H	H	H	A	A	A	A	A	H	H	A	H	A	H	H	A	A
GBS_BIN_chr11_100750000	GBS-BIN	chr11	100750000	H	A	A	A	H	H	H	H	H	H	A	A	A	H	H	H	H	H	H	A	H	H	A	A	H	A	H	H	A	H	H	H	A	A	A	A	A	H	H	A	A	A	H	A	A	A
GBS_BIN_chr11_101250000	GBS-BIN	chr11	101250000	H	A	A	A	H	H	H	H	H	H	A	A	A	H	H	H	H	H	H	A	H	H	A	A	H	A	H	H	A	H	H	H	A	A	A	A	A	H	H	A	H	A	H	A	A	A
GBS_BIN_chr11_101950000	GBS-BIN	chr11	101950000	H	A	A	A	H	H	H	H	H	H	A	A	A	H	H	H	H	H	H	A	H	H	A	A	H	A	H	H	A	H	H	H	A	A	A	A	A	H	H	A	H	A	H	A	A	H
GBS_BIN_chr11_102850000	GBS-BIN	chr11	102850000	H	A	A	A	H	H	H	H	H	H	A	A	A	H	H	H	H	H	A	A	H	H	A	A	H	A	H	H	A	H	H	H	A	A	A	A	A	H	H	A	H	A	H	A	A	H
GBS_BIN_chr11_104950000	GBS-BIN	chr11	104950000	H	A	A	A	H	H	H	H	H	H	A	A	A	H	H	H	H	H	A	A	H	H	A	A	H	A	H	H	A	H	A	H	A	A	A	A	A	H	H	A	H	A	H	A	A	H
GBS_BIN_chr11_105150000	GBS-BIN	chr11	105150000	H	A	A	A	H	H	H	H	H	H	A	A	A	H	H	H	H	H	A	A	H	H	A	A	H	A	H	H	A	H	A	H	A	A	A	A	A	H	H	A	H	A	H	H	A	H
GBS_BIN_chr11_105250000	GBS-BIN	chr11	105250000	H	A	A	A	H	H	H	H	H	A	A	A	A	H	H	H	H	H	A	A	H	H	A	A	H	A	H	H	A	H	A	H	A	A	A	A	A	H	H	A	H	A	H	H	A	H
GBS_BIN_chr11_106850000	GBS-BIN	chr11	106850000	A	A	A	A	A	H	H	H	H	A	A	A	A	H	A	H	H	A	A	A	H	B	A	A	H	A	H	H	A	H	A	H	A	A	A	A	A	A	H	A	H	A	H	H	A	H
GBS_BIN_chr11_106950000	GBS-BIN	chr11	106950000	A	A	A	A	A	H	H	H	H	A	A	A	A	H	A	H	H	A	A	A	H	B	A	A	H	A	H	H	A	H	A	H	A	A	A	H	A	A	H	A	H	A	H	H	A	H
GBS_BIN_chr11_107050000	GBS-BIN	chr11	107050000	H	A	A	A	A	H	H	A	H	A	A	A	A	H	A	H	H	A	A	A	H	H	A	A	H	A	H	H	A	H	A	H	A	A	A	H	A	B	B	A	H	A	H	H	A	A
GBS_BIN_chr11_107150000	GBS-BIN	chr11	107150000	H	A	A	A	A	H	H	H	H	A	A	A	A	H	A	H	H	A	H	A	A	H	A	A	H	A	H	H	A	H	A	H	A	A	A	H	A	B	H	A	H	A	H	H	A	A
GBS_BIN_chr11_107250000	GBS-BIN	chr11	107250000	H	A	A	A	A	H	H	H	H	A	A	A	A	H	A	H	H	A	H	A	A	H	A	A	H	A	H	H	A	H	A	H	A	A	A	H	A	B	H	A	H	A	H	H	A	A
GBS_BIN_chr11_107450000	GBS-BIN	chr11	107450000	H	A	A	A	A	H	H	H	H	A	A	A	A	H	A	H	H	A	H	A	H	H	A	A	H	A	H	H	A	H	A	H	A	A	A	H	A	B	H	A	H	A	H	H	A	A
GBS_BIN_chr11_107550000	GBS-BIN	chr11	107550000	H	A	A	A	H	H	H	H	H	A	A	A	A	H	A	H	H	H	H	A	H	H	A	A	H	A	H	H	A	H	A	H	A	A	A	H	A	H	H	A	H	A	H	H	A	A
GBS_BIN_chr11_107750000	GBS-BIN	chr11	107750000	H	A	A	A	H	H	H	H	H	A	A	A	A	H	A	H	H	H	H	A	H	H	A	A	H	A	H	H	A	H	A	H	A	A	A	H	A	H	H	A	H	A	H	H	A	A
GBS_BIN_chr11_109650000	GBS-BIN	chr11	109650000	H	A	A	A	H	H	H	H	H	A	A	A	A	H	A	H	A	H	H	A	H	H	A	A	H	A	H	H	A	H	A	H	A	A	A	H	A	H	H	A	A	A	H	H	A	A
GBS_BIN_chr11_110750000	GBS-BIN	chr11	110750000	H	A	A	A	H	H	H	H	H	A	A	A	A	H	A	H	A	H	H	A	H	H	A	A	H	A	H	H	A	H	A	H	A	A	A	H	A	H	H	A	A	A	H	H	A	A
GBS_BIN_chr11_111750000	GBS-BIN	chr11	111750000	H	A	A	A	H	H	H	H	H	H	A	A	A	H	A	H	A	H	H	A	H	H	A	A	H	A	H	H	A	H	A	H	A	A	A	H	A	H	H	A	A	A	H	H	A	A
GBS_BIN_chr11_112950000	GBS-BIN	chr11	112950000	H	A	A	A	H	H	H	H	A	H	A	A	A	H	H	A	H	H	A	A	H	H	A	A	H	A	H	H	A	H	H	H	A	A	A	A	A	H	H	A	H	A	H	H	A	H
GBS_BIN_chr11_113250000	GBS-BIN	chr11	113250000	H	A	A	A	H	H	H	H	A	H	A	A	A	H	H	A	H	H	A	A	H	H	A	A	H	A	H	H	A	H	H	H	A	A	A	A	A	H	H	A	H	A	H	H	A	H
GBS_BIN_chr11_113650000	GBS-BIN	chr11	113650000	H	A	A	A	H	H	H	H	B	H	A	A	A	H	H	A	H	H	B	A	H	H	A	A	H	A	H	H	A	H	H	H	A	A	A	A	A	H	H	A	H	A	H	A	A	H
GBS_BIN_chr11_114950000	GBS-BIN	chr11	114950000	H	A	A	A	H	H	H	H	B	H	A	A	A	B	H	H	H	H	B	A	H	H	A	A	H	A	H	H	A	H	H	H	A	A	A	A	A	H	H	A	H	A	H	A	A	H
GBS_BIN_chr11_115350000	GBS-BIN	chr11	115350000	H	A	A	A	H	H	H	H	B	H	A	A	A	B	H	H	H	H	B	A	H	H	A	A	H	A	H	H	A	H	H	H	A	A	A	A	A	H	H	A	H	A	H	A	A	H
GBS_BIN_chr11_117050000	GBS-BIN	chr11	117050000	H	A	A	A	H	H	H	H	H	H	A	A	A	H	H	H	H	H	A	A	H	H	A	A	H	A	H	H	A	H	H	H	A	A	A	A	A	H	H	A	H	A	H	A	A	H
GBS_BIN_chr11_118650000	GBS-BIN	chr11	118650000	H	A	A	A	H	H	H	H	H	H	A	A	A	H	H	H	H	H	A	A	H	H	A	A	H	A	H	H	A	H	H	H	A	A	A	A	A	H	H	A	H	A	H	A	A	H
GBS_BIN_chr11_118850000	GBS-BIN	chr11	118850000	H	A	A	A	H	H	H	H	H	H	A	A	A	H	H	H	H	B	H	A	H	H	A	A	H	A	H	H	A	H	H	H	A	A	A	A	A	H	H	A	H	A	H	A	A	H
GBS_BIN_chr11_121350000	GBS-BIN	chr11	121350000	H	A	A	A	H	H	H	H	H	H	A	A	A	H	H	H	H	B	H	A	H	H	A	A	H	A	H	H	A	H	H	H	A	A	A	A	A	H	H	A	H	A	H	A	A	H
GBS_BIN_chr11_121550000	GBS-BIN	chr11	121550000	H	A	A	A	H	H	H	H	H	H	A	A	A	H	H	H	H	B	H	A	H	H	A	A	H	A	H	H	A	H	H	H	A	A	A	A	A	H	H	A	H	A	H	A	A	H
GBS_BIN_chr11_121850000	GBS-BIN	chr11	121850000	H	A	A	A	H	H	H	H	H	H	A	A	A	H	H	H	H	H	H	A	H	H	A	A	H	A	A	H	A	H	A	H	A	A	A	A	A	H	H	A	H	A	H	H	A	H
GBS_BIN_chr11_122050000	GBS-BIN	chr11	122050000	H	A	A	A	H	H	H	H	H	H	A	A	A	H	H	H	H	H	H	A	H	H	A	A	H	A	A	H	A	H	B	H	A	A	A	A	A	H	H	A	H	A	H	H	A	H
GBS_BIN_chr11_122750000	GBS-BIN	chr11	122750000	H	A	A	A	H	H	H	H	H	H	A	A	A	H	H	H	H	H	H	A	H	H	A	A	H	A	A	H	A	H	B	H	A	A	A	A	A	H	H	A	H	A	H	H	A	H
GBS_BIN_chr11_123050000	GBS-BIN	chr11	123050000	H	A	A	A	H	H	H	H	H	H	A	A	A	H	H	H	H	H	H	A	H	H	A	A	H	A	A	H	A	H	B	H	A	A	A	A	A	H	H	A	H	A	H	H	A	H
KS20046A12	Fluidigm-GT	chr11	123071296	H	A	A	A	H	H	H	H	H	H	A	A	A	H	H	H	H	H	H	A	H	H	A	A	H	A	H	H	A	H	H	H	A	A	A	A	A	H	H	A	H	A	H	A	A	H
GBS_BIN_chr11_123850000	GBS-BIN	chr11	123850000	H	A	A	A	H	H	H	H	A	H	A	A	A	H	H	H	H	H	H	A	H	H	A	A	H	A	H	H	A	H	B	H	A	A	A	A	A	H	H	A	H	A	H	H	A	H
GBS_BIN_chr11_124450000	GBS-BIN	chr11	124450000	H	A	A	A	H	H	H	H	A	H	A	A	A	H	H	H	H	H	H	A	H	A	A	A	H	A	H	H	A	H	B	H	A	A	A	A	A	H	H	A	H	A	H	H	A	H
GBS_BIN_chr11_124550000	GBS-BIN	chr11	124550000	H	A	A	A	H	H	H	H	H	H	A	A	A	H	H	H	H	H	H	A	H	A	A	A	H	A	H	H	A	H	B	H	A	A	A	A	A	H	H	A	H	A	H	H	A	H
GBS_BIN_chr11_124950000	GBS-BIN	chr11	124950000	H	A	A	A	H	H	H	H	H	H	A	A	A	H	H	H	H	H	B	A	H	H	A	A	H	A	H	H	A	H	H	H	A	A	A	A	A	B	H	A	H	A	H	H	A	H
GBS_BIN_chr11_125350000	GBS-BIN	chr11	125350000	H	A	A	A	H	H	H	H	H	H	A	A	A	H	H	H	H	H	B	A	H	H	A	A	H	A	H	H	A	H	H	H	A	A	A	A	A	B	H	A	H	A	H	H	A	H
GBS_BIN_chr11_126150000	GBS-BIN	chr11	126150000	H	A	A	A	H	H	H	H	H	H	A	A	A	H	H	H	H	H	H	A	H	H	A	A	H	A	H	H	A	H	H	H	A	A	A	A	A	H	H	A	H	A	H	H	A	H
GBS_BIN_chr11_128850000	GBS-BIN	chr11	128850000	H	A	A	A	H	H	H	H	H	H	A	A	A	H	H	H	H	H	H	A	H	H	A	A	H	A	H	H	A	H	H	H	A	A	A	A	A	H	H	A	H	A	H	H	A	H
GBS_BIN_chr11_131550000	GBS-BIN	chr11	131550000	H	A	A	A	H	H	H	H	H	H	A	A	A	H	H	H	H	A	H	A	H	H	A	A	H	A	H	H	A	H	H	H	A	A	A	A	A	H	H	A	H	A	H	H	A	H
GBS_BIN_chr11_132350000	GBS-BIN	chr11	132350000	H	A	A	A	H	H	H	H	H	H	A	A	A	H	H	H	H	A	H	A	H	H	A	A	H	A	H	H	A	H	H	H	A	A	A	A	A	H	H	A	H	A	H	H	A	H
GBS_BIN_chr11_136150000	GBS-BIN	chr11	136150000	H	A	A	A	H	H	H	H	H	H	A	A	A	H	H	H	H	H	H	A	H	H	A	A	H	A	B	H	A	H	H	H	A	A	A	A	A	H	H	A	H	A	H	H	A	H
GBS_BIN_chr11_137150000	GBS-BIN	chr11	137150000	H	A	A	A	H	H	H	H	H	H	A	A	A	H	H	H	H	H	H	A	H	H	A	A	H	A	B	H	A	H	H	H	A	A	A	A	A	H	H	A	H	A	H	H	A	H
GBS_BIN_chr11_137450000	GBS-BIN	chr11	137450000	H	A	A	A	H	H	H	H	H	H	A	A	A	H	H	H	H	B	H	A	H	H	A	A	H	A	H	H	A	H	H	H	A	A	A	A	A	H	H	A	H	A	H	H	A	H
GBS_BIN_chr11_139250000	GBS-BIN	chr11	139250000	H	A	A	A	H	H	H	H	H	H	A	A	A	H	H	H	H	H	H	A	H	H	A	A	H	A	H	H	A	H	H	H	A	A	A	A	A	H	H	A	H	A	H	H	A	H
[truncated: 361 more rows]
[truncated: 34 more columns]

## Sheet: Table S2C
Supplementary Table S2C. Summary of recombination break point and polymorphic marker in 80 BC1F1
CHR	Number of recombinant break point	Number of polymorhpic marker
chr1	12.975	22
chr2	5.9875	23
chr3	7.4375	33
chr4	7.4125	16
chr5	6.3625	15
chr6	5.5625	25
chr7	6.8625	21
chr8	11.5375	20
chr9	8.9375	10
chr10	9.8875	20
chr11	5.75	18
chr12	4.0125	19
Average	7.72708	20.1667
