# Supplementary material for: Development of a Panel of Genotyping-in-Thousands by Sequencing in Capsicum
Source: Front Plant Sci. 2021 Oct 26;12:769473. doi: 10.3389/fpls.2021.769473 (PMC8576353; doi:10.3389/fpls.2021.769473)
Supplement: Supplementary file 5 [file Table_3.xlsx]

## Sheet: Table S2
Supplementary Table S3. Summary information on 110 GBS-GT-seq primers (121-bp target sequence size).
ID	CHR	POS	REF	ALT	FOR_SEQ	REV_SEQ	Number of hits	Lowest E-value	Accession (E-value)	Greatest identity %	Greatest positive %	Greatest hit length	Greatest bit score	Pair Quality	Pair Rating
CPIL_chr01_1632043	chr01	1632043	C	T	TCTACACGTTCAGAGTTCTACAGTCCGACGATCTCTCCAAATTGGGCTCTTTGGCTTT	GTGACTGGAGTTCAGACGTGTGCTCTTCCGATCTGCTGGTCGTAAGTCCGCAAACAT	8	3.00825e-53	Chr1	99.1667	99.1667	120	212.28	Good	68.6
CPIL_chr01_44289713	chr01	44289713	T	A	TCTACACGTTCAGAGTTCTACAGTCCGACGATCGGATTCAACACCAGTGCAGCAA	GTGACTGGAGTTCAGACGTGTGCTCTTCCGATCTTTGATCAGACCTACAATCTGTTGCG	8	2.44188e-54	Chr1	100	100	119	215.887	Good	60.7
CPIL_chr01_44375309	chr01	44375309	A	G	TCTACACGTTCAGAGTTCTACAGTCCGACGATCATAGCACAATAGAAGATTGCCCAAC	GTGACTGGAGTTCAGACGTGTGCTCTTCCGATCTAGTAGTCCATAGCTTGATCATCTCA	20	7.07472e-55	Chr1	100	100	120	217.691	Good	60.3
CPIL_chr01_69583923	chr01	69583923	A	G	TCTACACGTTCAGAGTTCTACAGTCCGACGATCTTCCACCAAATGTCGCCCTT	GTGACTGGAGTTCAGACGTGTGCTCTTCCGATCTAGCGGCCTAGATTTGGCTTT	26	2.04946e-55	Chr1	100	100	121	219.494	Good	51.8
CPIL_chr01_222116467	chr01	222116467	A	C	TCTACACGTTCAGAGTTCTACAGTCCGACGATCATTCAGCAACCTTCTTGAGATCTGC	GTGACTGGAGTTCAGACGTGTGCTCTTCCGATCTCATCTCTGGAGGGATTGTCAGTACA	29	2.44188e-54	Chr1	100	100	121	215.887	Good	62.1
CPIL_chr01_275114385	chr01	275114385	G	C	TCTACACGTTCAGAGTTCTACAGTCCGACGATCGCTGAGTTGGATGCGGTGGTT	GTGACTGGAGTTCAGACGTGTGCTCTTCCGATCTCGAACCCGTCGAGTCAACAATCA	18	2.44188e-54	Chr1	100	100	119	215.887	Good	74
CPIL_chr01_293777680	chr01	293777680	G	A	TCTACACGTTCAGAGTTCTACAGTCCGACGATCTGCTGGTGTTGGTGTTGTTTCG	GTGACTGGAGTTCAGACGTGTGCTCTTCCGATCTCGGGAATACCCTCCCATTCGATAC	13	2.04946e-55	Chr1	100	100	121	219.494	Good	66.5
CPIL_chr01_299540115	chr01	299540115	A	G	TCTACACGTTCAGAGTTCTACAGTCCGACGATCTGAACCACAGATGAATTCTCCTGCT	GTGACTGGAGTTCAGACGTGTGCTCTTCCGATCTATGGATAAGCTCTTGCCTGGAGTTC	11	9.11614e-22	Chr4	92.3077	92.3077	104	107.685	Good	69.1
CPIL_chr01_306225308	chr01	306225308	C	G	TCTACACGTTCAGAGTTCTACAGTCCGACGATCGGAGTTGTCCCTTCTCTAGCTTCAT	GTGACTGGAGTTCAGACGTGTGCTCTTCCGATCTATCAGAGGTAAATACTGCGATGCC	6	2.04946e-55	Chr1	100	100	121	219.494	Good	67.2
CPIL_chr02_127282089	chr02	127282089	A	G	TCTACACGTTCAGAGTTCTACAGTCCGACGATCACAAGTTGAGCTAGGCAAGGC	GTGACTGGAGTTCAGACGTGTGCTCTTCCGATCTTGGCCTTCATAGGTTACTTTCTAGT	23	2.04946e-55	Chr2	100	100	121	219.494	Good	54
CPIL_chr02_130414516	chr02	130414516	A	G	TCTACACGTTCAGAGTTCTACAGTCCGACGATCGGAGGTGTGCAGATGGTCTG	GTGACTGGAGTTCAGACGTGTGCTCTTCCGATCTCCACAATCTCTTTGGTTTCTACTGA	20	2.04946e-55	Chr2	100	100	121	219.494	Good	58.6
CPIL_chr02_149953506	chr02	149953506	A	G	TCTACACGTTCAGAGTTCTACAGTCCGACGATCATGGCTGCTTACCTCGTAGCTT	GTGACTGGAGTTCAGACGTGTGCTCTTCCGATCTCCCAAGAGGAAGTGTAGACCCT	23	7.07472e-55	Chr2	100	100	120	217.691	Good	64.3
CPIL_chr02_150928303	chr02	150928303	G	A	TCTACACGTTCAGAGTTCTACAGTCCGACGATCGAAGCCACTGAGCAGGATCAC	GTGACTGGAGTTCAGACGTGTGCTCTTCCGATCTCAACCTGTTGCTGGAATTCTAAAGA	3	2.04946e-55	Chr2	100	100	121	219.494	Good	64.9
CPIL_chr02_158160636	chr02	158160636	T	C	TCTACACGTTCAGAGTTCTACAGTCCGACGATCCGATTCGACCGCACTCTGACA	GTGACTGGAGTTCAGACGTGTGCTCTTCCGATCTACAGGTGGAGATGATATAGGGAACA	12	2.44188e-54	Chr2	100	100	119	215.887	Good	73.4
CPIL_chr02_164336607	chr02	164336607	G	A	TCTACACGTTCAGAGTTCTACAGTCCGACGATCCTAGAACCTTCGTACCAGCAACAG	GTGACTGGAGTTCAGACGTGTGCTCTTCCGATCTTCTCACATGGCGAAGATTCGGATT	2	2.44188e-54	Chr2	100	100	119	215.887	Good	72.3
CPIL_chr03_24384049	chr03	24384049	A	T	TCTACACGTTCAGAGTTCTACAGTCCGACGATCGCTGATGGCTCTGTGCGGTCTTA	GTGACTGGAGTTCAGACGTGTGCTCTTCCGATCTACTGCTGCTGCCTTTCGAATCCTA	4	2.04946e-55	Chr3	100	100	121	219.494	Good	72
CPIL_chr03_33037815	chr03	33037815	G	A	TCTACACGTTCAGAGTTCTACAGTCCGACGATCTCGACGTGAGCAGTTGGATTCC	GTGACTGGAGTTCAGACGTGTGCTCTTCCGATCTGTTGCTAATATGCGCCGGTTGC	6	2.04946e-55	Chr3	100	100	121	219.494	Good	67.9
CPIL_chr03_118745582	chr03	118745582	T	C	TCTACACGTTCAGAGTTCTACAGTCCGACGATCGCTGGATGCATAATAGGAGAGCAA	GTGACTGGAGTTCAGACGTGTGCTCTTCCGATCTGCAAGGCTCGCACAAATGTTC	30	2.44188e-54	Chr3	100	100	119	215.887	Good	60.7
CPIL_chr03_136609080	chr03	136609080	A	G	TCTACACGTTCAGAGTTCTACAGTCCGACGATCAGTTCAAGAACCTCTGCTGTCAGG	GTGACTGGAGTTCAGACGTGTGCTCTTCCGATCTCAGTGGGTAGAATTCACCGTCAAC	9	2.04946e-55	Chr3	100	100	121	219.494	Good	69.5
CPIL_chr03_214199591	chr03	214199591	G	A	TCTACACGTTCAGAGTTCTACAGTCCGACGATCAACCTTCTCATGTGGAGGCAGATC	GTGACTGGAGTTCAGACGTGTGCTCTTCCGATCTAGAATTCACTGCATTGGCCTGCT	3	2.04946e-55	Chr3	100	100	121	219.494	Good	64.2
CPIL_chr03_233728709	chr03	233728709	A	T	TCTACACGTTCAGAGTTCTACAGTCCGACGATCACAAGGACTCACACATGGAGGT	GTGACTGGAGTTCAGACGTGTGCTCTTCCGATCTCTTGCTTGATGGCATGTTAGGATC	9	2.04946e-55	Chr3	100	100	121	219.494	Good	65.4
CPIL_chr03_234156053	chr03	234156053	C	G	TCTACACGTTCAGAGTTCTACAGTCCGACGATCTTGGCTTTGGGCGTTTGAGG	GTGACTGGAGTTCAGACGTGTGCTCTTCCGATCTATTAGCAGATAGTGCTTCTTCAGCT	10	8.71454e-54	Chr3	99.1736	99.1736	121	214.084	Good	60.7
CPIL_chr04_72186074	chr04	72186074	A	G	TCTACACGTTCAGAGTTCTACAGTCCGACGATCTGAACCAAACCCGTCTCACTCTTT	GTGACTGGAGTTCAGACGTGTGCTCTTCCGATCTGCTAGAACTCCAGCGAGGCAAA	47	2.44188e-54	Chr4	100	100	119	215.887	Good	74.3
CPIL_chr04_72186118	chr04	72186118	G	A	TCTACACGTTCAGAGTTCTACAGTCCGACGATCGGAATCGCACCATAATAGGTCAGTT	GTGACTGGAGTTCAGACGTGTGCTCTTCCGATCTTGAATTTAGGGCCGTTCTCCATTT	47	2.04946e-55	Chr4	100	100	121	219.494	Good	69.9
CPIL_chr04_168301968	chr04	168301968	G	T	TCTACACGTTCAGAGTTCTACAGTCCGACGATCTCTATCACAGGGATACGTAGGCAA	GTGACTGGAGTTCAGACGTGTGCTCTTCCGATCTTCCACTTTCCAAAGTGCTGCA	20	2.04946e-55	Chr4	100	100	121	219.494	Good	51.4
CPIL_chr04_224947770	chr04	224947770	T	C	TCTACACGTTCAGAGTTCTACAGTCCGACGATCGATGCTGCAATACAATTTCACCACA	GTGACTGGAGTTCAGACGTGTGCTCTTCCGATCTATCAGGAACAACATCGCCAATGC	28	2.04946e-55	Chr4	100	100	121	219.494	Good	70.5
CPIL_chr05_7614706	chr05	7614706	A	G	TCTACACGTTCAGAGTTCTACAGTCCGACGATCTGCTCTTTCAGCATATGGCTGTAAA	GTGACTGGAGTTCAGACGTGTGCTCTTCCGATCTAGAGCCAGTGTTTGGTTCATACC	30	2.04946e-55	Chr5	100	100	121	219.494	Good	58.1
CPIL_chr05_12747586	chr05	12747586	C	T	TCTACACGTTCAGAGTTCTACAGTCCGACGATCCAATCAAACTCAAACACGACAACCA	GTGACTGGAGTTCAGACGTGTGCTCTTCCGATCTAGTCAAATTACTCCCTGGAGGCA	8	2.04946e-55	Chr5	100	100	121	219.494	Good	66.2
CPIL_chr05_12747615	chr05	12747615	C	T	TCTACACGTTCAGAGTTCTACAGTCCGACGATCACATTCAGAACAACATGGCATCAAC	GTGACTGGAGTTCAGACGTGTGCTCTTCCGATCTTGAATTCTGGCCCACGACATTTG	4	2.44188e-54	Chr5	100	100	119	215.887	Good	68.7
CPIL_chr05_16438286	chr05	16438286	G	A	TCTACACGTTCAGAGTTCTACAGTCCGACGATCGGAGTTGTAGTGTCAAAGCACCTAA	GTGACTGGAGTTCAGACGTGTGCTCTTCCGATCTAGCGAGTCGTTGTACGTTCTAGT	26	1.55831e-50	Chr5	100	100	121	203.264	Good	71.9
CPIL_chr05_39539512	chr05	39539512	G	A	TCTACACGTTCAGAGTTCTACAGTCCGACGATCGAAGTCATTTCCCAAGTTGGTGATT	GTGACTGGAGTTCAGACGTGTGCTCTTCCGATCTGTAGTCCGGTGAGACCCTCT	66	2.04946e-55	Chr5	100	100	121	219.494	Good	59.4
CPIL_chr05_68299649	chr05	68299649	C	T	TCTACACGTTCAGAGTTCTACAGTCCGACGATCAGATGAAGACCAGTCAACAATAGGA	GTGACTGGAGTTCAGACGTGTGCTCTTCCGATCTTCTCTGTCTCAGGCCACCACT	52	2.04946e-55	Chr5	100	100	140	219.494	Good	67.3
CPIL_chr05_68299675	chr05	68299675	C	T	TCTACACGTTCAGAGTTCTACAGTCCGACGATCAGGAATTCAGAGATTCGTCAATGGT	GTGACTGGAGTTCAGACGTGTGCTCTTCCGATCTCCACCACCAACTCCCTTTGTCT	56	2.44188e-54	Chr5	100	100	119	215.887	Good	67.4
CPIL_chr05_68299693	chr05	68299693	C	T	TCTACACGTTCAGAGTTCTACAGTCCGACGATCCGTCAATGGTGTAAGATACCAAGTT	GTGACTGGAGTTCAGACGTGTGCTCTTCCGATCTCGAACTCCCTCCGTACTCCA	55	2.04946e-55	Chr5	100	100	121	219.494	Good	64
CPIL_chr05_94668028	chr05	94668028	G	A	TCTACACGTTCAGAGTTCTACAGTCCGACGATCCCATCGGTGCCCTTCCTTTCTTG	GTGACTGGAGTTCAGACGTGTGCTCTTCCGATCTTCTTTGACCACCTCGGCCACATAA	29	7.07472e-55	Chr5	100	100	120	217.691	Good	70.9
CPIL_chr05_94668088	chr05	94668088	A	C	TCTACACGTTCAGAGTTCTACAGTCCGACGATCATTGGAGTAACTTTGTGGGATGGT	GTGACTGGAGTTCAGACGTGTGCTCTTCCGATCTCCCTAGCCATTGGCTAACATAAACA	29	2.04946e-55	Chr5	100	100	121	219.494	Good	57.6
CPIL_chr05_94668102	chr05	94668102	T	G	TCTACACGTTCAGAGTTCTACAGTCCGACGATCTTGTGGGATGGTCAAGATGACATTA	GTGACTGGAGTTCAGACGTGTGCTCTTCCGATCTCACTCATATCCACCCTAGCCATTG	31	2.04946e-55	Chr5	100	100	121	219.494	Good	63.3
CPIL_chr05_190582669	chr05	190582669	C	T	TCTACACGTTCAGAGTTCTACAGTCCGACGATCACAGCCAAATTGTCACCAACTCA	GTGACTGGAGTTCAGACGTGTGCTCTTCCGATCTACGGTGGTGGTGATGTTGAAA	24	2.04946e-55	Chr5	100	100	121	219.494	Good	61.2
CPIL_chr06_12192788	chr06	12192788	A	G	TCTACACGTTCAGAGTTCTACAGTCCGACGATCCCAACCGAATTCCTCAGACAAGATC	GTGACTGGAGTTCAGACGTGTGCTCTTCCGATCTTGTACATGCAAGCTAGGCCACT	16	2.44188e-54	Chr6	100	100	119	215.887	Good	63.8
CPIL_chr06_12192805	chr06	12192805	A	C	TCTACACGTTCAGAGTTCTACAGTCCGACGATCAGATCTTAGAACGAACCTTGGGATC	GTGACTGGAGTTCAGACGTGTGCTCTTCCGATCTCCCGAACAAGCACAACCGTTT	13	2.44188e-54	Chr6	100	100	119	215.887	Good	60.2
CPIL_chr06_23161955	chr06	23161955	T	G	TCTACACGTTCAGAGTTCTACAGTCCGACGATCTTGATCACGGACGTTCTTGAGC	GTGACTGGAGTTCAGACGTGTGCTCTTCCGATCTTTAGGCTCTGATGTAGCGATGGG	7	2.04946e-55	Chr6	100	100	121	219.494	Good	62.7
CPIL_chr06_23161969	chr06	23161969	C	G	TCTACACGTTCAGAGTTCTACAGTCCGACGATCTCACGGACGTTCTTGAGCCACTC	GTGACTGGAGTTCAGACGTGTGCTCTTCCGATCTATTTAGGCTCTGATGTAGCGATGGG	8	2.44188e-54	Chr6	100	100	119	215.887	Good	65.2
CPIL_chr06_28395364	chr06	28395364	G	A	TCTACACGTTCAGAGTTCTACAGTCCGACGATCAGGGAATTCTGGATTCGGATATGAG	GTGACTGGAGTTCAGACGTGTGCTCTTCCGATCTTTGGTGAAAGTTCACGTCCACAAT	24	2.44188e-54	Chr6	100	100	119	215.887	Good	59.9
CPIL_chr06_102515455	chr06	102515455	T	C	TCTACACGTTCAGAGTTCTACAGTCCGACGATCTTGCTGCATCAGCCGGAGAG	GTGACTGGAGTTCAGACGTGTGCTCTTCCGATCTTTATCAATAACCATGGGTGCCACCA	45	2.44188e-54	Chr6	100	100	119	215.887	Good	57.2
CPIL_chr06_102515469	chr06	102515469	A	G	TCTACACGTTCAGAGTTCTACAGTCCGACGATCTGCATCAGCCGGAGAGGGTA	GTGACTGGAGTTCAGACGTGTGCTCTTCCGATCTCACTTTATCAATAACCATGGGTGCC	45	2.44188e-54	Chr6	100	100	119	215.887	Good	56.1
CPIL_chr06_164764125	chr06	164764125	A	G	TCTACACGTTCAGAGTTCTACAGTCCGACGATCAGCCATGGGAGGAGGAGATTGC	GTGACTGGAGTTCAGACGTGTGCTCTTCCGATCTTCTGCTTCAGCAAAGTCAAGTTCCT	21	2.04946e-55	Chr6	100	100	121	219.494	Good	62.8
CPIL_chr06_164764144	chr06	164764144	T	C	TCTACACGTTCAGAGTTCTACAGTCCGACGATCAAATCTGCTCTTGCTGAGGCA	GTGACTGGAGTTCAGACGTGTGCTCTTCCGATCTCATAGACGGAGAATTCAAGGCTCT	22	7.07472e-55	Chr6	100	100	120	217.691	Good	58.4
CPIL_chr06_172098121	chr06	172098121	T	C	TCTACACGTTCAGAGTTCTACAGTCCGACGATCCGGTAGAGCAGTGGATTAGGATGAA	GTGACTGGAGTTCAGACGTGTGCTCTTCCGATCTCACTTCTCTTTCTAACCACCGCTTG	16	5.15985e-06	Chr5	100	100	83	55.3874	Good	73.6
CPIL_chr06_228817591	chr06	228817591	C	T	TCTACACGTTCAGAGTTCTACAGTCCGACGATCCTGGTCGGTGAACCTGACTTTCC	GTGACTGGAGTTCAGACGTGTGCTCTTCCGATCTCCTGTGACGCCTAGAATTCACGAAA	26	2.04946e-55	Chr6	100	100	132	219.494	Good	66.2
CPIL_chr06_234922332	chr06	234922332	C	T	TCTACACGTTCAGAGTTCTACAGTCCGACGATCTCTACTACACGACAACCTAAATCCG	GTGACTGGAGTTCAGACGTGTGCTCTTCCGATCTTGTTGTAGCGACCGAGGTGTC	5	7.07472e-55	Chr6	100	100	120	217.691	Good	65.8
CPIL_chr06_234922341	chr06	234922341	C	G	TCTACACGTTCAGAGTTCTACAGTCCGACGATCGACCATCAAACAGCAGCAACCG	GTGACTGGAGTTCAGACGTGTGCTCTTCCGATCTAAGTGATGCTTGGCTGGAAACTGA	5	2.44188e-54	Chr6	100	100	119	215.887	Good	70.5
CPIL_chr06_238085403	chr06	238085403	C	T	TCTACACGTTCAGAGTTCTACAGTCCGACGATCGCAACTCCTCTTCGCTGATTTCTTG	GTGACTGGAGTTCAGACGTGTGCTCTTCCGATCTAATGATGGTGACGGGAGGTTTGAC	5	2.04946e-55	Chr6	100	100	121	219.494	Best	75.4
CPIL_chr06_240242131	chr06	240242131	G	T	TCTACACGTTCAGAGTTCTACAGTCCGACGATCAATTGAGAAGCGGGTCGGGTGTA	GTGACTGGAGTTCAGACGTGTGCTCTTCCGATCTCCACCACAGCTCCTCATCTCCA	2	2.44188e-54	Chr6	100	100	119	215.887	Good	72.9
CPIL_chr07_3518349	chr07	3518349	G	T	TCTACACGTTCAGAGTTCTACAGTCCGACGATCAAAGGACTTTCTTCTCTGCAATCG	GTGACTGGAGTTCAGACGTGTGCTCTTCCGATCTCGAACGAACTTAGAGAATTCATCGC	12	8.17637e-10	Chr7	100	100	75	68.0109	Good	56.3
CPIL_chr07_10034043	chr07	10034043	G	A	TCTACACGTTCAGAGTTCTACAGTCCGACGATCGATCAATCTTTGCGGCCCATTTG	GTGACTGGAGTTCAGACGTGTGCTCTTCCGATCTAACTAAGCACCAGGTTGTTACTCG	17	2.04946e-55	Chr7	100	100	138	219.494	Good	68.3
CPIL_chr07_32594002	chr07	32594002	C	T	TCTACACGTTCAGAGTTCTACAGTCCGACGATCCGCCATGTTTGTCCAGTTGATGA	GTGACTGGAGTTCAGACGTGTGCTCTTCCGATCTAGTATGAGGATGCAGAGATGAAACA	25	7.07472e-55	Chr7	100	100	120	217.691	Good	63.9
CPIL_chr07_52487953	chr07	52487953	C	T	TCTACACGTTCAGAGTTCTACAGTCCGACGATCCCTCGCTCTCACTTCACCATTCAT	GTGACTGGAGTTCAGACGTGTGCTCTTCCGATCTGTGGTCGGCGGACTGTTGTT	39	2.44188e-54	Chr7	100	100	119	215.887	Best	82.7
CPIL_chr07_61856220	chr07	61856220	C	G	TCTACACGTTCAGAGTTCTACAGTCCGACGATCAATTCCCAGCACGACCAAGACCT	GTGACTGGAGTTCAGACGTGTGCTCTTCCGATCTGGACTCACTGCATTCTACTCGCCTT	14	2.44188e-54	Chr7	100	100	119	215.887	Good	73.1
CPIL_chr07_117192675	chr07	117192675	G	A	TCTACACGTTCAGAGTTCTACAGTCCGACGATCAAACCCTAATCCTATTGCCCAGAG	GTGACTGGAGTTCAGACGTGTGCTCTTCCGATCTGCGTTCCTGACAAGTCACGT	48	1.26493e-51	Chr7	100	100	121	206.87	Good	63.3
CPIL_chr07_142794878	chr07	142794878	C	T	TCTACACGTTCAGAGTTCTACAGTCCGACGATCGACGAATTCTTGAGGTAAGAAAGCA	GTGACTGGAGTTCAGACGTGTGCTCTTCCGATCTCGCTGGTCAGGCACAGATTAG	76	2.44188e-54	Chr7	100	100	120	215.887	Good	63.8
CPIL_chr07_173678561	chr07	173678561	C	T	TCTACACGTTCAGAGTTCTACAGTCCGACGATCGCCAATTACAGCCCTGCTATTCTG	GTGACTGGAGTTCAGACGTGTGCTCTTCCGATCTTCCTACCGGAATTCGCCTTATGTTG	3	2.44188e-54	Chr7	100	100	119	215.887	Good	70.4
CPIL_chr07_190455933	chr07	190455933	G	T	TCTACACGTTCAGAGTTCTACAGTCCGACGATCACGGTGGCTGTTAATGCTAGGAAG	GTGACTGGAGTTCAGACGTGTGCTCTTCCGATCTGCTCGCCGATAACTGAATTCTTTGA	16	2.04946e-55	Chr7	100	100	121	219.494	Good	73.8
CPIL_chr07_235837467	chr07	235837467	C	T	TCTACACGTTCAGAGTTCTACAGTCCGACGATCGCCATCAGAGACCTTGAACCTC	GTGACTGGAGTTCAGACGTGTGCTCTTCCGATCTGCATTCCAGCTCTCGTTAGTATATC	24	2.04946e-55	Chr7	100	100	121	219.494	Good	68.6
CPIL_chr07_235837534	chr07	235837534	C	T	TCTACACGTTCAGAGTTCTACAGTCCGACGATCATTCTTGTCTCAAGAACGTTATGCC	GTGACTGGAGTTCAGACGTGTGCTCTTCCGATCTAGAGGCGCTATAACCAATGTGAAG	17	2.04946e-55	Chr7	100	100	122	219.494	Good	55.9
CPIL_chr07_236608113	chr07	236608113	G	C	TCTACACGTTCAGAGTTCTACAGTCCGACGATCGAATTCCCGCCGGTGACAAC	GTGACTGGAGTTCAGACGTGTGCTCTTCCGATCTCACATATAGAACTCGAACACCAACA	6	7.07472e-55	Chr7	100	100	120	217.691	Good	63.4
CPIL_chr07_243814380	chr07	243814380	T	C	TCTACACGTTCAGAGTTCTACAGTCCGACGATCCATTGCTTTGTGCCGCTTCTCA	GTGACTGGAGTTCAGACGTGTGCTCTTCCGATCTTTCAGGGATGTGGAGCCAAGATG	8	2.04946e-55	Chr7	100	100	121	219.494	Best	75.6
CPIL_chr07_243814389	chr07	243814389	G	T	TCTACACGTTCAGAGTTCTACAGTCCGACGATCGCTTTGTGCCGCTTCTCACTTTG	GTGACTGGAGTTCAGACGTGTGCTCTTCCGATCTAGTTCAGGGATGTGGAGCCAAGAT	8	2.44188e-54	Chr7	100	100	119	215.887	Best	76
CPIL_chr07_243814415	chr07	243814415	A	G	TCTACACGTTCAGAGTTCTACAGTCCGACGATCTTGCCTGATATGCCAAAGATGGGA	GTGACTGGAGTTCAGACGTGTGCTCTTCCGATCTGGGAAATTCAGCAGCCACAGACA	8	2.04946e-55	Chr7	100	100	121	219.494	Good	69.9
CPIL_chr07_248582909	chr07	248582909	T	A	TCTACACGTTCAGAGTTCTACAGTCCGACGATCTTCGCCTCGGTAGGCATAGAAC	GTGACTGGAGTTCAGACGTGTGCTCTTCCGATCTCACAGAGTAGTCAGCCTAAGGGATC	22	2.04946e-55	Chr7	100	100	121	219.494	Good	65.6
CPIL_chr08_18637720	chr08	18637720	C	T	TCTACACGTTCAGAGTTCTACAGTCCGACGATCGGGCTGACATTCTTAGACCTCTAT	GTGACTGGAGTTCAGACGTGTGCTCTTCCGATCTCTTTACGAATGTGGCTGGTCCA	54	2.04946e-55	Chr8	100	100	121	219.494	Good	58.3
CPIL_chr08_51629749	chr08	51629749	T	C	TCTACACGTTCAGAGTTCTACAGTCCGACGATCTGACCACGTACCTTGACCTCAGA	GTGACTGGAGTTCAGACGTGTGCTCTTCCGATCTAGATACAGGCCCACCACATGAATT	177	2.04946e-55	Chr8	100	100	122	219.494	Good	70.9
CPIL_chr08_51629772	chr08	51629772	G	C	TCTACACGTTCAGAGTTCTACAGTCCGACGATCCCTTGACCTCAGAATCTTTCGGGTT	GTGACTGGAGTTCAGACGTGTGCTCTTCCGATCTATGGTGAGAAAGATACAGGCCCAC	177	2.04946e-55	Chr8	100	100	121	219.494	Good	56.9
CPIL_chr08_78272677	chr08	78272677	T	C	TCTACACGTTCAGAGTTCTACAGTCCGACGATCTCAAAGTCAATGACCACCTACGAG	GTGACTGGAGTTCAGACGTGTGCTCTTCCGATCTACGTGTTAGAATTCATGGACTTCCT	119	2.04946e-55	Chr8	100	100	131	219.494	Good	62.3
CPIL_chr08_108483358	chr08	108483358	C	G	TCTACACGTTCAGAGTTCTACAGTCCGACGATCAATTCGATGAGCCAAGTCTGGAAT	GTGACTGGAGTTCAGACGTGTGCTCTTCCGATCTGGCTTTCATGGTGGCTGTGTT	40	2.44188e-54	Chr8	100	100	119	215.887	Good	64.3
CPIL_chr08_115481515	chr08	115481515	C	A	TCTACACGTTCAGAGTTCTACAGTCCGACGATCCCAATACCCAGCCCGATTCC	GTGACTGGAGTTCAGACGTGTGCTCTTCCGATCTAGTGTTAGCCGTTATTGTTGAGC	137	8.71454e-54	Chr8	100	100	121	214.084	Good	66.7
CPIL_chr08_129213579	chr08	129213579	T	C	TCTACACGTTCAGAGTTCTACAGTCCGACGATCTGAACAAATCTCGAGGGTCCAA	GTGACTGGAGTTCAGACGTGTGCTCTTCCGATCTGCCTGACCTGGCTTACCTTT	53	2.04946e-55	Chr8	100	100	121	219.494	Good	54.2
CPIL_chr08_139139192	chr08	139139192	C	A	TCTACACGTTCAGAGTTCTACAGTCCGACGATCTGGTCTTCATCCAACGACGTATAAG	GTGACTGGAGTTCAGACGTGTGCTCTTCCGATCTCCAGGAAGAATTCAGACTGGGAAA	5	2.44188e-54	Chr8	100	100	119	215.887	Good	62.4
CPIL_chr08_139139222	chr08	139139222	T	G	TCTACACGTTCAGAGTTCTACAGTCCGACGATCAAGATCCAACTCCAGCAGAGTGAGG	GTGACTGGAGTTCAGACGTGTGCTCTTCCGATCTAGCTGGTTCATTAGCTGCGACC	5	2.44188e-54	Chr8	100	100	119	215.887	Good	60.7
CPIL_chr09_33944481	chr09	33944481	A	C	TCTACACGTTCAGAGTTCTACAGTCCGACGATCTGGAAAGTTGAACCCAACAAGCA	GTGACTGGAGTTCAGACGTGTGCTCTTCCGATCTCGAAGTTCAGATTAGTTTACCTGGA	13	7.07472e-55	Chr9	100	100	123	217.691	Good	57.8
CPIL_chr09_68097839	chr09	68097839	C	T	TCTACACGTTCAGAGTTCTACAGTCCGACGATCGAGTACGCCTGGAAAGAATTCGA	GTGACTGGAGTTCAGACGTGTGCTCTTCCGATCTTCCTCAGTGATCGATAGATTCCTCA	97	4.51823e-32	Chr5	100	100	122	141.949	Good	59.2
CPIL_chr09_78959742	chr09	78959742	G	T	TCTACACGTTCAGAGTTCTACAGTCCGACGATCACTGCAACTCCCACCGTAGAGG	GTGACTGGAGTTCAGACGTGTGCTCTTCCGATCTAGCACGAAGGAGGTCCCATAGT	5	4.83266	Chr10	100	100	39	35.5503	Good	70.5
CPIL_chr09_78959745	chr09	78959745	C	G	TCTACACGTTCAGAGTTCTACAGTCCGACGATCTGCAACTCCCACCGTAGAGGA	GTGACTGGAGTTCAGACGTGTGCTCTTCCGATCTGTAGCACGAAGGAGGTCCCATAG	5	4.83266	Chr10	100	100	39	35.5503	Good	68.6
CPIL_chr09_78959746	chr09	78959746	C	G	TCTACACGTTCAGAGTTCTACAGTCCGACGATCGCAACTCCCACCGTAGAGGA	GTGACTGGAGTTCAGACGTGTGCTCTTCCGATCTAGTAGCACGAAGGAGGTCCCATA	5	4.83266	Chr10	100	100	39	35.5503	Good	67
CPIL_chr09_110587677	chr09	110587677	A	C	TCTACACGTTCAGAGTTCTACAGTCCGACGATCTGTGTTGTCCTGTGTATATCAGTCC	GTGACTGGAGTTCAGACGTGTGCTCTTCCGATCTAATTCATCCGATTCCGATTGGACTC	157	2.44188e-54	Chr9	100	100	119	215.887	Good	68
CPIL_chr09_137516152	chr09	137516152	G	A	TCTACACGTTCAGAGTTCTACAGTCCGACGATCTCTCCACTGGACTTGGTCACTG	GTGACTGGAGTTCAGACGTGTGCTCTTCCGATCTTCGCTTCACATAAGATTGACACTCA	70	2.44188e-54	Chr9	100	100	119	215.887	Good	72.6
CPIL_chr09_190950844	chr09	190950844	T	C	TCTACACGTTCAGAGTTCTACAGTCCGACGATCCCTCAGCCTTACCAGGGATGTC	GTGACTGGAGTTCAGACGTGTGCTCTTCCGATCTAATTTGCTCCCTAAGGAAAGAAGGT	164	2.44188e-54	Chr9	100	100	119	215.887	Good	63.6
CPIL_chr09_240366435	chr09	240366435	T	C	TCTACACGTTCAGAGTTCTACAGTCCGACGATCATCCACTTCCCGTTACTCCATAGAG	GTGACTGGAGTTCAGACGTGTGCTCTTCCGATCTAGGATAAGGAGGAAAGGGAACCG	42	8.71454e-54	Chr9	100	100	121	214.084	Good	63.6
CPIL_chr09_253763503	chr09	253763503	C	T	TCTACACGTTCAGAGTTCTACAGTCCGACGATCCCGATGCCACATATCTAAGGACACA	GTGACTGGAGTTCAGACGTGTGCTCTTCCGATCTTACGGGTGCGGTGCTAGTTCA	26	2.04946e-55	Chr9	100	100	124	219.494	Best	78.5
CPIL_chr10_35500544	chr10	35500544	G	A	TCTACACGTTCAGAGTTCTACAGTCCGACGATCCAACCCACCGAACCTGAGCAT	GTGACTGGAGTTCAGACGTGTGCTCTTCCGATCTTGAGAATTCCAATTTCCTCTGGCTT	19	2.44188e-54	Chr10	100	100	119	215.887	Good	64.2
CPIL_chr10_114745951	chr10	114745951	C	T	TCTACACGTTCAGAGTTCTACAGTCCGACGATCTTCCTAACACTCGATCTGAGTTGGT	GTGACTGGAGTTCAGACGTGTGCTCTTCCGATCTGACCCTTCACAAATGCCACCTATTC	108	2.44188e-54	Chr10	100	100	119	215.887	Good	73.6
CPIL_chr10_121204536	chr10	121204536	C	T	TCTACACGTTCAGAGTTCTACAGTCCGACGATCCCTGAGACATCGTTGAATTCCAAGT	GTGACTGGAGTTCAGACGTGTGCTCTTCCGATCTCACATCGTGGTGCTACAATCTTATG	96	2.04946e-55	Chr10	100	100	121	219.494	Good	72.1
CPIL_chr10_121204570	chr10	121204570	A	T	TCTACACGTTCAGAGTTCTACAGTCCGACGATCTTCTGTTGCCTCGGCAATCACT	GTGACTGGAGTTCAGACGTGTGCTCTTCCGATCTGCAATGAGATATTGCAGTCGTCGA	60	2.04946e-55	Chr10	100	100	121	219.494	Good	57.1
CPIL_chr10_159011373	chr10	159011373	G	A	TCTACACGTTCAGAGTTCTACAGTCCGACGATCTGAGGAATTGATGCCTAATCAGAGT	GTGACTGGAGTTCAGACGTGTGCTCTTCCGATCTTCGGATGATCAACTGGCAGAGG	161	2.44188e-54	Chr10	100	100	120	215.887	Good	65.6
CPIL_chr10_160871594	chr10	160871594	G	T	TCTACACGTTCAGAGTTCTACAGTCCGACGATCGAGCAGAGTTCAAAGTCAATGAAGC	GTGACTGGAGTTCAGACGTGTGCTCTTCCGATCTTGATACCTTGTGACTTGTGAGGAAT	111	7.07472e-55	Chr10	100	100	120	217.691	Good	62
CPIL_chr10_185686001	chr10	185686001	T	C	TCTACACGTTCAGAGTTCTACAGTCCGACGATCCCTCGCCTCTATCATAGTTGGATCT	GTGACTGGAGTTCAGACGTGTGCTCTTCCGATCTAAGTAGGGATCACATCGAGGCTCAA	33	2.44188e-54	Chr10	100	100	119	215.887	Good	66
CPIL_chr10_219546790	chr10	219546790	C	T	TCTACACGTTCAGAGTTCTACAGTCCGACGATCGTAGCTCTACTGTCGGCACAC	GTGACTGGAGTTCAGACGTGTGCTCTTCCGATCTGAGGGATTTGAAGCATTTCTTTCAG	13	1.29335e-51	Chr10	100	100	119	206.87	Good	60.8
CPIL_chr11_6717144	chr11	6717144	G	A	TCTACACGTTCAGAGTTCTACAGTCCGACGATCGGGACCCAACTCCACGGTTT	GTGACTGGAGTTCAGACGTGTGCTCTTCCGATCTCCATGAATTCTATTGAAGGAGCTGC	26	2.78619e-47	Chr5	96	96	119	192.443	Good	59.8
CPIL_chr11_72186336	chr11	72186336	T	C	TCTACACGTTCAGAGTTCTACAGTCCGACGATCGCGATGAAGCTGGATTCAATGTT	GTGACTGGAGTTCAGACGTGTGCTCTTCCGATCTCATCGGAAATGATATCTTCGGCAAA	30	2.04946e-55	Chr11	100	100	122	219.494	Good	62.8
CPIL_chr11_80509568	chr11	80509568	C	A	TCTACACGTTCAGAGTTCTACAGTCCGACGATCTCACGGCCCACGGTGACTATA	GTGACTGGAGTTCAGACGTGTGCTCTTCCGATCTCCGTCTCCATCTTCAGCCTAGC	8	2.04946e-55	Chr11	100	100	121	219.494	Good	68.9
CPIL_chr11_92995896	chr11	92995896	T	C	TCTACACGTTCAGAGTTCTACAGTCCGACGATCCCTCATGATCGCGGCATTACC	GTGACTGGAGTTCAGACGTGTGCTCTTCCGATCTGCAAACAGCGAGCCAAGGGT	114	2.44188e-54	Chr11	100	100	123	215.887	Good	64.2
CPIL_chr11_127139104	chr11	127139104	A	G	TCTACACGTTCAGAGTTCTACAGTCCGACGATCTTGCCATTGGTGATGGGTAGTGT	GTGACTGGAGTTCAGACGTGTGCTCTTCCGATCTACTCCTCGCTCTATTCCTTATCCTC	71	2.44188e-54	Chr11	100	100	121	215.887	Good	74.2
CPIL_chr11_187047490	chr11	187047490	A	G	TCTACACGTTCAGAGTTCTACAGTCCGACGATCACTAACGGCTCTCAGTATCTATTGC	GTGACTGGAGTTCAGACGTGTGCTCTTCCGATCTCCTTCTAAGAGATGAGTCGTGTTGT	3	3.00825e-53	Chr11	100	100	120	212.28	Best	75.8
CPIL_chr11_211814469	chr11	211814469	T	C	TCTACACGTTCAGAGTTCTACAGTCCGACGATCTCTTCTAAAGCATCCGAAGCTCTAA	GTGACTGGAGTTCAGACGTGTGCTCTTCCGATCTATATCCTCAATCATGCAAGCACAAG	7	2.44188e-54	Chr11	100	100	119	215.887	Good	65.3
CPIL_chr12_45663794	chr12	45663794	C	A	TCTACACGTTCAGAGTTCTACAGTCCGACGATCAGGAACCAAACAATGCAACAACTGA	GTGACTGGAGTTCAGACGTGTGCTCTTCCGATCTAATGGCTGGTGAGGTGTCGAATT	9	2.04946e-55	Chr12	100	100	121	219.494	Good	72.2
CPIL_chr12_45663801	chr12	45663801	A	G	TCTACACGTTCAGAGTTCTACAGTCCGACGATCACAATGCAACAACTGATACCGAACA	GTGACTGGAGTTCAGACGTGTGCTCTTCCGATCTCAATCAACAATGGCTGGTGAGGTG	8	7.07472e-55	Chr12	100	100	120	217.691	Best	77.2
CPIL_chr12_52273112	chr12	52273112	C	T	TCTACACGTTCAGAGTTCTACAGTCCGACGATCGGCTCACACTGCCTTCTCTCT	GTGACTGGAGTTCAGACGTGTGCTCTTCCGATCTAGCTGGTCCCGACGGTAAGA	22	2.04946e-55	Chr12	100	100	121	219.494	Good	68.6
CPIL_chr12_62587279	chr12	62587279	A	G	TCTACACGTTCAGAGTTCTACAGTCCGACGATCTAGCCGCAGAGCTTGGATCT	GTGACTGGAGTTCAGACGTGTGCTCTTCCGATCTTGTGACCAATCCCTATATCCCTAAT	28	2.04946e-55	Chr12	100	100	121	219.494	Good	61.5
CPIL_chr12_84874334	chr12	84874334	C	T	TCTACACGTTCAGAGTTCTACAGTCCGACGATCGGGCAAATTCTCTTCAGCAGAAG	GTGACTGGAGTTCAGACGTGTGCTCTTCCGATCTGGGTACAGGAGGAGTGGAGT	19	2.44188e-54	Chr12	100	100	119	215.887	Good	60.4
CPIL_chr12_132372246	chr12	132372246	T	C	TCTACACGTTCAGAGTTCTACAGTCCGACGATCTTTGGCCTCTCACGATTATCTTTCA	GTGACTGGAGTTCAGACGTGTGCTCTTCCGATCTTGCAACCAGATGATTGTGATTACCA	21	2.04946e-55	Chr12	100	100	121	219.494	Good	67.1
CPIL_chr12_201671528	chr12	201671528	A	G	TCTACACGTTCAGAGTTCTACAGTCCGACGATCCGGCCAACTAAATGAGCAATGTATT	GTGACTGGAGTTCAGACGTGTGCTCTTCCGATCTAGCTTGGAAATTGGCTCCACAAA	114	2.04946e-55	Chr12	100	100	121	219.494	Good	59.8
