# Supplementary material for: Development of a Panel of Genotyping-in-Thousands by Sequencing in Capsicum
Source: Front Plant Sci. 2021 Oct 26;12:769473. doi: 10.3389/fpls.2021.769473 (PMC8576353; doi:10.3389/fpls.2021.769473)
Supplement: Supplementary file 6 [file Table_4.xlsx]

## Sheet: Table S4
Supplementary Table S4. Summary information on 75 GBS-GT-seq primers compatible with Fluidigm-GT-seq primers.
ID	Size	CHR	POS	REF	ALT	FOR_SEQ	REV_SEQ
GBS-GT_chr01_44.4M	91	chr01	44375283	T	C	TCTACACGTTCAGAGTTCTACAGTCCGACGATCAGGTGAAAATGTTGGCTTGAGGAAG	GTGACTGGAGTTCAGACGTGTGCTCTTCCGATCTAGTAGTCCATAGCTTGATCATCTCA
GBS-GT_chr01_69.6M	89	chr01	69583873	A	G	TCTACACGTTCAGAGTTCTACAGTCCGACGATCTTCCACCAAATGTCGCCCTT	GTGACTGGAGTTCAGACGTGTGCTCTTCCGATCTTGCTAATAAACCCTTTCAGAGATCA
GBS-GT_chr01_222.1M	82	chr01	222116448	A	T	TCTACACGTTCAGAGTTCTACAGTCCGACGATCCAGGGTGCTGCTGCTTTAG	GTGACTGGAGTTCAGACGTGTGCTCTTCCGATCTCATCTCTGGAGGGATTGTCAGTACA
GBS-GT_chr01_275.1M	92	chr01	275114348	A	G	TCTACACGTTCAGAGTTCTACAGTCCGACGATCGTTGTCATATCTGGCTGAGA	GTGACTGGAGTTCAGACGTGTGCTCTTCCGATCTCGAACCCGTCGAGTCAACAATCA
GBS-GT_chr01_293.8M	94	chr01	293777641	G	A	TCTACACGTTCAGAGTTCTACAGTCCGACGATCTGTGGCGATGGCAAATTC	GTGACTGGAGTTCAGACGTGTGCTCTTCCGATCTCGGGAATACCCTCCCATTCGATAC
GBS-GT_chr01_299.5M	88	chr01	299540055	G	A	TCTACACGTTCAGAGTTCTACAGTCCGACGATCTGAACCACAGATGAATTCTCCTGCT	GTGACTGGAGTTCAGACGTGTGCTCTTCCGATCTCGGCAAACAGAGGAGTAGGG
GBS-GT_chr01_306.2M	81	chr01	306225282	C	G	TCTACACGTTCAGAGTTCTACAGTCCGACGATCCCCGGAATTCATCTACAAGTT	GTGACTGGAGTTCAGACGTGTGCTCTTCCGATCTATCAGAGGTAAATACTGCGATGCC
GBS-GT_chr02_127.3M	85	chr02	127282071	A	G	TCTACACGTTCAGAGTTCTACAGTCCGACGATCCCTGGTCACGCAGTTCAA	GTGACTGGAGTTCAGACGTGTGCTCTTCCGATCTTGGCCTTCATAGGTTACTTTCTAGT
GBS-GT_chr02_130.4M	87	chr02	130414464	A	G	TCTACACGTTCAGAGTTCTACAGTCCGACGATCGGAGGTGTGCAGATGGTCTG	GTGACTGGAGTTCAGACGTGTGCTCTTCCGATCTTTCTTGCAGAGTTGCCCAAT
GBS-GT_chr02_150.9M	94	chr02	150928275	G	A	TCTACACGTTCAGAGTTCTACAGTCCGACGATCCGTGATCGGAGCTAAAAAGAG	GTGACTGGAGTTCAGACGTGTGCTCTTCCGATCTCAACCTGTTGCTGGAATTCTAAAGA
GBS-GT_chr02_158.2M	90	chr02	158160584	C	G	TCTACACGTTCAGAGTTCTACAGTCCGACGATCCGATTCGACCGCACTCTGACA	GTGACTGGAGTTCAGACGTGTGCTCTTCCGATCTGGATTGGTGCCATGCAAGT
GBS-GT_chr02_164.3M	82	chr02	164336551	T	C	TCTACACGTTCAGAGTTCTACAGTCCGACGATCCTAGAACCTTCGTACCAGCAACAG	GTGACTGGAGTTCAGACGTGTGCTCTTCCGATCTAGTGGTCGTCTCGGCTTC
GBS-GT_chr03_24.4M	90	chr03	24383996	A	T	TCTACACGTTCAGAGTTCTACAGTCCGACGATCGCTGATGGCTCTGTGCGGTCTTA	GTGACTGGAGTTCAGACGTGTGCTCTTCCGATCTAAGGGGGCCACGAAACTC
GBS-GT_chr03_33M	82	chr03	33037754	A	G	TCTACACGTTCAGAGTTCTACAGTCCGACGATCTCGACGTGAGCAGTTGGATTCC	GTGACTGGAGTTCAGACGTGTGCTCTTCCGATCTAATTCACCACTGGCCATACA
GBS-GT_chr03_118.7M	84	chr03	118745563	T	C	TCTACACGTTCAGAGTTCTACAGTCCGACGATCGGCAGACTCTGAAGGAAGC	GTGACTGGAGTTCAGACGTGTGCTCTTCCGATCTGCAAGGCTCGCACAAATGTTC
GBS-GT_chr03_136.6M	89	chr03	136609015	A	G	TCTACACGTTCAGAGTTCTACAGTCCGACGATCAGTTCAAGAACCTCTGCTGTCAGG	GTGACTGGAGTTCAGACGTGTGCTCTTCCGATCTAGAACTGCAGCACATGGAAG
GBS-GT_chr03_214.2M	80	chr03	214199566	G	A	TCTACACGTTCAGAGTTCTACAGTCCGACGATCTTGCCTGTACAGTTGGCCTAT	GTGACTGGAGTTCAGACGTGTGCTCTTCCGATCTAGAATTCACTGCATTGGCCTGCT
GBS-GT_chr03_233.7M	79	chr03	233728653	A	T	TCTACACGTTCAGAGTTCTACAGTCCGACGATCACAAGGACTCACACATGGAGGT	GTGACTGGAGTTCAGACGTGTGCTCTTCCGATCTCTGGTTTGGAGCTCTCATGTC
GBS-GT_chr03_234.2M	99	chr03	234156025	C	T	TCTACACGTTCAGAGTTCTACAGTCCGACGATCCTTTGCTGGGGAGAAGACA	GTGACTGGAGTTCAGACGTGTGCTCTTCCGATCTATTAGCAGATAGTGCTTCTTCAGCT
GBS-GT_chr04_72.2M	79	chr04	72186053	G	A	TCTACACGTTCAGAGTTCTACAGTCCGACGATCGGAATCGCACCATAATAGGTCAGTT	GTGACTGGAGTTCAGACGTGTGCTCTTCCGATCTGCTAGAACTCCAGCGAGGCAAA
GBS-GT_chr04_168.3M	78	chr04	168301914	C	T	TCTACACGTTCAGAGTTCTACAGTCCGACGATCTCTATCACAGGGATACGTAGGCAA	GTGACTGGAGTTCAGACGTGTGCTCTTCCGATCTAGACGTGATGCTTGGGATGT
GBS-GT_chr04_224.9M	82	chr04	224947746	T	C	TCTACACGTTCAGAGTTCTACAGTCCGACGATCCGAGCTCAGTGTTTCAACCTC	GTGACTGGAGTTCAGACGTGTGCTCTTCCGATCTATCAGGAACAACATCGCCAATGC
GBS-GT_chr05_7.6M	77	chr05	7614651	A	G	TCTACACGTTCAGAGTTCTACAGTCCGACGATCTGCTCTTTCAGCATATGGCTGTAAA	GTGACTGGAGTTCAGACGTGTGCTCTTCCGATCTTCAGGATATGTGATGCCAATG
GBS-GT_chr05_16.4M	93	chr05	16438226	G	A	TCTACACGTTCAGAGTTCTACAGTCCGACGATCTCACAAAATAAGAATTCCAACCAA	GTGACTGGAGTTCAGACGTGTGCTCTTCCGATCTAGCGAGTCGTTGTACGTTCTAGT
GBS-GT_chr05_39.5M	75	chr05	39539488	G	A	TCTACACGTTCAGAGTTCTACAGTCCGACGATCTTGGAGGTGCTAACGGTTG	GTGACTGGAGTTCAGACGTGTGCTCTTCCGATCTGTAGTCCGGTGAGACCCTCT
GBS-GT_chr05_68.3M	65	chr05	68299650	C	T	TCTACACGTTCAGAGTTCTACAGTCCGACGATCAAGTTGGGGTCTGTTTGGTG	GTGACTGGAGTTCAGACGTGTGCTCTTCCGATCTTCTCTGTCTCAGGCCACCACT
GBS-GT_chr05_94.7M	85	chr05	94667972	G	A	TCTACACGTTCAGAGTTCTACAGTCCGACGATCCCATCGGTGCCCTTCCTTTCTTG	GTGACTGGAGTTCAGACGTGTGCTCTTCCGATCTCCATCCCACAAAGTTACTCCA
GBS-GT_chr05_94.7M2	88	chr05	94668032	A	C	TCTACACGTTCAGAGTTCTACAGTCCGACGATCATTATGTGGCCGAGGTGGT	GTGACTGGAGTTCAGACGTGTGCTCTTCCGATCTCCCTAGCCATTGGCTAACATAAACA
GBS-GT_chr06_12.2M	94	chr06	12192767	A	C	TCTACACGTTCAGAGTTCTACAGTCCGACGATCATCACTGGGGCCAATCTGT	GTGACTGGAGTTCAGACGTGTGCTCTTCCGATCTCCCGAACAAGCACAACCGTTT
GBS-GT_chr06_23.2M	89	chr06	23161903	T	G	TCTACACGTTCAGAGTTCTACAGTCCGACGATCTTGATCACGGACGTTCTTGAGC	GTGACTGGAGTTCAGACGTGTGCTCTTCCGATCTAGTAGCGGTCCACAATTTTAGT
GBS-GT_chr06_102.5M	82	chr06	102515408	A	G	TCTACACGTTCAGAGTTCTACAGTCCGACGATCTGCATCAGCCGGAGAGGGTA	GTGACTGGAGTTCAGACGTGTGCTCTTCCGATCTCCACCACGATTGGAGAAAAT
GBS-GT_chr06_164.8M	92	chr06	164764089	T	C	TCTACACGTTCAGAGTTCTACAGTCCGACGATCAAATCTGCTCTTGCTGAGGCA	GTGACTGGAGTTCAGACGTGTGCTCTTCCGATCTTCTGCTTCAGCAAAGTCAAGTTCCT
GBS-GT_chr06_172.1M	86	chr06	172098100	T	C	TCTACACGTTCAGAGTTCTACAGTCCGACGATCAAGGGTGGATGGCGGTAT	GTGACTGGAGTTCAGACGTGTGCTCTTCCGATCTCACTTCTCTTTCTAACCACCGCTTG
GBS-GT_chr06_228.8M	96	chr06	228817551	C	T	TCTACACGTTCAGAGTTCTACAGTCCGACGATCGAAGCGACCTCAATAAAAGAAA	GTGACTGGAGTTCAGACGTGTGCTCTTCCGATCTCCTGTGACGCCTAGAATTCACGAAA
GBS-GT_chr06_234.9M	95	chr06	234922289	C	G	TCTACACGTTCAGAGTTCTACAGTCCGACGATCGACCATCAAACAGCAGCAACCG	GTGACTGGAGTTCAGACGTGTGCTCTTCCGATCTTGTTGTAGCGACCGAGGTGTC
GBS-GT_chr06_238.1M	88	chr06	238085379	C	T	TCTACACGTTCAGAGTTCTACAGTCCGACGATCCACACTCTTCCTCGCTGACC	GTGACTGGAGTTCAGACGTGTGCTCTTCCGATCTAATGATGGTGACGGGAGGTTTGAC
GBS-GT_chr06_240.2M	76	chr06	240242110	G	T	TCTACACGTTCAGAGTTCTACAGTCCGACGATCGAGCGAGCTGGGACATCAT	GTGACTGGAGTTCAGACGTGTGCTCTTCCGATCTCCACCACAGCTCCTCATCTCCA
GBS-GT_chr07_10M	82	chr07	10033982	A	T	TCTACACGTTCAGAGTTCTACAGTCCGACGATCGATCAATCTTTGCGGCCCATTTG	GTGACTGGAGTTCAGACGTGTGCTCTTCCGATCTCATCACGGGCAATAGCTCTC
GBS-GT_chr07_32.6M	75	chr07	32593949	C	T	TCTACACGTTCAGAGTTCTACAGTCCGACGATCCGCCATGTTTGTCCAGTTGATGA	GTGACTGGAGTTCAGACGTGTGCTCTTCCGATCTCGAATTCGTACTTGTGCTTGC
GBS-GT_chr07_52.5M	84	chr07	52487892	A	G	TCTACACGTTCAGAGTTCTACAGTCCGACGATCCCTCGCTCTCACTTCACCATTCAT	GTGACTGGAGTTCAGACGTGTGCTCTTCCGATCTGGCCAGAATTGGTGATTATCC
GBS-GT_chr07_61.9M	89	chr07	61856189	C	G	TCTACACGTTCAGAGTTCTACAGTCCGACGATCGAGTTCCAGAAAGTCCAGGAT	GTGACTGGAGTTCAGACGTGTGCTCTTCCGATCTGGACTCACTGCATTCTACTCGCCTT
GBS-GT_chr07_117.2M	79	chr07	117192651	G	A	TCTACACGTTCAGAGTTCTACAGTCCGACGATCCCATCAGATGTTAGACTGGAGGA	GTGACTGGAGTTCAGACGTGTGCTCTTCCGATCTGCGTTCCTGACAAGTCACGT
GBS-GT_chr07_173.7M	80	chr07	173678541	C	T	TCTACACGTTCAGAGTTCTACAGTCCGACGATCAGGAAGAGCGGCAGAAGC	GTGACTGGAGTTCAGACGTGTGCTCTTCCGATCTTCCTACCGGAATTCGCCTTATGTTG
GBS-GT_chr07_190.5M	84	chr07	190455871	T	C	TCTACACGTTCAGAGTTCTACAGTCCGACGATCACGGTGGCTGTTAATGCTAGGAAG	GTGACTGGAGTTCAGACGTGTGCTCTTCCGATCTGTTTACTGCCCCCACACAAG
GBS-GT_chr07_236.6M	90	chr07	236608051	G	A	TCTACACGTTCAGAGTTCTACAGTCCGACGATCGAATTCCCGCCGGTGACAAC	GTGACTGGAGTTCAGACGTGTGCTCTTCCGATCTCTAGGCCAGTTTTGGGGAGA
GBS-GT_chr07_243.8M	58	chr07	243814390	A	G	TCTACACGTTCAGAGTTCTACAGTCCGACGATCTGATGGCTGTGAACCAATTC	GTGACTGGAGTTCAGACGTGTGCTCTTCCGATCTTTCAGGGATGTGGAGCCAAGATG
GBS-GT_chr08_18.6M	76	chr08	18637700	T	C	TCTACACGTTCAGAGTTCTACAGTCCGACGATCTTCATAAAGAGGAGGCCACA	GTGACTGGAGTTCAGACGTGTGCTCTTCCGATCTCTTTACGAATGTGGCTGGTCCA
GBS-GT_chr08_51.6M	66	chr08	51629706	G	C	TCTACACGTTCAGAGTTCTACAGTCCGACGATCCCTTGACCTCAGAATCTTTCGGGTT	GTGACTGGAGTTCAGACGTGTGCTCTTCCGATCTCCTGCAACTTGAGCTTAGTTCA
GBS-GT_chr08_78.3M	83	chr08	78272622	T	A	TCTACACGTTCAGAGTTCTACAGTCCGACGATCTCAAAGTCAATGACCACCTACGAG	GTGACTGGAGTTCAGACGTGTGCTCTTCCGATCTAGAAACTGGACACTGTCTCC
GBS-GT_chr08_108.5M	75	chr08	108483335	C	G	TCTACACGTTCAGAGTTCTACAGTCCGACGATCTCTTCTGGAATAGGCGATGC	GTGACTGGAGTTCAGACGTGTGCTCTTCCGATCTGGCTTTCATGGTGGCTGTGTT
GBS-GT_chr08_115.5M	87	chr08	115481448	G	T	TCTACACGTTCAGAGTTCTACAGTCCGACGATCCCAATACCCAGCCCGATTCC	GTGACTGGAGTTCAGACGTGTGCTCTTCCGATCTCGTTGTTGCAGTTGTACGG
GBS-GT_chr09_68.1M	94	chr09	68097776	C	T	TCTACACGTTCAGAGTTCTACAGTCCGACGATCGAGTACGCCTGGAAAGAATTCGA	GTGACTGGAGTTCAGACGTGTGCTCTTCCGATCTTTAGGACCTTTGGCACAACA
GBS-GT_chr09_110.6M	91	chr09	110587648	A	G	TCTACACGTTCAGAGTTCTACAGTCCGACGATCTTGGACTCTAATGAGGCTTGA	GTGACTGGAGTTCAGACGTGTGCTCTTCCGATCTAATTCATCCGATTCCGATTGGACTC
GBS-GT_chr09_137.5M	86	chr09	137516131	T	C	TCTACACGTTCAGAGTTCTACAGTCCGACGATCTAAGAATTCACACCAATCATC	GTGACTGGAGTTCAGACGTGTGCTCTTCCGATCTTCGCTTCACATAAGATTGACACTCA
GBS-GT_chr09_191M	84	chr09	190950816	T	C	TCTACACGTTCAGAGTTCTACAGTCCGACGATCAACCCTTCAGGGTAGAGTCCA	GTGACTGGAGTTCAGACGTGTGCTCTTCCGATCTAATTTGCTCCCTAAGGAAAGAAGGT
GBS-GT_chr09_240.4M	85	chr09	240366372	T	C	TCTACACGTTCAGAGTTCTACAGTCCGACGATCATCCACTTCCCGTTACTCCATAGAG	GTGACTGGAGTTCAGACGTGTGCTCTTCCGATCTCTAGGGGAGGTCGGGTCAT
GBS-GT_chr09_253.8M	81	chr09	253763477	C	T	TCTACACGTTCAGAGTTCTACAGTCCGACGATCGGTTGAGAAGAAGAAGCATTGTC	GTGACTGGAGTTCAGACGTGTGCTCTTCCGATCTTACGGGTGCGGTGCTAGTTCA
GBS-GT_chr10_35.5M	77	chr10	35500523	G	A	TCTACACGTTCAGAGTTCTACAGTCCGACGATCCGAGGCAGTCATGTTTGGT	GTGACTGGAGTTCAGACGTGTGCTCTTCCGATCTTGAGAATTCCAATTTCCTCTGGCTT
GBS-GT_chr10_114.7M	91	chr10	114745924	G	A	TCTACACGTTCAGAGTTCTACAGTCCGACGATCGACTTAGCATTTTGGTTGGTTTCCTAG	GTGACTGGAGTTCAGACGTGTGCTCTTCCGATCTGACCCTTCACAAATGCCACCTATTC
GBS-GT_chr10_159M	88	chr10	159011347	T	C	TCTACACGTTCAGAGTTCTACAGTCCGACGATCCCAGCCCCTCAGGATACTTC	GTGACTGGAGTTCAGACGTGTGCTCTTCCGATCTTCGGATGATCAACTGGCAGAGG
GBS-GT_chr10_160.9M	89	chr10	160871562	G	T	TCTACACGTTCAGAGTTCTACAGTCCGACGATCATTGATGGTCCAGGGCAAC	GTGACTGGAGTTCAGACGTGTGCTCTTCCGATCTTGATACCTTGTGACTTGTGAGGAAT
GBS-GT_chr10_185.7M	88	chr10	185685939	T	C	TCTACACGTTCAGAGTTCTACAGTCCGACGATCCCTCGCCTCTATCATAGTTGGATCT	GTGACTGGAGTTCAGACGTGTGCTCTTCCGATCTTGCGGTGATGAGTATGTTGAA
GBS-GT_chr10_219.5M	85	chr10	219546739	C	T	TCTACACGTTCAGAGTTCTACAGTCCGACGATCGTAGCTCTACTGTCGGCACAC	GTGACTGGAGTTCAGACGTGTGCTCTTCCGATCTGCAACAGAAGGTGGCTGTG
GBS-GT_chr11_6.7M	82	chr11	6717090	G	A	TCTACACGTTCAGAGTTCTACAGTCCGACGATCGGGACCCAACTCCACGGTTT	GTGACTGGAGTTCAGACGTGTGCTCTTCCGATCTTCACATTACCCCAGAAGATGG
GBS-GT_chr11_72.2M	88	chr11	72186273	T	C	TCTACACGTTCAGAGTTCTACAGTCCGACGATCGCGATGAAGCTGGATTCAATGTT	GTGACTGGAGTTCAGACGTGTGCTCTTCCGATCTCCCCCACCCTAAAATCTGA
GBS-GT_chr11_80.5M	76	chr11	80509548	A	C	TCTACACGTTCAGAGTTCTACAGTCCGACGATCAGGGATCCGCGTGGTAGAAT	GTGACTGGAGTTCAGACGTGTGCTCTTCCGATCTCCGTCTCCATCTTCAGCCTAGC
GBS-GT_chr11_93M	90	chr11	92995828	A	G	TCTACACGTTCAGAGTTCTACAGTCCGACGATCCCTCATGATCGCGGCATTACC	GTGACTGGAGTTCAGACGTGTGCTCTTCCGATCTGACCTTGGTAGGTCACCAAGT
GBS-GT_chr11_127.1M	86	chr11	127139080	A	G	TCTACACGTTCAGAGTTCTACAGTCCGACGATCGTTGCGACGATGGTGTTAGT	GTGACTGGAGTTCAGACGTGTGCTCTTCCGATCTACTCCTCGCTCTATTCCTTATCCTC
GBS-GT_chr11_187M	92	chr11	187047434	A	G	TCTACACGTTCAGAGTTCTACAGTCCGACGATCACTAACGGCTCTCAGTATCTATTGC	GTGACTGGAGTTCAGACGTGTGCTCTTCCGATCTGGGAAGGAGGTGAGGCTCT
GBS-GT_chr12_45.7M	79	chr12	45663777	C	A	TCTACACGTTCAGAGTTCTACAGTCCGACGATCCAAGTGACTCAATAGCG	GTGACTGGAGTTCAGACGTGTGCTCTTCCGATCTAATGGCTGGTGAGGTGTCGAATT
GBS-GT_chr12_52.3M	73	chr12	52273079	A	G	TCTACACGTTCAGAGTTCTACAGTCCGACGATCTCAATGATCTCTCTCTCCCTCA	GTGACTGGAGTTCAGACGTGTGCTCTTCCGATCTAGAGAGGAGCGGGCTGGT
GBS-GT_chr12_62.6M	74	chr12	62587227	A	G	TCTACACGTTCAGAGTTCTACAGTCCGACGATCTAGCCGCAGAGCTTGGATCT	GTGACTGGAGTTCAGACGTGTGCTCTTCCGATCTAAGTGCAGACATGGGAGATG
GBS-GT_chr12_84.9M	84	chr12	84874311	C	T	TCTACACGTTCAGAGTTCTACAGTCCGACGATCTTCCACTGTTATAGATCAAATTC	GTGACTGGAGTTCAGACGTGTGCTCTTCCGATCTGGGTACAGGAGGAGTGGAGT
GBS-GT_chr12_132.4M	87	chr12	132372181	T	C	TCTACACGTTCAGAGTTCTACAGTCCGACGATCTTTGGCCTCTCACGATTATCTTTCA	GTGACTGGAGTTCAGACGTGTGCTCTTCCGATCTAAATCAGAAGGGCGCAATC
GBS-GT_chr12_201.7M	96	chr12	201671491	G	A	TCTACACGTTCAGAGTTCTACAGTCCGACGATCGCCTTTAATAACGAGAACTGCTG	GTGACTGGAGTTCAGACGTGTGCTCTTCCGATCTAGCTTGGAAATTGGCTCCACAAA
