# Supplementary material for: Development of a Panel of Genotyping-in-Thousands by Sequencing in Capsicum
Source: Front Plant Sci. 2021 Oct 26;12:769473. doi: 10.3389/fpls.2021.769473 (PMC8576353; doi:10.3389/fpls.2021.769473)
Supplement: Supplementary file 8 [file Table_6.xlsx]

## Sheet: Table S6A
Supplementary Table S6. Genotype file of GT-seq library based solely on 121-bp GBS-GT-seq markers and mixing two types of markers.
Sample	Raw Reads	On-Target Reads	%On-Target	%GT	IFI	CPIL_chr01_1632043	CPIL_chr01_222116467	CPIL_chr01_275114385	CPIL_chr01_293777680	CPIL_chr01_299540115	CPIL_chr01_306225308	CPIL_chr01_44289713	CPIL_chr01_44375309	CPIL_chr01_69583923	CPIL_chr02_127282089	CPIL_chr02_130414516	CPIL_chr02_149953506	CPIL_chr02_150928303	CPIL_chr02_158160636	CPIL_chr02_164336607	CPIL_chr03_118745582	CPIL_chr03_136609080	CPIL_chr03_214199591	CPIL_chr03_233728709	CPIL_chr03_234156053	CPIL_chr03_24384049	CPIL_chr03_33037815	CPIL_chr04_168301968	CPIL_chr04_224947770	CPIL_chr04_72186074	CPIL_chr04_72186118	CPIL_chr05_12747586	CPIL_chr05_12747615	CPIL_chr05_16438286	CPIL_chr05_190582669	CPIL_chr05_39539512	CPIL_chr05_68299649	CPIL_chr05_68299675	CPIL_chr05_68299693	CPIL_chr05_7614706	CPIL_chr05_94668028	CPIL_chr05_94668088	CPIL_chr05_94668102	CPIL_chr06_102515455	CPIL_chr06_102515469	CPIL_chr06_12192788	CPIL_chr06_12192805	CPIL_chr06_164764125	CPIL_chr06_164764144
15-10.extendedFrags	14571	602	4.13	6.25	0.23	0	0	0	0	0	0	0	0	0	0	0	0	0	0	0	0	0	0	0	0	0	0	0	0	0	GG	0	CC	0	0	0	0	0	CC	0	0	0	0	0	0	0	AC	0	CC
15-11.extendedFrags	12052	1696	14.07	7.29	1.09	0	0	0	0	0	0	0	0	0	0	0	0	0	0	0	0	0	0	0	0	0	0	0	0	0	GG	0	CT	0	0	0	0	CT	0	0	0	0	0	0	0	0	0	0	CC
15-12.extendedFrags	14221	2204	15.5	8.33	0.53	0	0	0	0	0	0	0	0	0	0	0	0	0	0	0	0	0	0	0	0	0	0	0	0	0	GG	0	CC	0	0	0	0	0	CC	0	0	0	0	0	0	0	0	0	CC
15-13.extendedFrags	12182	1926	15.81	8.33	0.77	0	0	0	0	0	0	0	0	0	0	0	0	0	0	0	0	0	0	0	0	0	0	0	0	0	GG	0	CT	0	0	0	0	CT	0	0	0	0	0	0	0	0	AA	0	CC
15-14.extendedFrags	16105	5203	32.31	10.42	0	0	0	0	0	0	0	0	0	0	0	0	0	0	0	0	0	0	0	0	0	0	0	0	0	0	GG	0	CT	0	0	0	0	CC	CC	0	0	0	0	0	0	0	AA	0	TC
15-15.extendedFrags	16654	5078	30.49	9.38	0	0	0	0	0	0	0	0	0	0	0	0	0	0	0	0	0	0	0	0	0	0	0	0	0	0	GG	0	CT	0	0	0	0	CT	0	0	0	0	0	0	0	0	AA	0	TC
15-6.extendedFrags	11731	3030	25.83	8.33	0	0	0	0	0	0	0	0	0	0	0	0	0	0	0	0	0	0	0	0	0	0	0	0	0	0	GG	0	CC	0	0	0	0	0	CC	0	0	0	0	0	0	0	0	0	TC
15-7.extendedFrags	12717	3374	26.53	9.38	0.19	0	0	0	0	0	0	0	0	0	0	0	0	0	0	0	0	0	0	0	0	0	0	0	0	0	GG	0	CC	0	0	0	0	CC	CC	0	0	0	0	0	0	0	0	0	TC
15-8.extendedFrags	15821	5029	31.79	10.42	0.1	0	0	0	0	0	0	0	0	0	0	0	0	0	0	0	0	0	0	0	0	0	0	0	0	0	GG	0	CC	0	0	0	0	CC	CC	0	0	0	0	0	0	0	AA	0	TC
15-9.extendedFrags	16670	4940	29.63	9.38	0.02	0	0	0	0	0	0	0	0	0	0	0	0	0	0	0	0	0	0	0	0	0	0	0	0	0	GG	0	CC	0	0	0	0	CC	CC	0	0	0	0	0	0	0	0	0	TC
16-10.extendedFrags	15312	1713	11.19	9.38	0.25	0	0	0	0	0	0	0	0	0	0	0	0	0	0	0	0	0	0	0	0	0	0	0	0	0	GG	0	CC	0	0	0	0	CC	CC	0	0	0	0	0	0	0	AA	0	TC
16-11.extendedFrags	15520	4426	28.52	9.38	0.06	0	0	0	0	0	0	0	0	0	0	0	0	0	0	0	0	0	0	0	0	0	0	0	0	0	GG	0	CC	0	0	0	0	CC	CC	0	0	0	0	0	0	0	AA	0	TC
16-5.extendedFrags	16287	4900	30.09	10.42	0.06	0	0	0	0	0	0	0	0	0	0	0	0	0	0	0	0	0	0	0	0	0	0	0	0	0	GG	0	CC	0	0	0	0	CC	CC	0	0	0	0	0	0	0	AA	0	TC
16-6.extendedFrags	14087	3676	26.09	10.42	0.19	0	0	0	0	0	0	0	0	0	0	0	0	0	0	0	0	0	0	0	0	0	0	0	0	0	GG	0	CC	0	0	0	0	CC	CC	0	0	0	0	0	0	0	AA	0	TC
16-7.extendedFrags	18775	4998	26.62	10.42	0.23	0	0	0	0	0	0	0	0	0	0	0	0	0	0	0	0	0	0	0	0	0	0	0	0	0	GG	0	CC	0	0	0	0	CC	CC	0	0	0	0	0	0	0	AA	0	TC
16-8.extendedFrags	11129	1267	11.38	6.25	0.93	0	0	0	0	0	0	0	0	0	0	0	0	0	0	0	0	0	0	0	0	0	0	0	0	0	GG	0	CC	0	0	0	0	0	CC	0	0	0	0	0	0	0	AA	0	CC
16-9.extendedFrags	12675	1074	8.47	8.33	0.34	0	0	0	0	0	0	0	0	0	0	0	0	0	0	0	0	0	0	0	0	0	0	0	0	0	GG	0	CC	0	0	0	0	0	CC	0	0	0	0	0	0	0	AA	0	CC
17-12.extendedFrags	13700	4388	32.03	10.42	0.02	0	0	0	0	0	0	0	0	0	0	0	0	0	0	0	0	0	0	0	0	0	0	0	0	0	GG	0	CC	0	0	0	0	CC	CC	0	0	0	0	0	0	0	AA	0	TC
17-13.extendedFrags	12316	2566	20.83	10.42	0.1	0	0	0	0	0	0	0	0	0	0	0	0	0	0	0	0	0	0	0	0	0	0	0	0	0	GG	0	CT	0	0	0	0	CC	CC	0	0	0	0	0	0	0	AA	0	TC
17-14.extendedFrags	15401	3906	25.36	10.42	0.07	0	0	0	0	0	0	0	0	0	0	0	0	0	0	0	0	0	0	0	0	0	0	0	0	0	GG	0	CT	0	0	0	0	CC	CC	0	0	0	0	0	0	0	AA	0	TC
17-15.extendedFrags	16937	4078	24.08	11.46	0	0	0	0	0	0	0	0	0	0	0	0	0	0	0	0	0	0	0	0	0	0	0	0	0	0	GG	0	CT	0	0	0	0	CC	CC	0	0	0	0	0	0	0	AA	0	TC
17-16.extendedFrags	13046	2136	16.37	8.33	1.05	0	0	0	0	0	0	0	0	0	0	0	0	0	0	0	0	0	0	0	0	0	0	0	0	0	GG	0	CT	0	0	0	0	0	CC	0	0	0	0	0	0	0	AA	0	CC
17-17.extendedFrags	13494	332	2.46	4.17	0	0	0	0	0	0	0	0	0	0	0	0	0	0	0	0	0	0	0	0	0	0	0	0	0	0	GG	0	0	0	0	0	0	0	CC	0	0	0	0	0	0	0	0	0	CC
17-18.extendedFrags	16369	4045	24.71	9.38	0.1	0	0	0	0	0	0	0	0	0	0	0	0	0	0	0	0	0	0	0	0	0	0	0	0	0	GG	0	CT	0	0	0	0	0	CC	0	0	0	0	0	0	0	AA	0	TC
17-19.extendedFrags	13499	2531	18.75	9.38	0.21	0	0	0	0	0	0	0	0	0	0	0	0	0	0	0	0	0	0	0	0	0	0	0	0	0	GG	0	CT	0	0	0	0	CC	CC	0	0	0	0	0	0	0	AA	0	TC
17-20.extendedFrags	15919	4669	29.33	10.42	0.03	0	0	0	0	0	0	0	0	0	0	0	0	0	0	0	0	0	0	0	0	0	0	0	0	0	GG	0	CC	0	0	0	0	CC	CC	0	0	0	0	0	0	0	AA	0	TC
17-21.extendedFrags	13853	3716	26.82	10.42	0.04	0	0	0	0	0	0	0	0	0	0	0	0	0	0	0	0	0	0	0	0	0	0	0	0	0	GG	0	CT	0	0	0	0	CC	CC	0	0	0	0	0	0	0	AA	0	TC
17-22.extendedFrags	17329	5658	32.65	10.42	0	0	0	0	0	0	0	0	0	0	0	0	0	0	0	0	0	0	0	0	0	0	0	0	0	0	GG	0	CT	0	0	0	0	CC	CC	0	0	0	0	0	0	0	AA	0	TC
17-23.extendedFrags	16012	4857	30.33	10.42	0	0	0	0	0	0	0	0	0	0	0	0	0	0	0	0	0	0	0	0	0	0	0	0	0	0	GG	0	CT	0	0	0	0	CC	CC	0	0	0	0	0	0	0	AA	0	TC
2-10.extendedFrags	8186	58	0.71	1.04	4	0	0	0	0	0	0	0	0	0	0	0	0	0	0	0	0	0	0	0	0	0	0	0	0	0	0	0	0	0	0	0	0	0	0	0	0	0	0	0	0	0	0	0	CC
2-11.extendedFrags	11179	351	3.14	7.29	0.66	0	0	0	0	0	0	0	0	0	0	0	0	0	0	0	0	0	0	0	0	0	0	0	0	0	GG	0	CC	0	0	0	0	0	CC	0	0	0	0	0	0	0	AC	0	CC
2-3.extendedFrags	6963	48	0.69	1.04	0	0	0	0	0	0	0	0	0	0	0	0	0	0	0	0	0	0	0	0	0	0	0	0	0	0	0	0	0	0	0	0	0	0	0	0	0	0	0	0	0	0	0	0	CC
2-4.extendedFrags	8338	163	1.95	4.17	2.44	0	0	0	0	0	0	0	0	0	0	0	0	0	0	0	0	0	0	0	0	0	0	0	0	0	0	0	CC	0	0	0	0	0	CC	0	0	0	0	0	0	0	0	0	0
25-10.extendedFrags	14564	4028	27.66	10.42	0.03	0	0	0	0	0	0	0	0	0	0	0	0	0	0	0	0	0	0	0	0	0	0	0	0	0	GG	0	CC	0	0	0	0	CC	CC	0	0	0	0	0	0	0	AA	0	TC
25-11.extendedFrags	15517	4930	31.77	9.38	0	0	0	0	0	0	0	0	0	0	0	0	0	0	0	0	0	0	0	0	0	0	0	0	0	0	GG	0	CC	0	0	0	0	CC	CC	0	0	0	0	0	0	0	0	0	TC
25-12.extendedFrags	14267	4332	30.36	9.38	0.13	0	0	0	0	0	0	0	0	0	0	0	0	0	0	0	0	0	0	0	0	0	0	0	0	0	GG	0	CC	0	0	0	0	CC	CC	0	0	0	0	0	0	0	0	0	TC
25-13.extendedFrags	15042	4759	31.64	9.38	0.11	0	0	0	0	0	0	0	0	0	0	0	0	0	0	0	0	0	0	0	0	0	0	0	0	0	GG	0	CC	0	0	0	0	CC	CC	0	0	0	0	0	0	0	0	0	TC
25-14.extendedFrags	14255	4511	31.65	10.42	0.05	0	0	0	0	0	0	0	0	0	0	0	0	0	0	0	0	0	0	0	0	0	0	0	0	0	GG	0	CC	0	0	0	0	CC	CC	0	0	0	0	0	0	0	AA	0	TC
25-15.extendedFrags	17255	5739	33.26	9.38	0.02	0	0	0	0	0	0	0	0	0	0	0	0	0	0	0	0	0	0	0	0	0	0	0	0	0	GG	0	CC	0	0	0	0	CC	CC	0	0	0	0	0	0	0	0	0	TC
25-16.extendedFrags	13071	1188	9.09	8.33	0.89	0	0	0	0	0	0	0	0	0	0	0	0	0	0	0	0	0	0	0	0	0	0	0	0	0	GG	0	CC	0	0	0	0	0	CC	0	0	0	0	0	0	0	AC	0	CC
25-8.extendedFrags	13866	2277	16.42	9.38	0.62	0	0	0	0	0	0	0	0	0	0	0	0	0	0	0	0	0	0	0	0	0	0	0	0	0	GG	0	CC	0	0	0	0	0	CC	0	0	0	0	0	0	0	AA	0	CC
25-9.extendedFrags	10273	849	8.26	8.33	0.25	0	0	0	0	0	0	0	0	0	0	0	0	0	0	0	0	0	0	0	0	0	0	0	0	0	GG	0	CC	0	0	0	0	0	CC	0	0	0	0	0	0	0	AC	0	CC
2-5.extendedFrags	12847	2070	16.11	7.29	1.55	0	0	0	0	0	0	0	0	0	0	0	0	0	0	0	0	0	0	0	0	0	0	0	0	0	GG	0	CT	0	0	0	0	0	CC	0	0	0	0	0	0	0	AA	0	0
2-6.extendedFrags	14604	1724	11.8	8.33	0.56	0	0	0	0	0	0	0	0	0	0	0	0	0	0	0	0	0	0	0	0	0	0	0	0	0	GG	0	CC	0	0	0	0	0	CC	0	0	0	0	0	0	0	AA	0	CC
27-10.extendedFrags	13351	3155	23.63	8.33	0.07	0	0	0	0	0	0	0	0	0	0	0	0	0	0	0	0	0	0	0	0	0	0	0	0	0	GG	0	CC	0	0	0	0	0	CC	0	0	0	0	0	0	0	AA	0	TC
27-11.extendedFrags	13211	1037	7.85	7.29	0.41	0	0	0	0	0	0	0	0	0	0	0	0	0	0	0	0	0	0	0	0	0	0	0	0	0	GG	0	CC	0	0	0	0	0	CC	0	0	0	0	0	0	0	0	0	CC
27-12.extendedFrags	5197	190	3.66	6.25	0	0	0	0	0	0	0	0	0	0	0	0	0	0	0	0	0	0	0	0	0	0	0	0	0	0	GG	0	CC	0	0	0	0	0	CC	0	0	0	0	0	0	0	0	0	CC
27-13.extendedFrags	10416	1428	13.71	8.33	0	0	0	0	0	0	0	0	0	0	0	0	0	0	0	0	0	0	0	0	0	0	0	0	0	0	GG	0	CC	0	0	0	0	0	CC	0	0	0	0	0	0	0	AC	0	TC
27-4.extendedFrags	6949	395	5.68	7.29	0.54	0	0	0	0	0	0	0	0	0	0	0	0	0	0	0	0	0	0	0	0	0	0	0	0	0	GG	0	CC	0	0	0	0	0	CC	0	0	0	0	0	0	0	0	0	CC
27-5.extendedFrags	15564	3452	22.18	10.42	0.09	0	0	0	0	0	0	0	0	0	0	0	0	0	0	0	0	0	0	0	0	0	0	0	0	0	GG	0	CC	0	0	0	0	CC	CC	0	0	0	0	0	0	0	AA	0	TC
27-6.extendedFrags	11233	3386	30.14	8.33	0.22	0	0	0	0	0	0	0	0	0	0	0	0	0	0	0	0	0	0	0	0	0	0	0	0	0	GG	0	CC	0	0	0	0	0	CC	0	0	0	0	0	0	0	0	0	TC
27-7.extendedFrags	16028	5901	36.82	8.33	0.07	0	0	0	0	0	0	0	0	0	0	0	0	0	0	0	0	0	0	0	0	0	0	0	0	0	GG	0	CC	0	0	0	0	CC	CC	0	0	0	0	0	0	0	0	0	TC
27-8.extendedFrags	15719	5547	35.29	10.42	0.04	0	0	0	0	0	0	0	0	0	0	0	0	0	0	0	0	0	0	0	0	0	0	0	0	0	GG	0	CC	0	0	0	0	CC	CC	0	0	0	0	0	0	0	AA	0	TC
27-9.extendedFrags	12784	2523	19.74	8.33	0.36	0	0	0	0	0	0	0	0	0	0	0	0	0	0	0	0	0	0	0	0	0	0	0	0	0	GG	0	CC	0	0	0	0	0	CC	0	0	0	0	0	0	0	AA	0	0
2-7.extendedFrags	10757	1771	16.46	9.38	0.96	0	0	0	0	0	0	0	0	0	0	0	0	0	0	0	0	0	0	0	0	0	0	0	0	0	GG	0	CC	0	0	0	0	0	CC	0	0	0	0	0	0	0	AA	0	CC
28-10.extendedFrags	16877	6067	35.95	9.38	0.09	0	0	0	0	0	0	0	0	0	0	0	0	0	0	0	0	0	0	0	0	0	0	0	0	0	GG	0	CC	0	0	0	0	CC	CC	0	0	0	0	0	0	0	0	0	TC
28-8.extendedFrags	14757	4424	29.98	10.42	0.12	0	0	0	0	0	0	0	0	0	0	0	0	0	0	0	0	0	0	0	0	0	0	0	0	0	GG	0	CC	0	0	0	0	CC	CC	0	0	0	0	0	0	0	AA	0	TC
28-9.extendedFrags	13398	3912	29.2	10.42	0.03	0	0	0	0	0	0	0	0	0	0	0	0	0	0	0	0	0	0	0	0	0	0	0	0	0	GG	0	CC	0	0	0	0	CC	CC	0	0	0	0	0	0	0	AA	0	TC
2-8.extendedFrags	11139	1570	14.09	8.33	0.86	0	0	0	0	0	0	0	0	0	0	0	0	0	0	0	0	0	0	0	0	0	0	0	0	0	GG	0	CC	0	0	0	0	0	CC	0	0	0	0	0	0	0	AC	0	CC
2-9.extendedFrags	10339	1650	15.96	7.29	0.39	0	0	0	0	0	0	0	0	0	0	0	0	0	0	0	0	0	0	0	0	0	0	0	0	0	GG	0	CC	0	0	0	0	0	CC	0	0	0	0	0	0	0	0	0	CC
31-2.extendedFrags	14616	4314	29.52	10.42	0.13	0	0	0	0	0	0	0	0	0	0	0	0	0	0	0	0	0	0	0	0	0	0	0	0	0	GG	0	CC	0	0	0	0	CC	CC	0	0	0	0	0	0	0	AA	0	TC
31-3.extendedFrags	10487	1549	14.77	6.25	0.52	0	0	0	0	0	0	0	0	0	0	0	0	0	0	0	0	0	0	0	0	0	0	0	0	0	GG	0	CC	0	0	0	0	0	CC	0	0	0	0	0	0	0	AA	0	0
31-4.extendedFrags	11149	722	6.48	6.25	1.24	0	0	0	0	0	0	0	0	0	0	0	0	0	0	0	0	0	0	0	0	0	0	0	0	0	GG	0	CC	0	0	0	0	0	CC	0	0	0	0	0	0	0	0	0	CC
31-5.extendedFrags	11136	112	1.01	5.21	0	0	0	0	0	0	0	0	0	0	0	0	0	0	0	0	0	0	0	0	0	0	0	0	0	0	0	0	CC	0	0	0	0	0	CC	0	0	0	0	0	0	0	0	0	CC
31-6.extendedFrags	16774	1778	10.6	10.42	0.07	0	0	0	0	0	0	0	0	0	0	0	0	0	0	0	0	0	0	0	0	0	0	0	0	0	GG	0	CC	0	0	0	0	CC	CC	0	0	0	0	0	0	0	AA	0	TC
31-7.extendedFrags	13588	2538	18.68	9.38	0.05	0	0	0	0	0	0	0	0	0	0	0	0	0	0	0	0	0	0	0	0	0	0	0	0	0	GG	0	CC	0	0	0	0	CC	CC	0	0	0	0	0	0	0	AA	0	TC
31-8.extendedFrags	15452	4905	31.74	10.42	0.06	0	0	0	0	0	0	0	0	0	0	0	0	0	0	0	0	0	0	0	0	0	0	0	0	0	GG	0	CC	0	0	0	0	CC	CC	0	0	0	0	0	0	0	AA	0	TC
33-1.extendedFrags	11324	3652	32.25	11.46	0.11	0	0	0	0	0	0	0	0	0	0	0	0	0	0	0	0	0	0	0	0	0	0	0	0	0	GG	0	CC	0	0	0	0	CC	CC	0	0	0	0	0	0	0	AA	0	TC
37-3.extendedFrags	16650	5361	32.2	10.42	0.04	0	0	0	0	0	0	0	0	0	0	0	0	0	0	0	0	0	0	0	0	0	0	0	0	0	GG	0	CC	0	0	0	0	CC	CC	0	0	0	0	0	0	0	AA	0	TC
37-4.extendedFrags	8305	1552	18.69	9.38	0.16	0	0	0	0	0	0	0	0	0	0	0	0	0	0	0	0	0	0	0	0	0	0	0	0	0	GG	0	CC	0	0	0	0	CC	CC	0	0	0	0	0	0	0	AA	0	CC
37-5.extendedFrags	13399	1556	11.61	8.33	0.33	0	0	0	0	0	0	0	0	0	0	0	0	0	0	0	0	0	0	0	0	0	0	0	0	0	GG	0	CC	0	0	0	0	0	CC	0	0	0	0	0	0	0	AA	0	CC
37-6.extendedFrags	13870	1124	8.1	8.33	0.68	0	0	0	0	0	0	0	0	0	0	0	0	0	0	0	0	0	0	0	0	0	0	0	0	0	GG	0	CC	0	0	0	0	0	CC	0	0	0	0	0	0	0	AC	0	CC
43-10.extendedFrags	15557	3904	25.09	10.42	0	0	0	0	0	0	0	0	0	0	0	0	0	0	0	0	0	0	0	0	0	0	0	0	0	0	GG	0	CC	0	0	0	0	CC	CC	0	0	0	0	0	0	0	AA	0	TC
43-11.extendedFrags	9079	257	2.83	5.21	0.42	0	0	0	0	0	0	0	0	0	0	0	0	0	0	0	0	0	0	0	0	0	0	0	0	0	0	0	CC	0	0	0	0	0	CC	0	0	0	0	0	0	0	0	0	CC
43-12.extendedFrags	11523	190	1.65	4.17	0	0	0	0	0	0	0	0	0	0	0	0	0	0	0	0	0	0	0	0	0	0	0	0	0	0	0	0	CC	0	0	0	0	0	CC	0	0	0	0	0	0	0	0	0	CC
43-13.extendedFrags	14734	3530	23.96	9.38	0.46	0	0	0	0	0	0	0	0	0	0	0	0	0	0	0	0	0	0	0	0	0	0	0	0	0	GG	0	CC	0	0	0	0	CC	CC	0	0	0	0	0	0	0	AA	0	0
43-14.extendedFrags	13132	1757	13.38	8.33	0.06	0	0	0	0	0	0	0	0	0	0	0	0	0	0	0	0	0	0	0	0	0	0	0	0	0	GG	0	CC	0	0	0	0	0	CC	0	0	0	0	0	0	0	AA	0	TC
43-15.extendedFrags	12384	3419	27.61	10.42	0	0	0	0	0	0	0	0	0	0	0	0	0	0	0	0	0	0	0	0	0	0	0	0	0	0	GG	0	CC	0	0	0	0	CC	CC	0	0	0	0	0	0	0	AA	0	TC
43-16.extendedFrags	16767	4943	29.48	9.38	0.41	0	0	0	0	0	0	0	0	0	0	0	0	0	0	0	0	0	0	0	0	0	0	0	0	0	GG	0	CC	0	0	0	0	CC	CC	0	0	0	0	0	0	0	AA	0	0
43-17.extendedFrags	14549	3876	26.64	10.42	0.05	0	0	0	0	0	0	0	0	0	0	0	0	0	0	0	0	0	0	0	0	0	0	0	0	0	GG	0	CC	0	0	0	0	CC	CC	0	0	0	0	0	0	0	AA	0	TC
43-18.extendedFrags	14754	3235	21.93	10.42	0	0	0	0	0	0	0	0	0	0	0	0	0	0	0	0	0	0	0	0	0	0	0	0	0	0	GG	0	CC	0	0	0	0	CC	CC	0	0	0	0	0	0	0	AA	0	TC
43-19.extendedFrags	9758	481	4.93	7.29	0.21	0	0	0	0	0	0	0	0	0	0	0	0	0	0	0	0	0	0	0	0	0	0	0	0	0	GG	0	CC	0	0	0	0	0	CC	0	0	0	0	0	0	0	AA	0	CC
43-20.extendedFrags	827	2	0.24	0	0	0	0	0	0	0	0	0	0	0	0	0	0	0	0	0	0	0	0	0	0	0	0	0	0	0	0	0	0	0	0	0	0	0	0	0	0	0	0	0	0	0	0	0	0
43-21.extendedFrags	13274	664	5	8.33	0.3	0	0	0	0	0	0	0	0	0	0	0	0	0	0	0	0	0	0	0	0	0	0	0	0	0	GG	0	CC	0	0	0	0	0	CC	0	0	0	0	0	0	0	AA	0	CC
43-22.extendedFrags	12032	1391	11.56	9.38	0.88	0	0	0	0	0	0	0	0	0	0	0	0	0	0	0	0	0	0	0	0	0	0	0	0	0	GG	0	CC	0	0	0	0	0	CC	0	0	0	0	0	0	0	AA	0	CC
43-5.extendedFrags	14338	3878	27.05	9.38	0.49	0	0	0	0	0	0	0	0	0	0	0	0	0	0	0	0	0	0	0	0	0	0	0	0	0	GG	0	CC	0	0	0	0	CC	CC	0	0	0	0	0	0	0	AA	0	0
43-6.extendedFrags	15258	3345	21.92	10.42	0.03	0	0	0	0	0	0	0	0	0	0	0	0	0	0	0	0	0	0	0	0	0	0	0	0	0	GG	0	CC	0	0	0	0	CC	CC	0	0	0	0	0	0	0	AA	0	TC
43-7.extendedFrags	11941	4023	33.69	10.42	0.03	0	0	0	0	0	0	0	0	0	0	0	0	0	0	0	0	0	0	0	0	0	0	0	0	0	GG	0	CC	0	0	0	0	CC	CC	0	0	0	0	0	0	0	AA	0	TC
43-8.extendedFrags	16789	4720	28.11	10.42	0.07	0	0	0	0	0	0	0	0	0	0	0	0	0	0	0	0	0	0	0	0	0	0	0	0	0	GG	0	CC	0	0	0	0	CC	CC	0	0	0	0	0	0	0	AA	0	TC
43-9.extendedFrags	12142	3674	30.26	9.38	0.11	0	0	0	0	0	0	0	0	0	0	0	0	0	0	0	0	0	0	0	0	0	0	0	0	0	GG	0	CC	0	0	0	0	0	CC	0	0	0	0	0	0	0	AA	0	TC
55-10.extendedFrags	9838	305	3.1	6.25	0	0	0	0	0	0	0	0	0	0	0	0	0	0	0	0	0	0	0	0	0	0	0	0	0	0	0	0	CC	0	0	0	0	0	CC	0	0	0	0	0	0	0	AA	0	CC
55-11.extendedFrags	13895	1750	12.59	8.33	0.84	0	0	0	0	0	0	0	0	0	0	0	0	0	0	0	0	0	0	0	0	0	0	0	0	0	GG	0	CC	0	0	0	0	0	CC	0	0	0	0	0	0	0	AA	0	CC
55-12.extendedFrags	12499	1262	10.1	8.33	0.76	0	0	0	0	0	0	0	0	0	0	0	0	0	0	0	0	0	0	0	0	0	0	0	0	0	GG	0	CC	0	0	0	0	0	CC	0	0	0	0	0	0	0	AA	0	CC
6-3.extendedFrags	15986	2583	16.16	7.29	0.06	0	0	0	0	0	0	0	0	0	0	0	0	0	0	0	0	0	0	0	0	0	0	0	0	0	GG	0	CC	0	0	0	0	0	CC	0	0	0	0	0	0	0	0	0	TC
66-6.extendedFrags	11270	936	8.31	7.29	0.69	0	0	0	0	0	0	0	0	0	0	0	0	0	0	0	0	0	0	0	0	0	0	0	0	0	GG	0	CC	0	0	0	0	0	CC	0	0	0	0	0	0	0	0	0	CC
66-7.extendedFrags	3395	21	0.62	0	0	0	0	0	0	0	0	0	0	0	0	0	0	0	0	0	0	0	0	0	0	0	0	0	0	0	0	0	0	0	0	0	0	0	0	0	0	0	0	0	0	0	0	0	0
[truncated: 52 more columns]

## Sheet: Table S6B
Supplementary Table S6. Genotype file of GT-seq library based solely on 121-bp GBS-GT-seq markers and mixing two types of markers. 121-bp GBS-GT-seq markers are highlighted in asterisk (*)
Sample	Raw Reads	On-Target Reads	%On-Target	%GT	IFI	ACRI.CA847609	ANOK.CO908560	ANOK.CO910343	CAPS_CONTIG.10091	CAPS_CONTIG.10383	CAPS_CONTIG.10421	CAPS_CONTIG.10670	CAPS_CONTIG.11058	CAPS_CONTIG.11811	CAPS_CONTIG.11835	CAPS_CONTIG.11933	CAPS_CONTIG.12116	CAPS_CONTIG.12186	CAPS_CONTIG.12241	CAPS_CONTIG.12517	CAPS_CONTIG.1406	CAPS_CONTIG.182	CAPS_CONTIG.192	CAPS_CONTIG.2215	CAPS_CONTIG.2419	CAPS_CONTIG.2972	CAPS_CONTIG.3229	CAPS_CONTIG.3318	CAPS_CONTIG.3343	CAPS_CONTIG.3815	CAPS_CONTIG.3948	CAPS_CONTIG.4086	CAPS_CONTIG.4174	CAPS_CONTIG.4456	CAPS_CONTIG.4534	CAPS_CONTIG.4598	CAPS_CONTIG.4796	CAPS_CONTIG.4984	CAPS_CONTIG.531	CAPS_CONTIG.5561	CAPS_CONTIG.5699	CAPS_CONTIG.5748	CAPS_CONTIG.575	CAPS_CONTIG.5879	CAPS_CONTIG.5962	CAPS_CONTIG.6055	CAPS_CONTIG.6181	CAPS_CONTIG.6527	CAPS_CONTIG.6847
15-10.extendedFrags	18000	13568	75.38	74.73	0.25	TT	TT	GG	CA	CC	CT	GG	AG	GG	CC	TT	TT	GG	TT	TT	CC	0	CC	AG	GG	GG	CC	CC	AA	GA	CT	TT	TT	TT	GG	TT	CC	0	TT	CC	GA	GG	CG	GT	TT	GG	GG	CC	AA
15-11.extendedFrags	12920	9483	73.4	73.63	0.35	CT	TT	GG	CA	CT	CC	GG	AG	GG	CC	CT	0	GG	TT	TT	CC	0	CT	AG	GG	GG	CT	CC	AT	GA	CT	TT	TT	TT	GG	TT	CC	0	TT	CC	GG	GG	CG	TT	TT	GG	GG	CC	AA
15-12.extendedFrags	8549	5340	62.46	74.73	0.08	TT	TT	GG	CA	CC	CC	GG	AG	GG	CC	TT	TT	GG	TT	CT	CC	0	CC	AG	AG	AG	CC	CC	AA	GG	CT	TT	TT	TT	GG	TT	CC	0	TT	CC	GA	GA	CG	GT	TT	GA	GG	CC	AG
15-13.extendedFrags	14351	10844	75.56	75.82	0.34	CT	TT	GG	CA	CT	CC	GG	AG	GG	CC	CT	TT	GG	TT	CT	CC	GA	CT	AA	AG	AG	CT	CC	AT	GA	TT	TT	TT	TT	GG	TT	CC	0	TT	CC	GA	GA	CG	GT	TT	GA	GG	CC	AG
15-14.extendedFrags	17165	13529	78.82	71.43	0.25	TT	TT	GG	CC	0	CC	GG	GG	GG	CC	TT	0	GG	TT	CT	CC	0	CT	AA	GG	GG	CT	CC	AA	GA	TT	TT	TT	TT	GG	TT	CC	0	TT	CC	GA	GA	GG	TT	TT	GG	GG	CC	AG
15-15.extendedFrags	16628	13240	79.62	72.53	0.21	CT	TT	GG	CC	CT	CT	GG	GG	GG	CC	CT	0	GG	TT	CT	CC	0	CC	AG	AG	AG	CC	CC	AT	GG	TT	TT	TT	0	GG	TT	CC	0	GT	CC	GA	GA	CG	GT	TT	GA	GG	CC	AA
15-6.extendedFrags	11829	9210	77.86	74.73	0.11	TT	TT	GG	CA	CC	CT	GG	AG	GG	CC	TT	TT	GG	TT	CT	CC	0	CC	AG	GG	GG	CC	CC	AA	GG	CT	TT	TT	0	GG	TT	CC	0	GT	CC	GA	GA	GG	GT	TT	GG	GG	CC	AG
15-7.extendedFrags	19397	15040	77.54	74.73	0.21	TT	TT	GG	CA	CC	CT	GG	AG	GG	CC	TT	0	GG	TT	CT	CC	0	CC	AG	AG	AG	CC	CC	AA	GA	CT	TT	TT	0	GG	TT	CC	0	GT	CC	GA	GG	CG	GT	TT	GA	GG	CC	AA
15-8.extendedFrags	16443	13031	79.25	73.63	0.17	TT	TT	GG	CC	CC	CT	GG	GG	GG	CC	TT	TT	GG	TT	CT	CC	0	CC	AA	GG	GG	CC	CC	AT	GA	TT	TT	TT	0	GG	TT	CC	0	GT	CC	GA	GA	GG	TT	TT	GG	GG	CC	AA
15-9.extendedFrags	16595	12713	76.61	74.73	0.24	TT	TT	GG	CA	CC	CT	GG	AG	GG	CC	TT	0	GG	TT	CT	CC	GA	CC	AA	AG	AG	CC	CC	AA	GG	CT	TT	TT	0	GG	TT	CC	0	GT	CC	GA	GA	CG	GT	TT	GA	GG	CC	AA
16-10.extendedFrags	15204	10648	70.03	75.82	0.28	TT	TT	GG	CC	CC	CC	GG	GG	GT	CT	TT	0	AG	TT	TT	CC	0	CC	AA	AG	AG	CC	CC	AA	GG	TT	TT	TT	TT	GG	TT	CC	0	TT	CC	GG	GG	CG	TT	AT	GA	GG	AC	AA
16-11.extendedFrags	16678	12414	74.43	73.63	0.23	TT	TT	GG	CC	CC	CT	GG	GG	GT	CC	TT	0	AG	TT	CT	CC	0	CC	AA	AG	AG	CC	CT	AA	GG	TT	TT	TT	0	GG	TT	CC	0	GT	CC	GG	GA	CG	TT	TT	GA	GG	AC	AA
16-5.extendedFrags	12150	9432	77.63	72.53	0.12	TT	TT	GG	CC	CC	CT	GG	GG	GT	CT	TT	0	AG	TT	CT	CC	0	CC	AA	AG	AG	CC	CT	AA	GG	TT	TT	TT	0	GG	TT	CC	0	GT	CC	GG	GA	CG	TT	TT	GA	GG	CC	AA
16-6.extendedFrags	17567	13667	77.8	74.73	0.19	TT	TT	GG	CC	CC	CT	GG	GG	GT	CC	TT	0	AG	TT	CT	CC	0	CC	AA	GG	GG	CC	CT	AA	GG	TT	TT	TT	0	GG	TT	CC	0	GT	CC	GG	GA	CG	TT	TT	GG	GG	CC	AA
16-7.extendedFrags	16284	12162	74.69	72.53	0.9	TT	TT	GG	CC	CC	CT	GG	GG	GT	CT	TT	0	AG	TT	CT	CC	0	CC	AA	AG	AG	CC	CC	AA	GG	TT	TT	0	0	GG	TT	CC	0	GT	CC	GG	GA	CG	TT	TT	GA	GG	AC	AA
16-8.extendedFrags	11915	8330	69.91	71.43	0.19	TT	TT	GG	CC	CC	CT	GG	GG	GT	CC	TT	0	AG	TT	CT	CC	0	0	AA	GG	GG	CC	CT	AA	GG	TT	TT	TT	0	GG	TT	CC	0	GT	CC	GG	GA	GG	TT	TT	GG	GG	AC	AA
16-9.extendedFrags	7148	4548	63.63	72.53	0.19	TT	TT	GG	CC	CC	CT	GG	GG	GG	CC	TT	0	GG	TT	CT	CC	AA	CC	AA	AG	AG	CC	CC	AA	GG	TT	TT	TT	0	GG	TT	CC	0	GT	CC	GG	GG	GG	TT	AT	GA	GG	CC	AA
17-12.extendedFrags	15049	11983	79.63	72.53	0.15	TT	TT	GG	CC	CC	CC	GG	GG	GG	CC	TT	0	GG	TT	CT	CC	0	CC	AA	AG	AG	CC	CC	AA	GG	TT	TT	TT	TT	GG	CT	CC	0	TT	CC	GG	GA	CG	TT	TT	GA	GG	CC	AA
17-13.extendedFrags	13394	10046	75	71.43	0.24	TT	TT	GG	CC	0	CC	GG	GG	GT	CC	TT	0	GG	TT	TT	CC	0	0	AA	GG	GG	CC	CC	AT	GG	TT	TT	TT	TT	GG	CT	CC	0	TT	CC	GG	GG	GG	TT	TT	GG	GG	CC	AA
17-14.extendedFrags	16406	12657	77.15	72.53	0.22	TT	TT	GG	CC	0	CC	GG	GG	GT	CC	TT	0	GG	TT	TT	CC	0	CC	AA	GG	GG	CC	CC	AA	GG	TT	TT	TT	TT	GG	CT	CC	0	TT	CC	GG	GG	GG	TT	TT	GG	GG	CC	AA
17-15.extendedFrags	18120	13531	74.67	76.92	0.4	TT	TT	GG	CA	0	CC	GG	AG	GT	CC	TT	TT	GG	TT	CT	CC	AA	CC	AA	AG	AG	CC	CC	AT	GG	TT	TT	TT	TT	CG	CT	CC	0	TT	CC	GA	GA	CG	GT	TT	GA	GG	CC	AA
17-16.extendedFrags	9604	6628	69.01	76.92	0.31	TT	TT	GG	CA	CT	CC	GG	AG	GT	CC	TT	TT	GG	TT	CT	CC	AA	CC	AA	GG	GG	CC	CC	AT	GG	TT	TT	TT	TT	CG	CT	CC	0	TT	CC	GA	GA	GG	GT	TT	GG	GG	CC	AA
17-17.extendedFrags	7646	4339	56.75	64.84	0.31	TT	TT	GG	CA	0	CC	GG	0	0	CC	TT	TT	GG	TT	CT	CC	AA	CC	AA	AG	AG	CC	CC	0	GG	TT	TT	TT	TT	CG	TT	CC	0	TT	CC	GA	GA	CG	0	TT	GA	GG	CC	AA
17-18.extendedFrags	16049	12636	78.73	76.92	0.27	TT	TT	GG	CA	CT	CC	GG	AG	GT	CC	TT	TT	GG	TT	CT	CC	AA	CC	AA	GG	GG	CC	CC	AA	GG	TT	TT	TT	TT	CG	TT	CC	0	TT	CC	GA	GA	CG	GT	TT	GG	GG	CC	AA
17-19.extendedFrags	14093	10375	73.62	72.53	0.14	TT	TT	GG	CA	0	CC	GG	AG	GG	CC	TT	0	GG	TT	CT	CC	0	CC	AA	AG	AG	CC	CC	AA	GG	TT	TT	TT	TT	CG	CT	CC	0	TT	CC	GA	GA	CG	GT	TT	GA	GG	CC	AA
17-20.extendedFrags	13128	10142	77.25	72.53	0.24	TT	TT	GG	CA	CC	CC	GG	AG	GG	CC	TT	0	GG	TT	TT	CC	0	CC	AA	AG	AG	CC	CC	AT	GG	TT	TT	TT	TT	CG	CT	CC	0	TT	CC	GA	GG	GG	GT	TT	GA	GG	CC	AA
17-21.extendedFrags	7324	5521	75.38	69.23	0.19	TT	TT	GG	CA	0	CC	GG	AG	GT	CC	TT	0	GG	TT	TT	CC	0	0	AA	AG	AG	CC	CC	AA	GG	TT	TT	TT	TT	CG	CT	CC	0	TT	CC	GA	GG	CG	GT	TT	GA	GG	CC	AA
17-22.extendedFrags	19243	15131	78.63	73.63	0.32	TT	TT	GG	CA	0	CC	GG	AG	GT	CC	TT	0	GG	TT	TT	CC	0	CC	AA	GG	GG	CC	CC	AT	GG	TT	TT	TT	TT	CG	TT	CC	0	TT	CC	GA	GG	CG	GT	TT	GG	GG	CC	AA
17-23.extendedFrags	12361	9535	77.14	73.63	0.22	TT	TT	GG	CA	0	CC	GG	AG	GT	CC	TT	TT	GG	TT	TT	CC	0	CC	AA	AG	AG	CC	CC	AT	GG	TT	TT	TT	TT	CG	CT	CC	0	TT	CC	GA	GG	CG	GT	TT	GA	GG	CC	AA
2-10.extendedFrags	9565	5407	56.53	73.63	0.24	TT	TT	GG	CC	CC	CC	GG	GG	GG	CC	TT	0	AG	TT	TT	CC	0	CC	AG	GG	GG	CC	CT	AA	GG	CT	TT	TT	TT	GG	CT	CC	0	TT	CC	GG	GG	CG	TT	TT	GG	GG	AC	AA
2-11.extendedFrags	6254	3604	57.63	69.23	0.23	TT	TT	GG	CC	0	CT	GG	GG	GG	CC	TT	0	GG	TT	TT	CC	0	0	AA	GG	GG	CC	CC	AA	GG	CT	TT	TT	0	GG	TT	CC	0	GT	CC	GG	GG	CG	TT	TT	GG	GG	CC	AA
2-3.extendedFrags	6842	2587	37.81	69.23	0.23	TT	TT	GG	CC	0	CC	GG	GG	GT	CC	TT	0	GG	TT	CT	CC	0	CC	AA	GG	GG	CC	CC	AA	GA	CT	TT	TT	TT	GG	TT	CC	0	TT	CC	GA	0	CG	TT	TT	GG	GG	CC	AA
2-4.extendedFrags	9870	6332	64.15	72.53	0.31	TT	TT	GG	CC	0	CC	GG	GG	GT	CC	TT	0	AG	GT	CT	CC	0	CC	AA	GG	GG	CC	CC	AT	GA	TT	TT	TT	TT	GG	TT	CC	0	TT	CC	GA	GA	GG	TT	TT	GG	GG	CC	AA
25-10.extendedFrags	13394	10335	77.16	72.53	0.24	TT	CT	GG	CC	CC	CT	GG	GG	GG	CC	TT	GT	GG	GT	CT	CC	0	CC	AA	GG	GG	CC	CC	AA	GG	TT	TT	TT	0	GG	TT	CC	0	GT	CC	GA	GA	GG	GT	TT	GG	AG	CC	AA
25-11.extendedFrags	12610	9576	75.94	72.53	0.16	TT	TT	GG	CA	CC	CC	GG	AG	GG	CT	TT	0	GG	TT	TT	CC	0	CC	AG	GG	GG	CC	CT	AA	GA	TT	TT	0	TT	GG	TT	CC	0	TT	CC	GG	GG	GG	TT	TT	GG	GG	CC	AA
25-12.extendedFrags	12044	9102	75.57	71.43	0.26	TT	CT	GG	CA	CC	CC	CG	AG	GG	CT	TT	0	AG	GT	TT	CC	0	CC	AG	AG	AG	CC	CT	AA	GA	TT	TT	0	TT	CG	CT	CT	0	TT	CC	GA	GG	GG	GT	TT	GA	AG	AC	AA
25-13.extendedFrags	11183	8598	76.88	72.53	0.3	TT	TT	GG	CC	CC	CC	GG	GG	GG	CT	TT	0	AG	TT	CT	CC	0	0	AA	GG	GG	CC	CC	AA	GG	TT	TT	TT	TT	GG	CT	CC	0	TT	CC	GG	GA	GG	TT	TT	GG	GG	AC	AA
25-14.extendedFrags	15260	11758	77.05	72.53	0.2	TT	TT	GG	CC	CC	CT	GG	GG	GG	CT	TT	0	AG	TT	CT	CC	0	CC	AA	AG	AG	CC	CC	AA	GA	TT	TT	0	0	GG	CT	CC	0	GT	CC	GA	GA	GG	GT	TT	GA	GG	AC	AG
25-15.extendedFrags	14867	11306	76.05	73.63	0.21	TT	TT	GG	CC	CC	CT	GG	GG	GG	CT	TT	TT	GG	TT	TT	CC	0	CC	AG	GG	GG	CC	CT	AA	GA	TT	TT	0	0	GG	TT	CC	0	GT	CC	GG	GG	GG	TT	TT	GG	GG	CC	AA
25-16.extendedFrags	8681	5529	63.69	76.92	0.26	TT	TT	GG	CA	CC	CC	GG	AG	GG	CC	TT	TT	GG	TT	CT	CC	0	CC	AA	GG	GG	CC	CC	AA	GG	TT	TT	TT	TT	CG	TT	CC	0	TT	CC	GA	GG	GG	GT	TT	GG	GG	CC	AA
25-8.extendedFrags	7489	4733	63.2	74.73	0.25	TT	0	GG	CA	CC	CT	CG	AG	GG	CT	TT	GT	GG	TT	CT	CC	0	CC	AA	GG	GG	CC	CC	AA	GA	TT	TT	TT	0	CG	CT	CT	0	GT	CC	GA	GA	GG	GT	TT	GG	GG	CC	AA
25-9.extendedFrags	4794	2484	51.81	67.03	0.36	TT	TT	GG	CC	CC	CC	GG	GG	GG	CT	TT	0	AG	TT	CT	CC	0	CC	AG	AG	AG	CC	CT	AA	GA	TT	TT	0	TT	GG	CT	CC	0	TT	CC	GA	GA	GG	TT	TT	GA	GG	0	AG
2-5.extendedFrags	13328	9770	73.3	72.53	0.13	TT	TT	GG	CC	0	CT	GG	GG	GG	CC	TT	0	GG	TT	TT	CC	0	CC	AA	GG	GG	CC	CC	AA	GG	TT	TT	TT	0	GG	TT	CC	0	GT	CC	GG	GG	GG	TT	TT	GG	GG	CC	AA
2-6.extendedFrags	13581	9794	72.12	71.43	0.21	TT	TT	GG	CC	0	CC	GG	GG	GT	CC	TT	0	AG	TT	CT	CC	0	CC	AG	GG	GG	CC	CT	AA	GG	TT	TT	TT	TT	GG	CT	CC	0	TT	CC	GA	GA	GG	TT	TT	GG	GG	AC	AA
27-10.extendedFrags	9848	6843	69.49	71.43	0.17	TT	TT	GG	CA	CC	CC	CG	AG	GG	CC	TT	0	GG	TT	TT	CC	0	0	AA	GG	GG	CC	CC	AA	GG	TT	CT	TT	TT	CG	TT	CC	0	TT	CC	GG	GG	GG	GT	TT	GG	GG	CC	AA
27-11.extendedFrags	10527	7150	67.92	74.73	0.31	TT	CT	GG	CA	CC	CC	GG	AG	GG	CC	TT	0	GG	TT	CT	CC	0	CC	AG	GG	GG	CC	CT	AA	GG	TT	TT	TT	TT	CG	TT	CC	0	TT	CC	GA	GA	GG	GT	AT	GG	GG	CC	AA
27-12.extendedFrags	5276	2567	48.65	73.63	0.36	TT	TT	GG	CC	CC	CC	GG	GG	GG	CC	TT	TT	GG	TT	TT	CC	0	CC	AG	GG	GG	CC	CT	AA	GA	0	TT	TT	TT	GG	TT	CC	0	TT	CC	GG	GG	GG	TT	AT	GG	GG	CC	AA
27-13.extendedFrags	9747	7278	74.67	72.53	0.08	TT	TT	GG	CC	0	CC	CG	GG	GG	CC	TT	0	GG	TT	CT	CC	0	CC	AG	GG	GG	CC	CT	AA	GA	CT	CT	TT	TT	GG	TT	CC	0	TT	CC	GA	GA	GG	GT	TT	GG	GG	CC	AA
27-4.extendedFrags	4470	2461	55.06	72.53	0.23	TT	TT	GG	CC	CC	CC	GG	GG	GG	CC	TT	0	GG	TT	TT	CC	0	CC	AG	GG	GG	CC	CT	AA	GG	CT	CT	TT	TT	GG	TT	CC	0	TT	CC	GG	GG	GG	TT	AT	GG	GG	CC	AA
27-5.extendedFrags	11437	8539	74.66	74.73	0.23	TT	TT	GG	CC	CC	CC	GG	GG	GG	CC	TT	0	GG	TT	TT	CC	0	CC	AG	GG	GG	CC	CT	AA	GG	TT	CT	TT	TT	GG	TT	CC	0	TT	CC	GG	GG	GG	TT	TT	GG	GG	CC	AA
27-6.extendedFrags	12091	9697	80.2	72.53	0.23	TT	TT	GG	CC	CC	CC	CG	GG	GG	CC	TT	0	GG	TT	CT	CC	0	CC	AG	GG	GG	CC	CT	AA	GA	CT	CT	TT	TT	GG	TT	CC	0	TT	CC	GA	GA	GG	TT	TT	GG	GG	CC	AA
27-7.extendedFrags	15376	12246	79.64	72.53	0.35	TT	CT	GG	CA	CC	CC	GG	AG	GG	CC	TT	0	GG	TT	CT	CC	0	CC	AG	GG	GG	CC	CT	AA	GG	CT	TT	TT	TT	CG	TT	CC	0	TT	CC	GA	GA	GG	GT	AT	GG	GG	CC	AA
27-8.extendedFrags	14670	11863	80.87	73.63	0.15	TT	TT	GG	CC	CC	CC	GG	GG	GG	CC	TT	0	GG	TT	CT	CC	0	CC	AA	GG	GG	CC	CC	AA	GG	TT	CT	TT	TT	GG	TT	CC	0	TT	CC	GA	GA	GG	GT	TT	GG	GG	CC	AA
27-9.extendedFrags	10700	8052	75.25	71.43	2.81	TT	CT	GG	CC	CC	CC	GG	GG	GG	CC	TT	0	GG	TT	TT	CC	0	CC	AA	GG	GG	CC	CC	AA	GG	TT	TT	0	TT	CG	TT	CC	0	TT	CC	GG	GG	GG	TT	TT	GG	GG	CC	AA
2-7.extendedFrags	13948	10792	77.37	74.73	0.15	TT	TT	GG	CC	CC	CT	GG	GG	GT	CC	TT	0	AG	TT	TT	CC	GA	CC	AG	GG	GG	CC	CT	AA	GA	TT	TT	TT	AT	GG	CT	CC	0	GT	CC	GG	GG	CG	TT	TT	GG	GG	AC	AA
28-10.extendedFrags	10059	8002	79.55	70.33	0.25	TT	TT	GG	CC	CC	CT	GG	GG	GG	CC	TT	0	GG	TT	CT	CC	0	CT	AG	AG	AG	CC	CT	AA	GG	CT	TT	TT	0	GG	TT	CC	0	GT	CC	GG	GA	GG	TT	AT	GA	GG	CC	AA
28-8.extendedFrags	12699	9768	76.92	72.53	0.22	TT	TT	GG	CC	0	CC	GG	GG	GG	CC	TT	0	GG	TT	CT	CC	0	CC	AA	AG	AG	CC	CC	AA	GG	TT	TT	TT	TT	GG	TT	CC	0	TT	CC	GG	GA	GG	TT	TT	GA	GG	CC	AA
28-9.extendedFrags	12485	9154	73.32	73.63	0.26	TT	TT	GG	CA	CC	CC	GG	AG	GG	CC	TT	0	GG	TT	CT	CC	0	CT	AA	AG	AG	CC	CC	AA	GG	TT	TT	TT	TT	CG	TT	CC	0	TT	CC	GA	GG	GG	GT	AT	GA	GG	CC	AA
2-8.extendedFrags	10833	7834	72.32	76.92	0.21	TT	TT	GG	CC	CC	CC	GG	GG	GG	CC	TT	TT	GG	GT	CT	CC	GA	CC	AG	GG	GG	CC	CT	AA	GG	CT	TT	TT	TT	GG	TT	CC	0	TT	CC	GA	GA	CG	TT	TT	GG	GG	CC	AG
2-9.extendedFrags	7058	4407	62.44	68.13	0.4	TT	TT	GG	CC	0	CC	GG	GG	GG	CC	TT	0	GG	GT	TT	CC	0	0	AG	GG	GG	CC	CT	AA	GA	CT	TT	TT	0	GG	CT	CC	0	GT	CC	GG	GA	CG	TT	TT	GG	GG	CC	AA
31-2.extendedFrags	9750	7609	78.04	72.53	0.16	TT	CT	GG	CC	CC	CC	CG	GG	GG	CT	TT	0	AG	TT	TT	CC	0	CC	AA	GG	GG	CC	CC	AA	GA	TT	TT	0	TT	CG	CT	CT	0	TT	CC	GG	GG	GG	TT	TT	GG	GG	AC	AA
31-3.extendedFrags	12519	9699	77.47	75.82	0.09	TT	CT	GG	CC	CC	CC	GG	GG	GG	CT	TT	GG	GG	TT	CT	CC	0	CC	AA	GG	GG	CC	CC	AA	GG	TT	TT	TT	TT	CG	TT	CC	0	TT	CC	GA	GA	GG	TT	AT	GG	GG	CC	AA
31-4.extendedFrags	5322	3159	59.36	71.43	0.48	TT	TT	GG	CC	0	CC	CG	GG	GG	CT	TT	TT	AG	GT	TT	CT	0	CC	AA	GG	GG	CC	CC	AA	GA	CT	TT	TT	0	GG	CT	CT	0	GT	CC	GG	GG	CG	TT	AT	GG	AG	AC	AA
31-5.extendedFrags	4326	1600	36.99	62.64	0.14	TT	TT	GG	CC	CC	CC	GG	GG	GG	CT	TT	0	AG	TT	TT	CT	0	CC	AA	GG	GG	CC	0	AA	GG	CT	TT	0	TT	GG	CT	CC	0	TT	CC	GG	0	GG	TT	TT	GG	GG	0	AA
31-6.extendedFrags	12255	8076	65.9	73.63	0.47	TT	CT	GG	CA	CC	CC	GG	AG	GG	CC	TT	0	GG	TT	CT	CC	0	CC	AA	GG	GG	CC	CC	AT	GG	TT	TT	TT	0	CG	TT	CC	0	GT	CC	GA	GA	GG	TT	AT	GG	GG	CC	AA
31-7.extendedFrags	13634	9715	71.26	73.63	0.28	TT	TT	GG	CC	CC	CC	GG	GG	GG	CT	TT	0	AG	GT	CT	CT	0	CC	AA	GG	GG	CC	CC	AA	GG	TT	TT	0	TT	GG	CT	CC	0	TT	CC	GA	GA	GG	TT	AT	GG	GG	AC	AA
31-8.extendedFrags	13465	10686	79.36	69.23	0.34	TT	TT	GG	CC	0	CC	CG	GG	GG	CC	TT	0	AG	GT	CT	CT	0	CC	AA	GG	GG	CC	CC	AA	GA	TT	TT	0	0	GG	CT	CT	0	GT	CC	GA	GA	CG	TT	TT	GG	AG	AC	AA
33-1.extendedFrags	9810	7387	75.3	72.53	0.16	TT	TT	GG	CC	CC	CC	CG	GG	GT	CC	TT	0	AG	GT	TT	CC	0	CC	AA	GG	GG	CC	CC	AA	GG	TT	TT	TT	TT	GG	CT	CT	0	TT	CC	GG	GG	GG	TT	TT	GG	AG	AC	AA
37-3.extendedFrags	12430	9681	77.88	72.53	0.18	TT	TT	GG	CC	CC	CC	GG	GG	GT	CC	TT	0	GG	TT	TT	CC	0	CC	AA	GG	AG	CC	CC	AA	GA	TT	TT	TT	TT	GG	TT	CC	0	TT	CC	GG	GG	GG	TT	AT	GG	GG	CC	AA
37-4.extendedFrags	13078	10713	81.92	72.53	0.13	TT	TT	GG	CA	CC	CC	CG	AG	GG	CC	TT	0	GG	TT	TT	CC	0	CT	AA	GG	AG	CT	CC	AA	GA	TT	TT	TT	TT	CG	TT	CT	0	TT	CC	GG	GG	GG	TT	AT	GG	GG	CC	AA
37-5.extendedFrags	9228	6877	74.52	72.53	0.14	TT	TT	GG	CC	0	CC	GG	GG	GT	CC	TT	0	AG	TT	TT	CC	0	CT	AA	GG	GG	CT	CC	AA	GG	TT	TT	TT	TT	GG	TT	CC	0	TT	CC	GG	GG	GG	TT	AT	GG	GG	CC	AA
37-6.extendedFrags	7115	4394	61.76	74.73	0.33	TT	TT	GG	CC	CC	CC	CG	GG	GG	CC	TT	TT	GG	GT	TT	CC	0	CC	AG	GG	AG	CC	CT	AA	GG	CT	TT	TT	TT	GG	TT	CT	0	TT	CC	GG	GG	GG	TT	TT	GG	AG	CC	AA
43-10.extendedFrags	11956	9264	77.48	74.73	0.19	TT	TT	GG	CC	CC	CT	CG	GG	GT	CC	TT	TT	AG	TT	TT	CC	0	CC	AA	GG	GG	CC	CC	AT	GA	TT	TT	TT	0	GG	TT	CT	0	GT	CC	GG	GG	GG	TT	AT	GG	GG	AC	AA
43-11.extendedFrags	6823	4764	69.82	73.63	0.11	TT	TT	GG	CC	CC	CT	CG	GG	GG	CC	TT	0	GG	TT	TT	CC	0	CC	AA	AG	AG	CC	CC	AA	GA	TT	TT	TT	0	GG	TT	CT	0	GT	CC	GG	GG	GG	TT	TT	GA	GG	CC	AA
43-12.extendedFrags	16120	11014	68.33	72.53	0.19	TT	TT	GG	CC	CC	CT	CG	GG	GG	CT	TT	0	GG	TT	TT	CC	0	0	AA	AG	AG	CC	CC	AA	GA	TT	TT	TT	0	GG	TT	CT	0	GT	CC	GG	GG	GG	TT	TT	GA	GG	CC	AA
43-13.extendedFrags	9064	6779	74.79	75.82	0.12	TT	TT	GG	CC	CC	CC	CG	GG	GT	CC	TT	0	AG	TT	CT	CC	0	CC	AA	GG	GG	CC	CC	AA	GA	TT	TT	TT	TT	GG	TT	CT	0	TT	CC	GG	GA	GG	TT	AT	GG	GG	AC	AA
43-14.extendedFrags	14121	9625	68.16	72.53	0.46	TT	TT	GG	CC	CC	CT	CG	GG	GG	CC	TT	0	GG	TT	TT	CC	0	0	AA	GG	GG	CC	CC	AT	GG	TT	TT	TT	0	GG	TT	CT	0	GT	CC	GG	GG	GG	TT	AT	GG	GG	CC	AA
43-15.extendedFrags	14003	10913	77.93	70.33	0.14	TT	CT	GG	CA	CC	CT	GG	AG	GG	CT	TT	0	AG	TT	CT	CC	0	CC	AA	AG	AG	CC	CC	AT	GG	TT	TT	CT	0	CG	TT	CC	0	GT	CC	GA	GA	GG	GT	AT	GA	GG	AC	AA
43-16.extendedFrags	15134	11675	77.14	71.43	0.16	TT	TT	GG	CC	CC	CT	CG	GG	GT	CC	TT	0	AG	TT	CT	CC	0	CC	AA	GG	GG	CC	CC	AA	GA	TT	TT	TT	0	GG	TT	CT	0	GT	CC	GA	GA	GG	TT	TT	GG	GG	CC	AA
43-17.extendedFrags	17924	14261	79.56	71.43	0.15	TT	TT	GG	CC	CC	CT	GG	GG	GG	CT	TT	0	GG	TT	TT	CC	0	CC	AA	AG	AG	CC	CC	AA	GG	TT	TT	0	0	GG	TT	CC	0	GT	CC	GG	GG	GG	TT	AT	GA	GG	CC	AA
43-18.extendedFrags	8977	6678	74.39	74.73	0.21	TT	TT	GG	CC	CC	CT	CG	GG	GG	CC	TT	0	AG	TT	TT	CC	0	CC	AA	AG	AG	CC	CC	AT	GA	TT	TT	TT	TT	GG	TT	CT	0	GT	CC	GG	GA	GG	TT	TT	GA	GG	AC	AA
43-19.extendedFrags	4320	2386	55.23	69.23	0.35	TT	TT	GG	CC	0	CT	GG	GG	GG	CC	TT	0	GG	TT	CT	CC	0	CC	AA	GG	GG	CC	CC	AA	GG	TT	TT	TT	0	GG	TT	CC	0	GT	CC	GG	GA	GG	TT	TT	GG	GG	CC	AA
43-20.extendedFrags	4621	1168	25.28	49.45	0.15	0	0	GG	CC	0	CT	CG	GG	GT	0	TT	0	AG	TT	CT	CC	0	0	0	AG	AG	CC	0	AA	GG	TT	TT	0	0	GG	TT	CT	0	GT	CC	0	0	GG	TT	TT	GA	0	AC	AA
43-21.extendedFrags	10294	7209	70.03	71.43	0.06	TT	CT	GG	CC	0	CT	CG	GG	GG	CT	TT	0	AG	TT	TT	CC	0	CC	AA	AG	AG	CC	CC	AA	GA	TT	TT	TT	0	GG	TT	CT	0	GT	CC	GG	GA	GG	TT	AT	GA	GG	AC	AA
43-22.extendedFrags	10462	7106	67.92	72.53	0.08	TT	TT	GG	CC	0	CC	GG	GG	GG	CC	TT	0	GG	TT	CT	CC	0	CC	AA	GG	GG	CC	CC	AT	GG	TT	TT	TT	TT	GG	TT	CC	0	TT	CC	GA	GA	GG	TT	TT	GG	GG	CC	AA
43-5.extendedFrags	14985	11764	78.51	73.63	0.13	TT	TT	GG	CC	CC	CC	CG	GG	GT	CC	TT	0	GG	TT	CT	CC	0	CC	AA	GG	GG	CC	CC	AA	GA	TT	TT	TT	TT	GG	TT	CT	0	TT	CC	GA	GA	GG	GT	AT	GG	GG	CC	AA
43-6.extendedFrags	14250	10845	76.11	72.53	0.24	TT	TT	GG	CC	CC	CT	CG	GG	GT	CC	TT	0	AG	TT	CT	CC	0	CC	AA	AG	AG	CC	CC	AA	GA	TT	TT	TT	0	GG	TT	CT	0	GT	CC	GA	GA	GG	TT	TT	GA	GG	AC	AA
43-7.extendedFrags	16041	12386	77.21	69.23	0.18	TT	CT	GG	CA	CC	CT	CG	AG	GG	CT	TT	0	GG	TT	TT	CC	0	CC	AA	AG	AG	CC	CC	AA	GA	TT	TT	0	0	CG	TT	CT	0	GT	CC	GG	GG	GG	TT	TT	GA	GG	CC	AA
43-8.extendedFrags	14368	11096	77.23	73.63	0.2	TT	TT	GG	CC	CC	CT	CG	GG	GG	CT	TT	0	AG	TT	TT	CC	0	CC	AA	AG	AG	CC	CC	AA	GA	TT	TT	0	AT	GG	TT	CT	0	GT	CC	GG	GG	GG	TT	TT	GA	GG	AC	AA
55-10.extendedFrags	11574	7307	63.13	72.53	0.43	TT	TT	GG	CA	CC	CT	GG	AG	GG	CC	TT	0	AG	TT	TT	CC	0	0	AA	GG	GG	CC	CC	AA	GG	TT	TT	0	AT	GG	CT	CC	0	GT	CC	GG	GG	GG	TT	TT	GG	GG	AC	AA
55-11.extendedFrags	13822	10146	73.4	72.53	0.28	TT	TT	GG	CC	0	CT	GG	GG	GT	CC	TT	0	GG	TT	CT	CC	0	CT	AA	AG	AG	CT	CC	AA	GG	TT	TT	TT	0	GG	TT	CT	0	GT	CC	GG	GA	GG	TT	TT	GA	GG	CC	AA
55-12.extendedFrags	17018	12996	76.37	73.63	0.18	TT	TT	GG	CA	CC	CT	GG	AG	GT	CT	TT	0	AG	GT	CT	CT	0	CT	AA	AG	AG	CT	CC	AA	GG	TT	TT	TT	0	CG	TT	CT	0	GT	CC	GG	GA	CG	TT	TT	GA	AG	CC	AA
6-3.extendedFrags	14337	10577	73.77	72.53	0.35	TT	TT	GG	CC	CC	CT	CG	GG	GG	CC	TT	0	GG	TT	TT	CC	0	CC	AA	AG	AG	CC	CC	AA	GG	CT	TT	0	0	GG	TT	CT	0	GT	CC	GG	GG	GG	TT	TT	GA	GG	CC	AA
66-6.extendedFrags	8896	5737	64.49	75.82	0.09	TT	TT	GG	CA	CC	CC	CG	AG	GT	CC	TT	TT	AG	TT	TT	CC	AA	CC	AA	GG	GG	CC	CC	AA	GA	CT	TT	TT	TT	GG	TT	CT	0	TT	CC	GA	GG	GG	GT	TT	GG	GG	CC	AA
66-7.extendedFrags	5456	684	12.54	26.37	0	0	0	GG	CA	0	0	0	0	0	0	TT	0	0	TT	TT	CC	0	0	0	GG	GG	CC	0	0	0	TT	TT	0	TT	GG	TT	0	0	TT	0	0	0	GG	0	0	0	GG	0	0
[truncated: 47 more columns]
