# Supplementary material for: Development of a Panel of Genotyping-in-Thousands by Sequencing in Capsicum
Source: Front Plant Sci. 2021 Oct 26;12:769473. doi: 10.3389/fpls.2021.769473 (PMC8576353; doi:10.3389/fpls.2021.769473)
Supplement: Supplementary file 10 [file Table_8.xlsx]

## Sheet: Table S8A
Supplementary Table S8. Heterozygosity and matching rate between Fluidigm and Fluidigm-GT-seq markers in natural populations.
Accession		Heterozygosity
		GT-seq	Fluidigm
	Maximum	0.225352	0.479675
	Minimum	0	0
	Mean	0.00759695	0.160505
RS205		0.225352	0.208178
RS203		0.205714	0.118959
CM334		0.0792683	0.00775194
VK-515S		0.0222222	0.127273
C 04612		0.0164609	0.195122
C 04407		0.0131579	0.286957
DRB		0.00888889	0.00363636
C 04511-D		0.00884956	0.245455
VK-515R		0.00858369	0.003663
PI 260523		0.00793651	0.226891
PI 439449		0.00588235	0.344828
BERKMORTEL		0.0046729	0.394231
ECW		0.0044843	0
BISBAS		0.00436681	0.256881
PI 555644		0.004329	0.186992
35001		0.00425532	0.0145985
Long Sweet		0.00425532	0.00363636
chi 12/1022		0.0041841	0.195122
CV3		0.00411523	0.0153257
RS202		0.00408163	0.0962963
Tean		0.00406504	0.00727273
Spain 5		0.00403226	0.324074
35009		0.00401606	0.00732601
CV8		0.00396825	0.00381679
aji-dulce		0.00393701	0.0251799
CV4		0.00380228	0
Jupiter		0.00364964	0.00383142
BukangA		0	0
Pimenta		0	0.176991
CV9		0	0
Dempsey		0	0
Perennial		0	0.00732601
Jeju		0	0.00740741
PI159236		0	0.00377358
PI152225		0	0.00353357
Habanero		0	0.140496
PBC81		0	0.0037037
Yuwolcho		0	0.00743494
AC2212		0	0.0251799
9093		0	0
YCM334		0	0.0037037
Bukang C line		0	0.213675
Lam32		0	0
Takanotsume		0	0.00735294
C 02433		0	0.232143
C 04329		0	0.274336
C 04069		0	0.371134
C 04084		0	0.269231
C 04303-B		0	0.287129
C 04065		0	0.403846
147 BGH 824 Pimenta		0	0.299065
144 BGH 682 Pimenta Pitonga		0	0.311321
156 BGH 1030 Pimenta		0	0.375
C 04082		0	0.385321
CATIE 7201-1-3-4		0	0.479675
149 BGH 953 Pimenta Comum		0	0.317757
134 BGH 366 Pimenta		0	0.242105
No.1553		0	0.175
PI 260540		0	0.318966
Peru-7202		0	0.182609
PI 260538		0	0.27451
C04243		0	0.234234
PI 257149		0	0.25
PI 260539		0	0.252336
PI 260578		0	0.275229
C01742		0	0.234234
BGH 1793		0	0.163793
PI 260552		0	0.278846
C04604		0	0.20339
C 04559-A		0	0.333333
PI 281302		0	0.262295
C 04675		0	0.264957
C 01393		0	0.266667
C04687		0	0.0325203
C 04745		0	0.201681
C 04683		0	0.234234
C 04541		0	0.201681
C01741		0	0.351351
C04433		0	0.280374
AMA 6		0	0.231405
C 02594		0	0.173554
C 04851		0	0.0162602
Lombok		0	0.0162602
C 04750-B		0	0.195122
NUM-6 L.G.G.-J.L.		0	0.0243902
Chile		0	0.0243902
ChungYangB		0	0.00766284
ECW30R		0	0.011236

## Sheet: Table S8B
Supplementary Table S8. Heterozygosity and matching rate between Fluidigm and Fluidigm-GT-seq markers in natural populations. Frequently used markers are highlighted in asterisk (*). The miximum, minimum, and mean values were calculated for frequently used markers
Marker		%GT of Fluidigm	%GT of GT-seq	Matching rate
	Maximum	1	1	0.863636
	Minimum	0.659091	0	0.0681818
	Mean	0.925721	0.830746	0.562453
CAPS_CONTIG.7566*		1	0.977273	0.511364
CAPS_CONTIG.5964*		1	0.943182	0.465909
CAPS_CONTIG.6311*		1	0.897727	0.568182
CAPS_CONTIG.2725*		1	0.852273	0.397727
KS21049K18*		1	0.625	0.454545
CAPS_CONTIG.5339*		0.988636	0.977273	0.75
CAPS_CONTIG.5625*		0.988636	0.977273	0.465909
KS23011E11*		0.988636	0.977273	0.443182
CAPS_CONTIG.11531*		0.988636	0.965909	0.511364
KS23001F06*		0.988636	0.965909	0.488636
CAPS_CONTIG.12138*		0.988636	0.954545	0.443182
KS13030B11*		0.988636	0.954545	0.681818
CAPS_CONTIG.2419*		0.988636	0.943182	0.681818
CAPS_CONTIG.7593*		0.988636	0.943182	0.704545
CAPS_CONTIG.3318*		0.988636	0.920455	0.602273
CAPS_CONTIG.4544*		0.988636	0.920455	0.715909
CAPS_CONTIG.8096*		0.988636	0.897727	0.511364
CAPS_CONTIG.4601*		0.988636	0.863636	0.431818
KS19047D04*		0.988636	0.636364	0.511364
CAPS_CONTIG.937*		0.988636	0.568182	0.420455
CAPS_CONTIG.9705*		0.988636	0.375	0.340909
CAPS_CONTIG.771*		0.988636	0.181818	0.136364
CAPS_CONTIG.4456*		0.977273	0.988636	0.863636
CAPS_CONTIG.3343*		0.977273	0.977273	0.636364
CAPS_CONTIG.3597*		0.977273	0.977273	0.636364
CAPS_CONTIG.11811*		0.977273	0.965909	0.795455
CAPS_CONTIG.4584*		0.977273	0.965909	0.806818
CAPS_CONTIG.3948*		0.977273	0.954545	0.625
CAPS_CONTIG.5879*		0.977273	0.943182	0.568182
CAPS_CONTIG.10670*		0.977273	0.909091	0.659091
CAPS_CONTIG.1476*		0.977273	0.909091	0.613636
CAPS_CONTIG.5328*		0.977273	0.772727	0.295455
CAPS_CONTIG.1084*		0.977273	0.659091	0.465909
ANOK.CO907546*		0.977273	0.125	0.0681818
CAPS_CONTIG.2858*		0.965909	0.988636	0.613636
CAPS_CONTIG.4022*		0.965909	0.965909	0.636364
CAPS_CONTIG.6020*		0.965909	0.965909	0.727273
KS20005B11*		0.965909	0.965909	0.602273
CAPS_CONTIG.11126*		0.965909	0.954545	0.647727
CAPS_CONTIG.8295*		0.965909	0.954545	0.840909
CAPS_CONTIG.12344*		0.965909	0.943182	0.772727
KS17031G12*		0.965909	0.909091	0.5
CAPS_CONTIG.11261*		0.965909	0.829545	0.579545
CAPS_CONTIG.10383*		0.965909	0.784091	0.386364
CAPS_CONTIG.7761*		0.965909	0.420455	0.318182
KS21061G15*		0.965909	0.363636	0.25
CAPS_CONTIG.10712*		0.954545	0.977273	0.75
CAPS_CONTIG.2744*		0.954545	0.954545	0.784091
CAPS_CONTIG.730*		0.954545	0.954545	0.556818
CAPS_CONTIG.4796*		0.954545	0.943182	0.636364
KS12044C02*		0.954545	0.931818	0.659091
CAPS_CONTIG.7292*		0.954545	0.909091	0.613636
CAPS_CONTIG.5548*		0.954545	0.602273	0.454545
CAPS_CONTIG.12387*		0.954545	0.159091	0.181818
CAPS_CONTIG.4225*		0.943182	0.977273	0.522727
CAPS_CONTIG.8288*		0.943182	0.943182	0.636364
CAPS_CONTIG.12022*		0.943182	0.897727	0.761364
CAPS_CONTIG.7491*		0.943182	0.761364	0.522727
KS11073H01*		0.943182	0.670455	0.556818
CAPS_CONTIG.1091*		0.943182	0	-
CAPS_CONTIG.5781*		0.931818	0.977273	0.261364
CAPS_CONTIG.4448*		0.931818	0.965909	0.568182
CAPS_CONTIG.575*		0.931818	0.965909	0.465909
CAPS_CONTIG.9767*		0.931818	0.943182	0.784091
CAPS_CONTIG.2117*		0.931818	0.931818	0.636364
CAPS_CONTIG.392*		0.931818	0.931818	0.715909
CAPS_CONTIG.5217*		0.931818	0.852273	0.488636
CAPS_CONTIG.10856*		0.931818	0.465909	0.363636
CAPS_CONTIG.9996*		0.931818	0.284091	0.272727
ANOK.CO776394*		0.931818	0.238636	0.25
KS20039B04*		0.920455	1	0.488636
CAPS_CONTIG.2513*		0.920455	0.988636	0.465909
KS07045D12*		0.920455	0.988636	0.727273
CAPS_CONTIG.1539*		0.920455	0.977273	0.681818
CAPS_CONTIG.1347*		0.920455	0.965909	0.318182
CAPS_CONTIG.511*		0.920455	0.943182	0.738636
CAPS_CONTIG.4534*		0.920455	0.931818	0.386364
KS09088C07*		0.920455	0.931818	0.704545
CAPS_CONTIG.192*		0.920455	0.920455	0.534091
KS16023G09*		0.920455	0.897727	0.715909
CAPS_CONTIG.4411*		0.920455	0.875	0.636364
CAPS_CONTIG.3628*		0.920455	0.818182	0.272727
CAPS_CONTIG.4994*		0.920455	0.647727	0.397727
CAPS_CONTIG.10075*		0.920455	0.465909	0.488636
CAPS_CONTIG.11020*		0.909091	0.988636	0.715909
CAPS_CONTIG.9038*		0.909091	0.988636	0.522727
CAPS_CONTIG.10091*		0.909091	0.977273	0.522727
CAPS_CONTIG.3570*		0.909091	0.977273	0.454545
CAPS_CONTIG.7121*		0.909091	0.977273	0.761364
CAPS_CONTIG.3815*		0.909091	0.965909	0.738636
CAPS_CONTIG.3893*		0.909091	0.965909	0.727273
CAPS_CONTIG.6527*		0.909091	0.965909	0.795455
CAPS_CONTIG.4369*		0.909091	0.897727	0.602273
CAPS_CONTIG.3070*		0.909091	0.625	0.534091
KS01034H07*		0.909091	0.556818	0.352273
KS12037E02*		0.909091	0.375	0.193182
CAPS_CONTIG.3229*		0.897727	0.965909	0.636364
CAPS_CONTIG.9433*		0.897727	0.965909	0.715909
CAPS_CONTIG.7773*		0.897727	0.954545	0.625
CAPS_CONTIG.5585*		0.897727	0.943182	0.625
CAPS_CONTIG.10085*		0.897727	0.681818	0.613636
CAPS_CONTIG.7592*		0.897727	0.647727	0.522727
CAPS_CONTIG.7060*		0.886364	0.875	0.693182
CAPS_CONTIG.2024*		0.886364	0.863636	0.670455
CAPS_CONTIG.12564*		0.875	0.988636	0.772727
CAPS_CONTIG.9655*		0.875	0.988636	0.715909
CAPS_CONTIG.10218*		0.875	0.977273	0.602273
CAPS_CONTIG.10491*		0.875	0.965909	0.647727
CAPS_CONTIG.12874*		0.875	0.965909	0.647727
CAPS_CONTIG.12824*		0.875	0.909091	0.670455
CAPS_CONTIG.835*		0.875	0.488636	0.454545
CAPS_CONTIG.1406*		0.852273	0.965909	0.636364
CAPS_CONTIG.2441*		0.852273	0.931818	0.704545
CAPS_CONTIG.5329*		0.852273	0.852273	0.715909
CAPS_CONTIG.8851*		0.806818	0.943182	0.545455
CAPS_CONTIG.8070*		0.772727	0.886364	0.602273
CAPS_CONTIG.4313*		0.761364	0	-
CAPS_CONTIG.2972*		0.715909	0.954545	0.590909
CAPS_CONTIG.7156*		0.704545	0.965909	0.522727
CAPS_CONTIG.7411*		0.704545	0.909091	0.568182
CAPS_CONTIG.8503*		0.681818	0.977273	0.579545
CAPS_CONTIG.12186*		0.681818	0.920455	0.454545
CAPS_CONTIG.11112*		0.659091	0.329545	0.454545
CAPS_CONTIG.10421		0.375	0.988636	0.284091
CAPS_CONTIG.4964		0.375	0.988636	0.306818
CAPS_CONTIG.7672		0.375	0.988636	0.295455
CAPS_CONTIG.863		0.375	0.988636	0.25
CAPS_CONTIG.11380		0.375	0.977273	0.204545
CAPS_CONTIG.4846		0.375	0.977273	0.284091
CAPS_CONTIG.531		0.375	0.977273	0.261364
CAPS_CONTIG.5606		0.375	0.977273	0.284091
CAPS_CONTIG.6012		0.375	0.977273	0.25
CAPS_CONTIG.6372		0.375	0.977273	0.340909
CAPS_CONTIG.7504		0.375	0.977273	0.261364
CAPS_CONTIG.933		0.375	0.977273	0.25
CAPS_CONTIG.9831		0.375	0.977273	0.272727
KS24036H07		0.375	0.977273	0.238636
KS26051E10		0.375	0.977273	0.318182
CAPS_CONTIG.10012		0.375	0.965909	0.329545
CAPS_CONTIG.10411		0.375	0.965909	0.272727
CAPS_CONTIG.11835		0.375	0.965909	0.215909
CAPS_CONTIG.12621		0.375	0.965909	0.306818
CAPS_CONTIG.12720		0.375	0.965909	0.25
CAPS_CONTIG.1833		0.375	0.965909	0.306818
CAPS_CONTIG.4086		0.375	0.965909	0.329545
CAPS_CONTIG.5962		0.375	0.965909	0.340909
CAPS_CONTIG.6055		0.375	0.965909	0.227273
KS24031E12		0.375	0.965909	0.272727
ANOK.CO910343		0.375	0.954545	0.295455
CAPS_CONTIG.1043		0.375	0.954545	0.238636
CAPS_CONTIG.11244		0.375	0.954545	0.318182
CAPS_CONTIG.1125		0.375	0.954545	0.295455
CAPS_CONTIG.11664		0.375	0.954545	0.284091
CAPS_CONTIG.11933		0.375	0.954545	0.272727
CAPS_CONTIG.8001		0.375	0.954545	0.272727
CAPS_CONTIG.883		0.375	0.954545	0.318182
CAPS_CONTIG.915		0.375	0.954545	0.25
ACRI.CA847609		0.375	0.943182	0.295455
CAPS_CONTIG.10984		0.375	0.943182	0.25
CAPS_CONTIG.11058		0.375	0.943182	0.272727
CAPS_CONTIG.1134		0.375	0.943182	0.181818
CAPS_CONTIG.2397		0.375	0.943182	0.306818
CAPS_CONTIG.5341		0.375	0.943182	0.340909
CAPS_CONTIG.6033		0.375	0.943182	0.318182
CAPS_CONTIG.6181		0.375	0.943182	0.295455
KS08005G08		0.375	0.943182	0.272727
ANOK.CO908560		0.375	0.931818	0.295455
CAPS_CONTIG.12241		0.375	0.931818	0.284091
CAPS_CONTIG.2383		0.375	0.931818	0.340909
CAPS_CONTIG.6847		0.375	0.931818	0.284091
CAPS_CONTIG.8775		0.375	0.931818	0.329545
KS24032G10		0.375	0.931818	0.261364
CAPS_CONTIG.11050		0.375	0.920455	0.261364
CAPS_CONTIG.12771		0.375	0.920455	0.306818
CAPS_CONTIG.9082		0.375	0.920455	0.284091
KS10024A09		0.375	0.920455	0.352273
CAPS_CONTIG.12378		0.375	0.909091	0.318182
CAPS_CONTIG.12402		0.375	0.909091	0.375
CAPS_CONTIG.599		0.375	0.897727	0.295455
KS16052G01		0.375	0.897727	0.352273
KS21063P23		0.375	0.897727	0.318182
CAPS_CONTIG.12508		0.375	0.886364	0.375
CAPS_CONTIG.10921		0.375	0.875	0.295455
CAPS_CONTIG.3640		0.375	0.875	0.329545
CAPS_CONTIG.9424		0.375	0.875	0.284091
CAPS_CONTIG.10653		0.375	0.863636	0.25
CAPS_CONTIG.12116		0.375	0.863636	0.340909
CAPS_CONTIG.2215		0.375	0.863636	0.329545
CAPS_CONTIG.467		0.375	0.863636	0.329545
KS15031H07		0.375	0.863636	0.340909
CAPS_CONTIG.2694		0.375	0.840909	0.352273
CAPS_CONTIG.5691		0.375	0.829545	0.397727
CAPS_CONTIG.3479		0.375	0.818182	0.340909
CAPS_CONTIG.2447		0.375	0.806818	0.352273
ACRI.DV643211		0.375	0.795455	0.420455
CAPS_CONTIG.894		0.375	0.772727	0.477273
CAPS_CONTIG.11404		0.375	0.761364	0.25
CAPS_CONTIG.1773		0.375	0.75	0.329545
KS01048D11		0.375	0.75	0.420455
CAPS_CONTIG.7991		0.375	0.738636	0.318182
CAPS_CONTIG.9567		0.375	0.738636	0.465909
KS21049G04		0.375	0.715909	0.522727
CAPS_CONTIG.12305		0.375	0.704545	0.340909
CAPS_CONTIG.2611		0.375	0.693182	0.568182
CAPS_CONTIG.4984		0.375	0.693182	0.579545
CAPS_CONTIG.9155		0.375	0.693182	0.465909
CAPS_CONTIG.1473		0.375	0.681818	0.5
CAPS_CONTIG.5561		0.375	0.681818	0.568182
KS14004H07		0.375	0.681818	0.488636
CAPS_CONTIG.3817		0.375	0.670455	0.420455
CAPS_CONTIG.443		0.375	0.670455	0.534091
CAPS_CONTIG.8539		0.375	0.670455	0.545455
CAPS_CONTIG.9798		0.375	0.659091	0.556818
CAPS_CONTIG.11337		0.375	0.647727	0.397727
CAPS_CONTIG.159		0.375	0.625	0.375
CAPS_CONTIG.8828		0.375	0.625	0.465909
CAPS_CONTIG.2834		0.375	0.568182	0.227273
CAPS_CONTIG.1668		0.375	0.556818	0.670455
KS22013D03		0.375	0.534091	0.488636
CAPS_CONTIG.9227		0.375	0.522727	0.613636
CAPS_CONTIG.11039		0.375	0.488636	0.488636
CAPS_CONTIG.7601		0.375	0.443182	0.625
CAPS_CONTIG.7829		0.375	0.443182	0.602273
CAPS_CONTIG.5699		0.375	0.431818	0.5
CAPS_CONTIG.1150		0.375	0.420455	0.511364
CAPS_CONTIG.8053		0.375	0.409091	0.465909
KS19059D11		0.375	0.386364	0.795455
CAPS_CONTIG.3847		0.375	0.363636	0.511364
CAPS_CONTIG.10877		0.375	0.352273	0.647727
CAPS_CONTIG.5830		0.375	0.318182	0.386364
CAPS_CONTIG.8698		0.375	0.204545	0.647727
CAPS_CONTIG.12517		0.375	0.170455	0.613636
CAPS_CONTIG.5050		0.375	0.147727	0.522727
CAPS_CONTIG.182		0.375	0.125	0.568182
CAPS_CONTIG.9097		0.375	0.0795455	0.590909
CAPS_CONTIG.9109		0.375	0.0681818	0.579545
CAPS_CONTIG.2098		0.375	0.0227273	0.625
KS14023D03		0.375	0.0227273	0.647727
CAPS_CONTIG.8592		0.375	0.0113636	0.636364
KS10118F02		0.375	0.0113636	0.636364
CAPS_CONTIG.8761		0.375	0	-
CAPS_CONTIG.9995		0.375	0	-
CAPS_CONTIG.10021		0.363636	0.977273	0.204545
CAPS_CONTIG.5748		0.363636	0.965909	0.25
KS23061E02		0.363636	0.965909	0.272727
CAPS_CONTIG.3123		0.363636	0.943182	0.306818
CAPS_CONTIG.9369		0.363636	0.886364	0.329545
CAPS_CONTIG.10393		0.363636	0.840909	0.272727
CAPS_CONTIG.1166		0.363636	0.693182	0.522727
CAPS_CONTIG.8855		0.363636	0.693182	0.545455
KS23024A05		0.363636	0.693182	0.568182
CAPS_CONTIG.180		0.363636	0.636364	0.579545
CAPS_CONTIG.6256		0.363636	0.613636	0.602273
ANOK.CO911837		0.363636	0.522727	0.693182
CAPS_CONTIG.7051		0.363636	0.386364	0.625
KS15046C11		0.363636	0.147727	0.602273
CAPS_CONTIG.154		0.363636	0.0568182	0.625
CAPS_CONTIG.5919		0.363636	0	-
CAPS_CONTIG.9633		0.363636	0	-
CAPS_CONTIG.6241		0.352273	0.988636	0.295455
KS24033B07		0.352273	0.954545	0.238636
CAPS_CONTIG.8416		0.352273	0.522727	0.715909
CAPS_CONTIG.8047		0.352273	0.0227273	0.647727
KS23026H05		0.340909	1	0.272727
CAPS_CONTIG.5926		0.340909	0.102273	0.659091
CAPS_CONTIG.1278		0.329545	0.670455	0.579545
CAPS_CONTIG.12327		0.329545	0.590909	0.636364
KS23053A02		0.329545	0.375	0.795455
CAPS_CONTIG.9821		0.329545	0.0454545	0.681818
ANOK.CO909888		0.306818	1	0.238636
KS20046A12		0.306818	0.965909	0.25
CAPS_CONTIG.4895		0.306818	0.954545	0.25
CAPS_CONTIG.6936		0.306818	0.931818	0.272727
CAPS_CONTIG.9537		0.306818	0.920455	0.284091
CAPS_CONTIG.5201		0.306818	0.909091	0.284091
CAPS_CONTIG.4598		0.306818	0.795455	0.409091
CAPS_CONTIG.4174		0.306818	0.647727	0.545455
CAPS_CONTIG.8629		0.295455	0.954545	0.227273
CAPS_CONTIG.6621		0.238636	0.954545	0.238636
CAPS_CONTIG.5679		0.193182	0.988636	0.136364
CAPS_CONTIG.4367		0.181818	0.943182	0.204545
CAPS_CONTIG.12230		0.181818	0.102273	0.772727
CAPS_CONTIG.11432		0.147727	0.795455	0.261364
CAPS_CONTIG.12518		0.113636	0.965909	0.113636
CAPS_CONTIG.12629		0.102273	0.625	0.431818
CAPS_CONTIG.7077		0.0909091	0.738636	0.329545
CAPS_CONTIG.8363		0.0909091	0.568182	0.465909
KS14027C04		0.0795455	0.795455	0.227273
